# Supplementary material for: Crystal structure of catena-poly[[[bis­(pyridine-4-carbo­thio­amide-κN 1)cadmium]-di-μ-thio­cyanato-κ2 N:S;κ2 S:N] methanol disolvate]
Source: Acta Crystallogr E Crystallogr Commun. 2016 Feb 20;72(Pt 3):370–3. doi: 10.1107/S2056989016002632 (PMC4778826; doi:10.1107/S2056989016002632)
Supplement: Supplementary file 1 [file e-72-00370-sup1.cif]

##############################################################################
#                                                                            #
# This CIF contains the data in a paper accepted for publication in          #
# Acta Crystallographica Section E. It conforms to the requirements of       #
# Notes for Authors for Acta Crystallographica Section E, and has been       #
# peer reviewed under the auspices of the IUCr Commission on Journals.       #
#                                                                            #
# Full details of the Crystallographic Information File format               #
# are given in the paper "The Crystallographic Information File (CIF):       #
# a New Standard Archive File for Crystallography" by S. R. Hall, F. H.      #
# Allen and I. D. Brown [Acta Cryst. (1991), A47, 655-685].                  #
#                                                                            #
# The current version of the core CIF dictionary is obtainable from          #
# ftp://ftp.iucr.org/pub/cif_core.dic.                                       #
#                                                                            #
# Software is freely available for graphical display of the structure(s)     #
# in this CIF. For information consult the CIF software page                 #
# http://www.iucr.org/resources/cif/software.                                #
#                                                                            #
# This file may be used for bona fide research purposes within the           #
# scientific community so long as proper attribution is given to the journal # 
# article from which it was obtained.                                        #
#                                                                            #
##############################################################################
data_I
_audit_creation_method     SHELXL-2014
_chemical_name_systematic
;\
<i>catena</i>-Poly[[[bis(pyridine-4-carbothioamide-\k<i>N</i>^1^)cadmium]-\
di-\m-thiocyanato-\k^2^<i>N</i>:<i>S</i>;\k^2^<i>S</i>:<i>N</i>] methanol
disolvate]
;
_chemical_name_common     ?
_chemical_formula_moiety     'C32 H40 Cd2 N12 O4 S8'
_chemical_formula_sum     'C32 H40 Cd2 N12 O4 S8'
_chemical_formula_iupac     '[Cd (N C S)2 (C6 H6 N2 S)], 2C H4 O'
_chemical_formula_weight     1138.04
_chemical_melting_point     ?
_shelx_space_group_comment
;
The symmetry employed for this shelxl refinement is uniquely defined
by the following loop, which should always be used as a source of
symmetry information in preference to the above space-group names.
They are only intended as comments.
;
_space_group_crystal_system     monoclinic
_space_group_name_H-M_alt     'C 2/c'
_space_group_name_Hall     '-C 2yc'
loop_
    _space_group_symop_operation_xyz
    'x, y, z'
    '-x, y, -z+1/2'
    'x+1/2, y+1/2, z'
    '-x+1/2, y+1/2, -z+1/2'
    '-x, -y, -z'
    'x, -y, z-1/2'
    '-x+1/2, -y+1/2, -z'
    'x+1/2, -y+1/2, z-1/2'
_cell_length_a     25.1891(10)
_cell_length_b     5.8729(2)
_cell_length_c     15.5080(6)
_cell_angle_alpha     90
_cell_angle_beta     90.124(3)
_cell_angle_gamma     90
_cell_volume     2294.14(15)
_cell_formula_units_Z     2
_cell_measurement_reflns_used     16834
_cell_measurement_theta_min     1.3
_cell_measurement_theta_max     27
_cell_measurement_temperature     200(2)
_exptl_crystal_description     block
_exptl_crystal_colour     colorless
_exptl_crystal_size_max     0.18
_exptl_crystal_size_mid     0.14
_exptl_crystal_size_min     0.10
_exptl_crystal_density_diffrn     1.647
_exptl_crystal_density_meas     ?
_exptl_crystal_density_method     ?
_exptl_crystal_F_000     1144
_exptl_absorpt_coefficient_mu     1.340
_exptl_absorpt_correction_type     numerical
_exptl_absorpt_process_details
;
(<i>X-SHAPE</i> and <i>X-RED32</i>; Stoe, 2008)
;
_shelx_estimated_absorpt_T_min     ?
_shelx_estimated_absorpt_T_max     ?
_exptl_absorpt_correction_T_min     0.6443
_exptl_absorpt_correction_T_max     0.8000
_exptl_special_details     ?
_diffrn_ambient_temperature     200(2)
_diffrn_radiation_type     MoK\a
_diffrn_radiation_wavelength     0.71073
_diffrn_measurement_device_type     'Stoe IPDS-2'
_diffrn_measurement_method     '\w scans'
_diffrn_detector_area_resol_mean     ?
_diffrn_reflns_number     15896
_diffrn_reflns_av_R_equivalents     0.0321
_diffrn_reflns_theta_min     1.617
_diffrn_reflns_theta_max     26.998
_diffrn_reflns_theta_full     25.242
_diffrn_measured_fraction_theta_max     1.000
_diffrn_measured_fraction_theta_full     1.000
_diffrn_reflns_limit_h_min     -32
_diffrn_reflns_limit_h_max     32
_diffrn_reflns_limit_k_min     -7
_diffrn_reflns_limit_k_max     7
_diffrn_reflns_limit_l_min     -19
_diffrn_reflns_limit_l_max     19
_refine_special_details     ?
_reflns_number_total     2515
_reflns_number_gt     2208
_reflns_threshold_expression     'I > 2\s(I)'
_refine_ls_structure_factor_coef     Fsqd
_refine_ls_matrix_type     full
_refine_ls_R_factor_all     0.0311
_refine_ls_R_factor_gt     0.0255
_refine_ls_wR_factor_gt     0.0653
_refine_ls_wR_factor_ref     0.0669
_refine_ls_goodness_of_fit_ref     1.063
_refine_ls_restrained_S_all     1.056
_refine_ls_number_reflns     2515
_refine_ls_number_parameters     156
_refine_ls_number_restraints     37
_refine_ls_hydrogen_treatment     constr
_refine_ls_weighting_scheme     calc
_refine_ls_weighting_details
                      'w=1/[\s^2^(Fo^2^)+(0.0471P)^2^] where P=(Fo^2^+2Fc^2^)/3'
_atom_sites_solution_hydrogens     geom
_atom_sites_solution_primary     ?
_atom_sites_solution_secondary     ?
_refine_ls_shift/su_max     0.000
_refine_ls_shift/su_mean     0.000
_refine_diff_density_max     0.412
_refine_diff_density_min     -0.466
_refine_ls_extinction_method
;
SHELXL2014 (Sheldrick, 2015)
;
_refine_ls_extinction_coef     0.0015(2)
_refine_ls_extinction_expression
                                  'Fc^*^=kFc[1+0.001xFc^2^\l^3^/sin(2\q)]^-1/4^'
loop_
    _atom_type_symbol
    _atom_type_description
    _atom_type_scat_dispersion_real
    _atom_type_scat_dispersion_imag
    _atom_type_scat_source
    'C' 'C' 0.0033 0.0016
                         'International Tables Vol C Tables 4.2.6.8 and 6.1.1.4'
    'H' 'H' 0.0000 0.0000
                         'International Tables Vol C Tables 4.2.6.8 and 6.1.1.4'
    'N' 'N' 0.0061 0.0033
                         'International Tables Vol C Tables 4.2.6.8 and 6.1.1.4'
    'S' 'S' 0.1246 0.1234
                         'International Tables Vol C Tables 4.2.6.8 and 6.1.1.4'
    'Cd' 'Cd' -0.8075 1.2024
                         'International Tables Vol C Tables 4.2.6.8 and 6.1.1.4'
    'O' 'O' 0.0106 0.0060
                         'International Tables Vol C Tables 4.2.6.8 and 6.1.1.4'
_computing_data_collection
;
X-AREA (Stoe, 2008)
;
_computing_cell_refinement
;
X-AREA (Stoe, 2008)
;
_computing_data_reduction
;
X-AREA (Stoe, 2008)
;
_computing_structure_solution
;
SHELXS97 (Sheldrick, 2008)
;
_computing_structure_refinement
;
SHELXL2014 (Sheldrick, 2015)
;
_computing_molecular_graphics
;
XP in SHELXTL (Sheldrick, 2008) and
DIAMOND (Brandenburg, 1999)
;
_computing_publication_material
;
publCIF (Westrip, 2010)
;
loop_
    _atom_site_type_symbol
    _atom_site_label
    _atom_site_fract_x
    _atom_site_fract_y
    _atom_site_fract_z
    _atom_site_U_iso_or_equiv
    _atom_site_adp_type
    _atom_site_calc_flag
    _atom_site_occupancy
    _atom_site_disorder_assembly
    _atom_site_disorder_group
    Cd Cd1 0.5000 0.5000 0.5000 0.02964(10) Uani d 1 . .
    N N1 0.45141(7) 0.8201(3) 0.46141(12) 0.0363(4) Uani d 1 . .
    C C1 0.44617(9) 1.0011(3) 0.43255(13) 0.0317(4) Uani d 1 . .
    S S1 0.43930(2) 1.25424(10) 0.38878(4) 0.04069(15) Uani d 1 . .
    N N11 0.43968(8) 0.4286(3) 0.61284(12) 0.0361(4) Uani d 1 . .
    C C11 0.44093(9) 0.2407(4) 0.66130(15) 0.0426(5) Uani d 1 . .
    H H11 0.4684 0.1332 0.6514 0.051 Uiso calc 1 . .
    C C12 0.40419(9) 0.1946(4) 0.72524(14) 0.0405(5) Uani d 1 . .
    H H12 0.4060 0.0563 0.7569 0.049 Uiso calc 1 . .
    C C13 0.36515(9) 0.3512(4) 0.74238(13) 0.0353(5) Uani d 1 . .
    C C14 0.36407(12) 0.5485(4) 0.6943(2) 0.0542(7) Uani d 1 . .
    H H14 0.3381 0.6623 0.7050 0.065 Uiso calc 1 . .
    C C15 0.40177(12) 0.5776(5) 0.62990(18) 0.0532(7) Uani d 1 . .
    H H15 0.4002 0.7124 0.5962 0.064 Uiso calc 1 . .
    C C16 0.32407(9) 0.3067(4) 0.81005(14) 0.0366(5) Uani d 1 . .
    N N12 0.31373(11) 0.4768(4) 0.86169(16) 0.0540(6) Uani d 1 . .
    H H12A 0.3305 0.6070 0.8554 0.065 Uiso calc 1 . .
    H H12B 0.2900 0.4610 0.9028 0.065 Uiso calc 1 . .
    S S11 0.29342(3) 0.05620(11) 0.81316(4) 0.04527(16) Uani d 1 . .
    O O1 0.2777(4) 0.0596(16) 1.0276(8) 0.067(3) Uani d 0.5 A 1
    H H1 0.2760 0.0718 0.9737 0.100 Uiso calc 0.5 A 1
    C C17 0.3143(5) -0.101(3) 1.0489(13) 0.062(3) Uani d 0.5 A 1
    H H17A 0.3476 -0.0703 1.0185 0.093 Uiso calc 0.5 A 1
    H H17B 0.3010 -0.2520 1.0324 0.093 Uiso calc 0.5 A 1
    H H17C 0.3206 -0.0978 1.1113 0.093 Uiso calc 0.5 A 1
    O O1' 0.2639(4) -0.0102(19) 1.0155(8) 0.079(3) Uani d 0.5 B 2
    H H1' 0.2637 0.0358 0.9642 0.118 Uiso calc 0.5 B 2
    C C17' 0.3144(8) -0.019(4) 1.0447(17) 0.113(8) Uani d 0.5 B 2
    H H17D 0.3348 0.1072 1.0201 0.169 Uiso calc 0.5 B 2
    H H17E 0.3306 -0.1640 1.0274 0.169 Uiso calc 0.5 B 2
    H H17F 0.3146 -0.0074 1.1077 0.169 Uiso calc 0.5 B 2
loop_
    _atom_site_aniso_label
    _atom_site_aniso_U_11
    _atom_site_aniso_U_22
    _atom_site_aniso_U_33
    _atom_site_aniso_U_12
    _atom_site_aniso_U_13
    _atom_site_aniso_U_23
    Cd1 0.03369(13) 0.02444(13) 0.03081(13) -0.00052(8) 0.00757(8) 0.00137(8)
    N1 0.0362(9) 0.0302(10) 0.0427(10) 0.0018(7) 0.0035(8) 0.0034(8)
    C1 0.0325(10) 0.0329(11) 0.0298(9) -0.0004(8) 0.0016(8) -0.0038(8)
    S1 0.0504(3) 0.0295(3) 0.0421(3) -0.0022(2) -0.0116(2) 0.0059(2)
    N11 0.0383(10) 0.0333(9) 0.0366(9) -0.0026(8) 0.0111(8) 0.0000(8)
    C11 0.0392(12) 0.0483(13) 0.0404(11) 0.0086(10) 0.0107(9) 0.0094(10)
    C12 0.0404(12) 0.0444(13) 0.0368(11) 0.0058(10) 0.0090(9) 0.0105(10)
    C13 0.0377(11) 0.0342(11) 0.0341(10) -0.0052(9) 0.0090(9) -0.0034(8)
    C14 0.0611(16) 0.0340(12) 0.0677(17) 0.0117(11) 0.0367(14) 0.0063(12)
    C15 0.0667(17) 0.0303(11) 0.0628(16) 0.0054(12) 0.0336(14) 0.0104(11)
    C16 0.0364(11) 0.0380(11) 0.0353(10) 0.0017(9) 0.0096(9) 0.0005(9)
    N12 0.0645(15) 0.0432(12) 0.0543(13) -0.0078(10) 0.0297(11) -0.0077(10)
    S11 0.0490(3) 0.0376(3) 0.0493(3) -0.0070(3) 0.0158(3) 0.0009(3)
    O1 0.066(6) 0.063(4) 0.072(6) 0.006(3) 0.043(5) 0.005(3)
    C17 0.045(5) 0.091(7) 0.050(5) 0.008(4) -0.004(3) 0.005(5)
    O1' 0.059(5) 0.127(10) 0.050(3) 0.006(5) 0.019(3) 0.019(5)
    C17' 0.084(10) 0.18(2) 0.077(10) 0.001(11) 0.003(7) -0.013(12)
_geom_special_details
;
 All esds (except the esd in the dihedral angle between two l.s. planes)
 are estimated using the full covariance matrix.  The cell esds are taken
 into account individually in the estimation of esds in distances, angles
 and torsion angles; correlations between esds in cell parameters are only
 used when they are defined by crystal symmetry.  An approximate (isotropic)
 treatment of cell esds is used for estimating esds involving l.s. planes.
;
loop_
    _geom_bond_atom_site_label_1
    _geom_bond_atom_site_label_2
    _geom_bond_site_symmetry_2
    _geom_bond_distance
    _geom_bond_publ_flag
    Cd1 N1 5_666 2.3212(18) ?
    Cd1 N1 . 2.3212(18) y
    Cd1 N11 5_666 2.3575(18) ?
    Cd1 N11 . 2.3576(18) y
    Cd1 S1 1_545 2.7174(6) y
    Cd1 S1 5_676 2.7174(6) ?
    N1 C1 . 1.161(3) ?
    C1 S1 . 1.643(2) ?
    S1 Cd1 1_565 2.7174(6) ?
    N11 C15 . 1.322(3) ?
    N11 C11 . 1.335(3) ?
    C11 C12 . 1.385(3) ?
    C11 H11 . 0.9500 ?
    C12 C13 . 1.373(3) ?
    C12 H12 . 0.9500 ?
    C13 C14 . 1.378(3) ?
    C13 C16 . 1.498(3) ?
    C14 C15 . 1.390(3) ?
    C14 H14 . 0.9500 ?
    C15 H15 . 0.9500 ?
    C16 N12 . 1.307(3) ?
    C16 S11 . 1.662(2) ?
    N12 H12A . 0.8800 ?
    N12 H12B . 0.8800 ?
    O1 C17 . 1.361(13) ?
    O1 H1 . 0.8400 ?
    C17 H17A . 0.9800 ?
    C17 H17B . 0.9800 ?
    C17 H17C . 0.9800 ?
    O1' C17' . 1.351(15) ?
    O1' H1' . 0.8400 ?
    C17' H17D . 0.9800 ?
    C17' H17E . 0.9800 ?
    C17' H17F . 0.9800 ?
loop_
    _geom_angle_atom_site_label_1
    _geom_angle_atom_site_label_2
    _geom_angle_atom_site_label_3
    _geom_angle_site_symmetry_1
    _geom_angle_site_symmetry_3
    _geom_angle
    _geom_angle_publ_flag
    N1 Cd1 N1 5_666 . 180.00(9) ?
    N1 Cd1 N11 5_666 5_666 89.72(7) ?
    N1 Cd1 N11 . 5_666 90.28(7) ?
    N1 Cd1 N11 5_666 . 90.28(7) ?
    N1 Cd1 N11 . . 89.72(7) ?
    N11 Cd1 N11 5_666 . 180.0 ?
    N1 Cd1 S1 5_666 1_545 91.67(5) ?
    N1 Cd1 S1 . 1_545 88.33(5) ?
    N11 Cd1 S1 5_666 1_545 89.20(5) ?
    N11 Cd1 S1 . 1_545 90.80(5) ?
    N1 Cd1 S1 5_666 5_676 88.33(5) ?
    N1 Cd1 S1 . 5_676 91.67(5) ?
    N11 Cd1 S1 5_666 5_676 90.80(5) ?
    N11 Cd1 S1 . 5_676 89.20(5) ?
    S1 Cd1 S1 1_545 5_676 180.0 ?
    C1 N1 Cd1 . . 154.23(17) ?
    N1 C1 S1 . . 178.2(2) ?
    C1 S1 Cd1 . 1_565 99.19(7) ?
    C15 N11 C11 . . 116.8(2) ?
    C15 N11 Cd1 . . 119.86(16) ?
    C11 N11 Cd1 . . 123.37(15) ?
    N11 C11 C12 . . 123.3(2) ?
    N11 C11 H11 . . 118.3 ?
    C12 C11 H11 . . 118.3 ?
    C13 C12 C11 . . 119.2(2) ?
    C13 C12 H12 . . 120.4 ?
    C11 C12 H12 . . 120.4 ?
    C12 C13 C14 . . 118.2(2) ?
    C12 C13 C16 . . 121.0(2) ?
    C14 C13 C16 . . 120.8(2) ?
    C13 C14 C15 . . 118.6(2) ?
    C13 C14 H14 . . 120.7 ?
    C15 C14 H14 . . 120.7 ?
    N11 C15 C14 . . 123.9(2) ?
    N11 C15 H15 . . 118.1 ?
    C14 C15 H15 . . 118.1 ?
    N12 C16 C13 . . 115.8(2) ?
    N12 C16 S11 . . 124.43(17) ?
    C13 C16 S11 . . 119.74(16) ?
    C16 N12 H12A . . 120.0 ?
    C16 N12 H12B . . 120.0 ?
    H12A N12 H12B . . 120.0 ?
    C17 O1 H1 . . 109.5 ?
    O1 C17 H17A . . 109.5 ?
    O1 C17 H17B . . 109.5 ?
    H17A C17 H17B . . 109.5 ?
    O1 C17 H17C . . 109.5 ?
    H17A C17 H17C . . 109.5 ?
    H17B C17 H17C . . 109.5 ?
    C17' O1' H1' . . 109.5 ?
    O1' C17' H17D . . 109.5 ?
    O1' C17' H17E . . 109.5 ?
    H17D C17' H17E . . 109.5 ?
    O1' C17' H17F . . 109.5 ?
    H17D C17' H17F . . 109.5 ?
    H17E C17' H17F . . 109.5 ?
loop_
    _geom_hbond_atom_site_label_D
    _geom_hbond_atom_site_label_H
    _geom_hbond_atom_site_label_A
    _geom_hbond_site_symmetry_A
    _geom_hbond_distance_DH
    _geom_hbond_distance_HA
    _geom_hbond_distance_DA
    _geom_hbond_angle_DHA
    C11 H11 N1 5_666 0.95 2.69 3.335(3) 125.9
    C12 H12 S1 6_566 0.95 2.86 3.762(2) 157.9
    C15 H15 N1 . 0.95 2.54 3.230(3) 129.8
    N12 H12B O1 7_557 0.88 2.02 2.883(10) 165.4
    N12 H12B O1' 7_557 0.88 1.88 2.740(12) 164.7
    N12 H12A S1 6_576 0.88 2.90 3.560(3) 132.7
    N12 H12A S11 1_565 0.88 2.87 3.522(2) 131.8
    O1 H1 S11 . 0.84 2.53 3.351(12) 165.4
    O1' H1' S11 . 0.84 2.46 3.250(12) 156.2
_shelx_hkl_file
;
  -2   0   0 1861.92   30.28   0
   2   0   0 1828.54   29.91   0
  -4   0   0 1538.89   29.03   0
   4   0   0 1523.49   29.31   0
   4   0   0 1401.46   18.14   0
  -4   0   0 1433.72   18.88   0
  -6   0   0  208.06    7.69   0
  -6   0   0  220.50   12.11   0
   6   0   0  210.62    7.72   0
   6   0   0  219.66   11.81   0
   8   0   0 1174.48   12.59   0
  -8   0   0 1134.05   12.51   0
  -8   0   0 1238.88   19.29   0
   8   0   0 1248.45   20.41   0
  10   0   0  463.91    7.90   0
  10   0   0  482.94   12.75   0
 -10   0   0  466.89    7.90   0
 -12   0   0   24.44    4.67   0
  12   0   0   27.08    6.58   0
  12   0   0   22.93    4.68   0
  14   0   0 1520.08   11.24   0
 -14   0   0 1486.39   11.17   0
  14   0   0 1603.19   18.95   0
  16   0   0 1982.93   12.37   0
  16   0   0 2009.51   20.16   0
 -16   0   0 1987.91   12.33   0
  18   0   0 1218.68   16.25   0
 -18   0   0 1139.37    9.55   0
  18   0   0 1219.64    9.76   0
  20   0   0 1067.33   15.68   0
 -20   0   0  984.10    8.68   0
  20   0   0  974.26    8.72   0
 -22   0   0  350.77    6.38   0
  22   0   0  318.37    6.32   0
  22   0   0  336.10   10.94   0
  24   0   0   49.57    7.33   0
  24   0   0   51.04    8.24   0
 -24   0   0   52.31    4.88   0
  24   0   0   53.30    4.97   0
  26   0   0   26.19    5.11   0
 -26   0   0   27.72    3.70   0
  26   0   0   29.97    8.93   0
  26   0   0   30.67    8.20   0
 -28   0   0   55.14    5.25   0
  28   0   0   62.35    5.45   0
  28   0   0   63.31   10.40   0
  28   0   0   67.37   12.06   0
 -30   0   0  128.30    6.13   0
  30   0   0   99.23    6.14   0
  32   0   0   57.62    6.30   0
 -32   0   0   63.54    6.26   0
   1   1   0 2324.19   26.21   0
   1  -1   0 2252.40   25.37   0
  -1   1   0 2333.55   25.41   0
  -1  -1   0 2315.12   25.90   0
   3  -1   0 1683.64   19.05   0
  -3  -1   0 1686.12   19.94   0
  -3  -1   0 1732.29   22.86   0
  -3   1   0 1750.66   19.38   0
   3   1   0 1639.99   20.13   0
   5  -1   0   13.78    5.91   0
   5   1   0   14.13    5.94   0
   5   1   0   14.01    8.02   0
  -5   1   0   12.85    5.89   0
  -5  -1   0   14.47    5.90   0
  -5  -1   0   13.87    7.11   0
   7  -1   0 5179.91   24.90   0
  -7   1   0 5217.30   25.17   0
   7   1   0 5431.80   26.35   0
  -7  -1   0 5501.16   26.45   0
   7  -1   0 5900.21   27.85   0
   9  -1   0  400.62    7.72   0
  -9  -1   0  381.33    7.87   0
   9  -1   0  420.94    8.45   0
  -9   1   0  384.94    7.80   0
  -9  -1   0  406.01   15.57   0
   9   1   0  392.54   15.24   0
   9   1   0  391.79    7.83   0
 -11  -1   0 1622.82   12.73   0
  11   1   0 1676.11   28.67   0
  11  -1   0 1588.90   12.15   0
  11  -1   0 1692.14   14.58   0
 -11  -1   0 1688.24   29.60   0
  11   1   0 1675.96   12.87   0
 -11   1   0 1617.11   12.45   0
  13  -1   0  889.30    9.02   0
 -13  -1   0  972.33   22.91   0
  13   1   0  928.65    9.59   0
  13   1   0  937.98   22.64   0
 -13   1   0  906.79    9.24   0
 -13  -1   0  897.97    9.32   0
  13  -1   0  934.39   11.55   0
 -15  -1   0  621.31    7.71   0
  15  -1   0  620.08    7.66   0
  15   1   0  658.32   20.11   0
  15  -1   0  681.74    9.39   0
 -15   1   0  626.18    7.75   0
  15   1   0  642.87    7.89   0
  17  -1   0  841.27    8.46   0
  17   1   0  890.01   24.32   0
 -17   1   0  860.02    8.57   0
  17   1   0  840.01    8.84   0
 -17  -1   0  858.38    8.73   0
  17  -1   0  879.02   11.30   0
  19  -1   0   59.15    4.61   0
 -19  -1   0   63.75    5.03   0
 -19   1   0   66.67    4.67   0
  19  -1   0   61.32    6.36   0
  19   1   0   57.54    4.92   0
  21  -1   0  351.96    5.44   0
  21  -1   0  385.07    8.15   0
  21   1   0  368.81    6.55   0
 -21  -1   0  359.82    6.56   0
 -21   1   0  352.88    6.25   0
  23  -1   0  212.94    8.13   0
 -23   1   0  207.56    5.78   0
 -23  -1   0  204.76    5.94   0
  23   1   0  205.14    6.04   0
  23  -1   0  211.08    5.87   0
  25  -1   0   53.95    7.00   0
 -25   1   0   52.87    4.99   0
  25   1   0   49.96    5.07   0
 -25  -1   0   45.70    5.28   0
  25  -1   0   47.56    4.97   0
  25  -1   0   52.92    6.38   0
 -27  -1   0  236.18    6.45   0
 -27   1   0  225.26    6.07   0
  27  -1   0  222.89    8.38   0
  27  -1   0  217.21    8.79   0
  27   1   0  214.24    6.49   0
  27  -1   0  230.07    6.22   0
  29  -1   0   84.78    9.09   0
 -29  -1   0   64.52    5.90   0
 -29   1   0   70.39    5.81   0
  29   1   0   69.40    6.14   0
  29  -1   0   68.99    5.77   0
  29  -1   0   96.28    8.37   0
  31   1   0  132.49    6.59   0
  31  -1   0   89.40    6.11   0
  31  -1   0  101.25    9.46   0
 -31   1   0  138.51    6.32   0
 -31  -1   0  111.23    6.45   0
  31  -1   0  108.87    9.70   0
   0  -2   0 2568.96   19.99   0
   0   2   0 2520.71   19.87   0
  -2  -2   0   87.72    5.58   0
  -2   2   0   87.60    6.33   0
   2   2   0   89.20    6.52   0
   2  -2   0   83.48    6.31   0
  -4   2   0 2193.08   16.97   0
  -4  -2   0 2235.19   17.71   0
   4  -2   0 2201.16   16.58   0
  -4  -2   0 2207.06   17.23   0
  -4  -2   0 2114.27   17.13   0
  -6   2   0 2244.88   15.85   0
  -6  -2   0 2186.40   16.23   0
  -6  -2   0 2230.97   18.90   0
   6  -2   0 2212.70   15.73   0
   8   2   0 1696.87   13.67   0
  -8  -2   0 1680.82   13.99   0
  -8   2   0 1730.53   13.19   0
  -8  -2   0 1715.93   17.62   0
   8  -2   0 1661.41   13.31   0
   8  -2   0 1791.95   12.90   0
 -10  -2   0 2686.70   23.91   0
  10   2   0 2642.35   16.26   0
 -10  -2   0 2635.62   15.83   0
 -10   2   0 2660.49   15.17   0
  10  -2   0 2778.94   15.54   0
  10  -2   0 2576.43   15.01   0
 -12   2   0  228.37    5.94   0
  12  -2   0  242.99    6.10   0
 -12  -2   0  224.79   10.48   0
  12  -2   0  221.32    5.80   0
 -12  -2   0  228.94    6.13   0
  12   2   0  248.62    6.23   0
 -14   2   0  656.93    8.05   0
  14   2   0  674.87    8.12   0
 -14  -2   0  659.49    7.96   0
 -14  -2   0  679.27   17.84   0
  14  -2   0  627.31    7.68   0
  14  -2   0  663.45    8.26   0
  16  -2   0  173.99    5.89   0
 -16   2   0  178.86    5.60   0
  16   2   0  173.18    5.62   0
  16  -2   0  159.85    5.48   0
 -16  -2   0  160.94    5.39   0
  18  -2   0   72.57    4.98   0
 -18   2   0   70.62    5.12   0
  18   2   0   71.68    5.05   0
  18  -2   0   76.74    4.87   0
 -18  -2   0   65.11    5.10   0
  20   2   0  371.36    6.65   0
 -20   2   0  367.75    6.61   0
  20  -2   0  380.07    7.30   0
  20  -2   0  365.39    6.53   0
 -20  -2   0  362.17    6.53   0
  22  -2   0  194.48    7.17   0
  22  -2   0  187.41    5.79   0
 -22  -2   0  179.46    5.82   0
 -22   2   0  181.66    5.89   0
  22   2   0  178.34    4.82   0
  24  -2   0  364.76    6.66   0
 -24   2   0  363.16    6.83   0
  24   2   0  363.73    6.94   0
 -24  -2   0  325.20    6.55   0
  24  -2   0  360.22    8.58   0
  26  -2   0  210.79    6.78   0
  26  -2   0  204.93    6.31   0
  26   2   0  192.74    6.51   0
  26  -2   0  228.46    7.14   0
 -26   2   0  207.87    6.38   0
 -26  -2   0  181.48    6.29   0
  28   2   0   94.37    6.11   0
  28  -2   0  101.95    7.24   0
 -28   2   0  109.14    6.03   0
  28  -2   0  113.35    5.84   0
  28  -2   0   99.95    7.83   0
 -28  -2   0  109.29    5.98   0
  30  -2   0   56.04    6.37   0
  30  -2   0   32.98    8.15   0
  30  -2   0   44.70    6.10   0
  30   2   0   44.95    6.13   0
 -30   2   0   38.63    6.18   0
 -30  -2   0   35.54    5.94   0
  -1   3   0 1043.65   11.49   0
  -1  -3   0 1054.05   11.38   0
   1   3   0 1041.29   11.64   0
   1  -3   0 1055.01   11.08   0
  -1  -3   0 1044.22   10.03   0
   3  -3   0 1522.67   12.78   0
  -3   3   0 1529.82   13.08   0
  -3  -3   0 1570.89   13.87   0
  -3  -3   0 1540.75   12.14   0
  -5  -3   0  392.66    7.72   0
   5  -3   0  386.54    7.19   0
  -5  -3   0  365.69    7.75   0
  -5  -3   0  382.64    7.26   0
  -5   3   0  399.83    7.12   0
  -7  -3   0  864.67    9.67   0
  -7   3   0  919.81    9.56   0
   7  -3   0  890.86    9.51   0
  -7  -3   0  897.21   10.06   0
  -7  -3   0  914.09    9.93   0
   9  -3   0  523.33    7.59   0
  -9  -3   0  502.49    8.91   0
   9  -3   0  542.53    7.15   0
  -9  -3   0  554.48    7.89   0
  -9   3   0  503.38    7.52   0
  -9  -3   0  495.91    7.63   0
 -11  -3   0  792.35   11.18   0
 -11   3   0  831.12    8.48   0
  11  -3   0  854.11    8.43   0
 -11  -3   0  783.39    8.84   0
  11  -3   0  778.44    8.42   0
  13  -3   0  384.06    6.51   0
 -13  -3   0  343.00    7.37   0
  13   3   0  356.16    6.59   0
 -13  -3   0  347.55    8.83   0
  13  -3   0  340.37    6.38   0
 -13   3   0  364.43    6.51   0
 -15   3   0  241.38    5.97   0
 -15  -3   0  241.93    5.89   0
 -15  -3   0  247.03    9.62   0
  15  -3   0  227.34    5.79   0
  15   3   0  235.36    5.88   0
  15  -3   0  253.35    6.01   0
 -17   3   0  307.16    6.29   0
 -17  -3   0  312.93   12.89   0
 -17  -3   0  332.55   12.73   0
  17  -3   0  321.07    6.37   0
  17  -3   0  313.35    6.31   0
 -17  -3   0  298.54    7.18   0
  17   3   0  327.13    6.51   0
  19   3   0  218.24    6.06   0
 -19   3   0  222.23    6.05   0
  19  -3   0  212.93    5.79   0
  19  -3   0  233.89    6.32   0
 -19  -3   0  221.61    5.86   0
  21  -3   0  336.91    6.62   0
 -21  -3   0  308.11    6.53   0
  21  -3   0  335.72    7.01   0
  21   3   0  322.85    6.63   0
 -21   3   0  344.21    6.77   0
  23  -3   0  130.46    6.08   0
  23  -3   0  154.37    6.28   0
  23   3   0  127.68    6.00   0
 -23   3   0  149.76    6.12   0
 -23  -3   0  146.36    5.92   0
 -25   3   0   98.96    5.83   0
 -25  -3   0  104.28    5.95   0
  25  -3   0   91.69    5.97   0
  25  -3   0   96.83    5.80   0
  25   3   0   91.87    6.10   0
  25  -3   0   99.83    7.28   0
  27  -3   0  138.85    6.61   0
 -27   3   0  137.85    6.50   0
  27   3   0  133.84    6.59   0
 -27  -3   0  144.45    6.41   0
  27  -3   0  133.12    7.99   0
  27  -3   0  138.34    6.07   0
  29  -3   0   26.04    5.74   0
 -29   3   0   12.10    6.16   0
  29   3   0   29.13    6.21   0
  29  -3   0   22.48    7.73   0
  29  -3   0   30.09    5.93   0
 -29  -3   0   19.29    6.03   0
   0  -4   0 2210.46   14.59   0
   0  -4   0 2113.58   12.51   0
   0   4   0 2075.16   14.12   0
  -2   4   0 1045.31   10.85   0
   2  -4   0 1007.26   10.33   0
   2   4   0 1020.10   10.41   0
  -2  -4   0 1059.87   10.51   0
   2  -4   0 1012.72    9.07   0
  -2  -4   0  996.88    9.10   0
   4  -4   0  824.07    9.88   0
  -4  -4   0  843.75    9.94   0
  -4  -4   0  751.92    9.10   0
  -4   4   0  853.09    9.21   0
  -4  -4   0  851.05    8.52   0
  -6  -4   0  182.20    5.61   0
   6  -4   0  191.49    5.83   0
  -6  -4   0  176.63    6.42   0
  -6  -4   0  191.93    5.72   0
  -6   4   0  203.94    5.66   0
  -8   4   0    4.75    4.45   0
  -8  -4   0    6.80    4.33   0
   8  -4   0    8.40    4.24   0
  -8  -4   0    6.46    4.48   0
   8  -4   0    7.48    4.52   0
  -8  -4   0    5.74    5.24   0
 -10  -4   0  165.20    6.26   0
 -10   4   0  151.79    5.94   0
  10  -4   0  156.69    5.36   0
 -10  -4   0  143.96    5.48   0
 -10  -4   0  147.76    5.62   0
  10  -4   0  155.37    5.17   0
 -12   4   0  262.30    5.97   0
 -12  -4   0  250.81    7.32   0
  12  -4   0  265.58    5.74   0
 -12  -4   0  290.88    6.52   0
  12  -4   0  257.18    6.86   0
 -12  -4   0  270.53    6.43   0
  14  -4   0  534.63    6.92   0
 -14  -4   0  507.96    8.46   0
  14  -4   0  506.57    7.45   0
 -14  -4   0  557.71    7.88   0
 -14   4   0  500.14    7.39   0
 -14  -4   0  496.21    9.58   0
 -16   4   0  791.44    8.33   0
 -16  -4   0  799.64    9.09   0
 -16  -4   0  762.85   12.18   0
 -16  -4   0  794.61   12.85   0
  16  -4   0  750.92    8.18   0
 -16  -4   0  810.15    8.92   0
  16  -4   0  766.26    8.34   0
 -18  -4   0  444.34    8.33   0
 -18  -4   0  481.83   12.07   0
  18  -4   0  470.66    7.21   0
 -18  -4   0  504.57   12.15   0
  18  -4   0  446.47    7.11   0
 -18   4   0  494.50    7.24   0
 -20  -4   0  287.61    6.71   0
  20  -4   0  279.98    7.54   0
 -20  -4   0  294.91   14.17   0
 -20  -4   0  283.90   14.84   0
  20  -4   0  300.00    6.60   0
 -20   4   0  291.54    6.66   0
 -22  -4   0   46.46    5.56   0
  22  -4   0   58.32    5.70   0
  22  -4   0   57.31    5.42   0
 -22   4   0   52.27    5.64   0
  22   4   0   56.70    5.73   0
  22  -4   0   53.82    5.53   0
 -24   4   0   18.78    5.63   0
  24  -4   0   22.47    5.42   0
  24  -4   0   20.90    5.72   0
  24  -4   0   16.86    5.56   0
 -24  -4   0   17.34    5.78   0
  24   4   0   21.57    5.90   0
  26  -4   0   34.31    6.07   0
  26  -4   0   34.52    5.99   0
 -26   4   0   24.92    6.05   0
  26  -4   0   33.40    6.13   0
  26   4   0   23.04    7.48   0
 -26  -4   0   26.80    6.06   0
  -1  -5   0  184.53    6.66   0
  -1   5   0  181.25    5.76   0
   1  -5   0  178.81    5.50   0
  -1  -5   0  180.00    5.46   0
   1  -5   0  171.11    5.67   0
   1   5   0  174.10    6.33   0
   3  -5   0  123.35    6.20   0
  -3  -5   0  124.76    5.37   0
  -3   5   0  135.23    6.17   0
  -3  -5   0  137.89    6.24   0
  -3  -5   0  125.62    5.29   0
   3  -5   0  133.07    5.23   0
   3  -5   0  133.96    5.17   0
  -5  -5   0  733.65    8.27   0
   5  -5   0  794.84    8.86   0
   5  -5   0  790.43    7.90   0
   5  -5   0  832.23    7.96   0
  -5   5   0  791.49    8.76   0
  -5  -5   0  749.72    9.55   0
  -5  -5   0  795.39    9.86   0
   7  -5   0  442.50    6.81   0
  -7  -5   0  405.05    7.80   0
  -7  -5   0  417.99    7.38   0
   7  -5   0  435.38    5.86   0
  -7  -5   0  437.25    7.42   0
   7  -5   0  420.13    7.16   0
  -7   5   0  435.39    7.24   0
  -9  -5   0  366.28    7.27   0
   9  -5   0  349.58    7.50   0
   9  -5   0  348.76    6.23   0
   9  -5   0  378.77    6.38   0
  -9  -5   0  374.60    7.80   0
  -9   5   0  366.12    6.65   0
  -9  -5   0  363.44    6.86   0
  11  -5   0  416.68    6.59   0
 -11  -5   0  392.21    7.23   0
 -11  -5   0  377.60    7.87   0
  11  -5   0  426.74    6.63   0
 -11   5   0  405.31    6.87   0
  11  -5   0  378.10    7.77   0
 -11  -5   0  406.83    7.32   0
  13  -5   0  242.52    6.29   0
 -13  -5   0  231.73    6.40   0
 -13  -5   0  216.87    7.32   0
  13  -5   0  251.57    6.09   0
 -13  -5   0  212.02    7.46   0
 -13   5   0  262.53    6.26   0
  13  -5   0  251.25    6.12   0
 -13  -5   0  245.83    7.58   0
  15  -5   0  232.14    6.22   0
 -15  -5   0  241.98    8.30   0
  15  -5   0  210.53    6.17   0
 -15   5   0  220.88    6.34   0
 -15  -5   0  214.44    7.41   0
  15  -5   0  251.52    6.25   0
 -15  -5   0  234.63    6.64   0
 -15  -5   0  237.78    8.14   0
 -17  -5   0  120.33    6.06   0
 -17   5   0  144.60    5.88   0
 -17  -5   0  130.81    7.84   0
  17  -5   0  124.58    5.86   0
 -17  -5   0  143.95    7.24   0
 -17  -5   0  136.67    8.69   0
  17  -5   0  133.63    5.98   0
  17  -5   0  138.66    5.79   0
 -19  -5   0   52.57    5.46   0
  19  -5   0   54.21    5.58   0
 -19   5   0   64.46    5.77   0
 -19  -5   0   47.52    8.44   0
  19  -5   0   52.85    5.65   0
  19  -5   0   43.97    5.77   0
 -19  -5   0   47.91    5.55   0
 -19  -5   0   49.87    8.56   0
 -21  -5   0   23.23   10.57   0
  21  -5   0   26.60    5.91   0
 -21  -5   0   22.25    9.60   0
 -21  -5   0   30.01    7.22   0
 -21   5   0   19.86    5.50   0
  21  -5   0   20.33    5.59   0
  21  -5   0   22.93    5.83   0
 -21  -5   0   25.90    5.82   0
  23  -5   0   82.45    6.47   0
  23  -5   0   68.52    6.40   0
  23  -5   0   61.29    6.59   0
 -23   5   0   68.58    6.62   0
 -23  -5   0   79.54    7.80   0
 -23  -5   0   88.06    6.86   0
   0  -6   0   32.89    4.94   0
   0  -6   0   34.31    6.02   0
   0   6   0   32.66    6.19   0
   0  -6   0   38.61    5.04   0
  -2  -6   0  135.94    5.74   0
  -2  -6   0  124.26    6.73   0
   2  -6   0  144.21    5.62   0
  -2  -6   0  141.73    5.98   0
  -2   6   0  143.40    5.91   0
   2  -6   0  133.93    5.63   0
   2  -6   0  125.11    6.49   0
  -2  -6   0  122.65    5.56   0
  -4  -6   0  162.82    5.77   0
   4  -6   0  155.83    6.02   0
  -4  -6   0  154.78    6.15   0
   4  -6   0  154.57    6.87   0
   4  -6   0  151.96    5.84   0
  -4   6   0  167.14    5.97   0
  -4  -6   0  158.78    6.96   0
  -4  -6   0  160.76    5.95   0
  -6   6   0  513.60    7.96   0
   6  -6   0  465.46    7.43   0
  -6  -6   0  486.01    7.53   0
  -6  -6   0  483.65    9.25   0
   6  -6   0  479.30    7.46   0
   6  -6   0  525.02    7.99   0
  -6  -6   0  510.05    8.14   0
  -6  -6   0  541.09    7.66   0
   8  -6   0  454.29    7.12   0
   8  -6   0  429.28    7.13   0
  -8  -6   0  448.83    8.99   0
  -8  -6   0  422.09    7.68   0
  -8  -6   0  469.93    8.25   0
  -8  -6   0  448.56    8.72   0
  -8   6   0  479.59    7.71   0
   8  -6   0  466.45    7.80   0
  10  -6   0  169.68    5.95   0
 -10   6   0  181.79    6.23   0
  10  -6   0  179.52    5.91   0
 -10  -6   0  196.14    7.55   0
 -10  -6   0  178.99    7.49   0
 -10  -6   0  200.22    7.66   0
 -10  -6   0  190.92    6.45   0
  10  -6   0  174.98    6.57   0
 -12  -6   0  218.09    6.67   0
 -12  -6   0  179.52    6.90   0
 -12  -6   0  184.46    7.69   0
 -12  -6   0  210.98    6.88   0
  12  -6   0  204.21    6.50   0
  12  -6   0  163.43    5.94   0
  12  -6   0  183.62    6.03   0
 -12   6   0  173.15    7.46   0
  14  -6   0   13.11    5.47   0
 -14  -6   0   13.26    6.83   0
 -14  -6   0   12.17    6.62   0
  14  -6   0   14.27    5.48   0
  14  -6   0   14.58    5.54   0
 -14  -6   0   14.81    6.64   0
 -14   6   0   14.13    6.45   0
 -14  -6   0   11.66    6.64   0
 -16   6   0   60.09    7.32   0
 -16  -6   0   56.47    7.33   0
 -16  -6   0   54.99    7.27   0
  16  -6   0   48.39    6.07   0
  16  -6   0   52.41    6.14   0
 -16  -6   0   53.24    6.05   0
 -16  -6   0   60.73    6.04   0
  16  -6   0   51.67    5.86   0
 -18  -6   0   22.80    7.20   0
 -18   6   0   17.57    6.01   0
 -18  -6   0   26.44    7.82   0
 -18  -6   0   17.43    7.53   0
 -18  -6   0   21.02    7.53   0
  18  -6   0   20.42    5.78   0
  18  -6   0   27.81    6.13   0
  18  -6   0   24.86    5.99   0
   1  -7   0   78.21    6.18   0
   1  -7   0   79.97    6.03   0
  -1  -7   0   66.06    7.27   0
   1  -7   0   72.38    6.09   0
  -1  -7   0   67.99    7.19   0
  -1  -7   0   75.68    6.36   0
  -1  -7   0   59.80    6.20   0
  -3  -7   0   43.65    6.92   0
   3  -7   0   40.89    5.89   0
   3  -7   0   45.39    5.81   0
  -3  -7   0   37.40    5.62   0
  -3   7   0   41.59    6.93   0
  -3  -7   0   49.65    5.89   0
  -3  -7   0   56.16    5.78   0
   3  -7   0   50.52    5.82   0
  -5  -7   0  219.59    7.31   0
  -5  -7   0  229.77    7.02   0
  -5  -7   0  267.09    7.74   0
  -5  -7   0  196.77    8.75   0
   5  -7   0  203.28    7.14   0
   5  -7   0  217.95    7.20   0
  -5   7   0  242.72    7.99   0
   5  -7   0  234.34    8.08   0
   7  -7   0   70.24    7.73   0
   7  -7   0   60.68    6.08   0
  -7  -7   0   86.03    6.69   0
  -7  -7   0   73.02    6.49   0
  -7  -7   0  107.82    7.85   0
  -7  -7   0  101.63    6.27   0
   7  -7   0   76.10    4.76   0
  -7   7   0   93.21    6.64   0
  -9   7   0  234.94    7.53   0
   9  -7   0  181.29    8.70   0
  -9  -7   0  159.13    8.58   0
   9  -7   0  183.88    6.93   0
  -9  -7   0  210.20    7.51   0
  -9  -7   0  168.23    8.30   0
  -9  -7   0  169.12    7.67   0
   9  -7   0  209.56    6.93   0
 -11  -7   0   55.68    8.17   0
 -11  -7   0   92.16    6.81   0
  11  -7   0   48.30    7.86   0
 -11  -7   0   91.25    6.41   0
 -11  -7   0   53.93    7.60   0
 -11   7   0   57.53    7.64   0
  11  -7   0   65.97    6.15   0
  11  -7   0   68.04    6.38   0
 -32   0   1    1.64    4.28   0
  32   0  -1   -0.66    5.69   0
 -30   0   1   -3.64    5.32   0
  30   0  -1    1.02    9.48   0
  30   0  -1    3.60    5.35   0
  30   0  -1    2.13   10.35   0
  28   0  -1    1.08    7.33   0
  28   0  -1    0.57    8.97   0
 -28   0   1    2.02    5.01   0
  28   0  -1    1.12    5.02   0
 -26   0   1    3.17    5.07   0
  26   0  -1   -0.19    7.61   0
  26   0  -1   -0.95    4.99   0
 -24   0   1    1.19    4.63   0
  24   0  -1    0.13    7.23   0
  24   0  -1    3.21    4.65   0
 -22   0   1    0.24    4.49   0
  22   0  -1    0.68    7.35   0
  22   0  -1    2.52    4.62   0
  20   0  -1    1.65    5.81   0
  20   0  -1    0.59    4.40   0
 -20   0   1    1.72    4.34   0
  18   0  -1    0.62    4.25   0
  18   0  -1    1.68    6.80   0
 -18   0   1    2.24    4.41   0
 -16   0   1    0.95    2.93   0
  16   0  -1   -0.18    4.23   0
  16   0  -1    1.05    5.77   0
 -14   0   1    3.34    4.07   0
  14   0  -1    2.78    4.20   0
  14   0  -1    1.34    5.67   0
 -14   0   1    1.47    5.27   0
  12   0  -1    0.78    4.50   0
 -12   0   1    0.02    4.92   0
 -12   0   1    0.54    4.54   0
  12   0  -1    1.15    5.67   0
  10   0  -1    3.23    3.21   0
  10   0  -1    2.12    6.20   0
 -10   0   1    1.95    4.54   0
 -10   0   1    0.82    5.63   0
   8   0  -1    2.47    4.98   0
  -8   0   1    0.88    5.19   0
   8   0  -1    1.05    7.24   0
  -8   0   1    0.42    5.00   0
  -6   0   1    0.41    5.18   0
   6   0  -1    1.77    5.12   0
  -6   0   1    2.25    7.79   0
   6   0  -1    3.11    6.74   0
  -4   0   1    4.04    6.39   0
   4   0  -1    2.62    7.07   0
   4   0  -1    2.06    6.03   0
  -4   0   1    1.32    8.71   0
   2   0  -1    1.41    6.95   0
  -2   0   1    2.51    8.70   0
  -2   0   1    3.57    7.55   0
   2   0  -1    1.66    8.39   0
   0   0   1    1.89    7.33   0
   0   0  -1    3.41    7.90   0
   2   0   1    5.60    7.32   0
  -2   0  -1    5.61    9.32   0
  -2   0  -1    7.67    9.41   0
   2   0   1    4.11    9.84   0
   4   0   1    1.67    9.13   0
  -4   0  -1    0.71    6.39   0
   4   0   1    0.17    6.23   0
   6   0   1    2.32    5.24   0
   6   0   1    2.07    6.83   0
  -6   0  -1   -0.14    5.47   0
   8   0   1    0.28    7.33   0
  -8   0  -1   -0.70    5.01   0
   8   0   1   -1.50    4.89   0
 -10   0  -1   -0.27    4.51   0
  10   0   1    1.39    4.44   0
  10   0   1    0.62    6.58   0
  12   0   1    0.94    4.50   0
 -12   0  -1   -0.22    4.31   0
  12   0   1    1.62    5.28   0
  14   0   1    2.19    4.15   0
 -14   0  -1   -0.56    4.15   0
  14   0   1    0.69    6.71   0
  16   0   1    1.93    4.42   0
 -16   0  -1   -1.95    4.34   0
  16   0   1    1.11    6.89   0
  18   0   1    2.20    4.49   0
  18   0   1    0.44    6.13   0
 -18   0  -1    1.26    4.58   0
  18   0   1   -0.02    6.94   0
  20   0   1   -4.98    4.38   0
  20   0   1    0.25    6.45   0
 -20   0  -1   -1.04    4.39   0
  20   0   1    0.84    7.17   0
  22   0   1    0.05    7.29   0
  22   0   1    2.96    7.28   0
  22   0   1    1.13    4.58   0
 -22   0  -1    3.90    4.47   0
  24   0   1    0.21    8.38   0
 -24   0  -1   -0.75    4.68   0
  24   0   1   -1.29    4.66   0
  24   0   1    0.58    7.57   0
  26   0   1    1.02   10.27   0
  26   0   1    0.26    4.99   0
  26   0   1    0.88    8.73   0
 -26   0  -1    1.24    4.88   0
  28   0   1    0.34    5.11   0
 -28   0  -1    2.46    5.19   0
 -30   0  -1   -1.18    4.01   0
  30   0   1   -0.89    5.73   0
 -32   0  -1   -1.59    5.86   0
  32   0   1    2.99    5.88   0
  31  -1  -1   17.84    8.01   0
  31  -1  -1   17.36    5.63   0
  31  -1  -1   18.23    8.41   0
 -31  -1   1   21.34    5.88   0
 -31   1   1   10.51    5.68   0
  31   1  -1   14.17    6.13   0
  29   1  -1    6.11    5.55   0
  29  -1  -1    5.36    6.81   0
  29  -1  -1    9.06    7.66   0
 -29   1   1    6.50    5.44   0
 -29  -1   1    7.90    5.39   0
  29  -1  -1    5.36    5.26   0
  27  -1  -1   27.49    5.32   0
  27   1  -1   37.45    5.47   0
  27  -1  -1   27.01    7.19   0
 -27   1   1   28.61    5.14   0
 -27  -1   1   34.62    5.28   0
 -25  -1   1   12.88    4.87   0
  25  -1  -1   11.94    6.58   0
 -25   1   1   11.52    4.81   0
  25   1  -1   17.42    5.00   0
  25  -1  -1   13.22    4.68   0
 -23  -1   1   87.00    5.22   0
  23  -1  -1   86.40    5.15   0
 -23   1   1   80.44    5.05   0
  23   1  -1   81.92    5.34   0
  23   1  -1   87.85   11.36   0
  23  -1  -1   78.90    7.01   0
 -21  -1   1   77.57    5.09   0
  21  -1  -1   79.18    5.03   0
  21  -1  -1   82.02    5.66   0
  21   1  -1   84.48    5.17   0
 -21   1   1   81.71    4.95   0
  21   1  -1   84.32    9.95   0
  19   1  -1   49.09    8.44   0
  19  -1  -1   52.25    5.21   0
  19   1  -1   53.76    5.09   0
 -19  -1   1   51.04    4.93   0
  19  -1  -1   48.42    4.66   0
 -19   1   1   50.98    3.52   0
 -17  -1   1    6.01    4.50   0
  17  -1  -1    5.87    4.76   0
 -17  -1   1    2.95    7.11   0
  17  -1  -1    1.37    4.60   0
 -17   1   1    5.33    4.44   0
  17   1  -1    4.88    7.61   0
  17   1  -1    3.38    4.51   0
 -15   1   1   45.03    3.47   0
  15  -1  -1   42.50    4.66   0
 -15  -1   1   38.06    4.54   0
  15  -1  -1   40.23    5.80   0
  15   1  -1   39.03    3.48   0
 -15  -1   1   42.81    7.29   0
  15   1  -1   42.54    7.60   0
  13   1  -1  241.55   10.14   0
  13  -1  -1  229.76    5.96   0
 -13  -1   1  243.05    6.09   0
 -13  -1   1  254.43   10.21   0
  13  -1  -1  247.24    6.71   0
 -13   1   1  248.15    6.13   0
  13   1  -1  231.48    6.12   0
  11  -1  -1  134.44    5.48   0
 -11   1   1  140.61    4.66   0
  11   1  -1  140.41    5.42   0
  11  -1  -1  150.49    6.10   0
 -11  -1   1  142.30    8.75   0
  11   1  -1  138.45    8.03   0
 -11  -1   1  132.43    5.47   0
   9   1  -1    2.63    6.74   0
  -9  -1   1    1.72    5.86   0
  -9  -1   1    3.46    4.73   0
   9  -1  -1    0.87    4.67   0
   9   1  -1    5.09    4.52   0
  -9   1   1    1.11    4.81   0
   9  -1  -1    2.47    4.68   0
   7  -1  -1   17.12    5.14   0
  -7   1   1   16.25    5.60   0
   7  -1  -1   14.61    5.08   0
  -7  -1   1   15.91    6.73   0
   7   1  -1   16.19    6.82   0
  -7  -1   1   16.12    5.26   0
   7   1  -1   20.24    4.84   0
   5  -1  -1  654.51   11.65   0
   5  -1  -1  680.27   11.10   0
  -5  -1   1  665.06   10.99   0
   5   1  -1  674.80   10.88   0
  -5   1   1  713.96   11.27   0
  -5   1   1  676.90   11.86   0
   5   1  -1  687.71   13.76   0
  -5  -1   1  685.19   14.28   0
  -3   1   1    4.12    5.32   0
   3  -1  -1    0.97    6.12   0
  -3   1   1    3.06    7.50   0
  -3  -1   1    0.13    5.89   0
  -3  -1   1    1.32    5.74   0
   3   1  -1    2.10    6.17   0
   3  -1  -1    1.98    5.42   0
  -3  -1   1    2.25    5.62   0
   1   1  -1  170.20    8.21   0
  -1   1   1  171.13   11.07   0
   1  -1  -1  180.94    8.14   0
  -1  -1   1  170.53    8.30   0
   1  -1  -1  169.80   11.00   0
  -1  -1   1  166.80    8.13   0
   1   1  -1  171.99    8.30   0
  -1  -1  -1  154.80   11.28   0
  -1  -1  -1  157.99    8.67   0
   1  -1   1  157.95    7.91   0
   1  -1   1  149.95    7.65   0
  -1   1  -1  151.21    7.81   0
  -3  -1  -1 1672.57   23.12   0
   3  -1   1 1673.70   17.29   0
   3  -1   1 1651.69   17.33   0
   3   1   1 1662.97   22.49   0
  -3   1  -1 1713.10   17.46   0
  -3  -1  -1 1760.84   23.66   0
  -5   1  -1   28.45    5.46   0
  -5  -1  -1   28.48    7.04   0
   5  -1   1   25.27    5.45   0
   5   1   1   24.03    6.02   0
  -5  -1  -1   28.91    8.62   0
  -7  -1  -1   66.44   12.89   0
   7  -1   1   62.42    5.53   0
  -7  -1  -1   59.36    6.46   0
  -7  -1  -1   62.07   12.13   0
  -7   1  -1   62.06    5.47   0
   7   1   1   62.49    5.60   0
   9   1   1  122.51    5.84   0
  -9   1  -1  109.28    5.50   0
  -9  -1  -1  115.94    6.52   0
   9  -1   1  113.81    5.47   0
  11  -1   1  442.70    8.92   0
  11  -1   1  409.79    7.10   0
  11   1   1  447.70    7.87   0
 -11  -1  -1  407.61    7.45   0
 -11   1  -1  433.94    7.25   0
  13  -1   1   21.23    4.33   0
  13  -1   1   22.97    5.40   0
 -13   1  -1   20.22    4.25   0
 -13  -1  -1   19.25    4.65   0
  13   1   1   24.39    4.84   0
  15   1   1    9.78    4.29   0
 -15  -1  -1    6.53    4.22   0
  15  -1   1    7.60    4.24   0
 -15   1  -1   13.93    4.20   0
  15  -1   1    9.17    4.06   0
 -17  -1  -1  150.30    5.46   0
  17   1   1  153.81    5.56   0
  17  -1   1  153.44    6.76   0
  17  -1   1  142.34    4.18   0
 -17   1  -1  147.37    5.33   0
  19  -1   1   84.58    5.68   0
 -19  -1  -1   86.83    5.27   0
  19   1   1   88.54    5.16   0
  19  -1   1   85.03    4.93   0
 -19   1  -1   80.86    4.90   0
  21  -1   1   34.25    5.93   0
  21  -1   1   30.93    4.65   0
 -21   1  -1   35.54    4.82   0
  21  -1   1   36.27    6.30   0
 -21  -1  -1   30.21    4.80   0
  21   1   1   34.31    4.74   0
  23  -1   1    5.49    5.86   0
  23  -1   1    5.23    6.21   0
 -23   1  -1    1.03    4.49   0
  23  -1   1    7.99    4.57   0
 -23  -1  -1    6.56    4.75   0
  23   1   1    4.92    4.82   0
 -25  -1  -1    6.69    4.99   0
  25  -1   1   13.25    6.09   0
  25  -1   1   12.49    6.48   0
  25   1   1   14.90    5.16   0
  25  -1   1    4.24    4.64   0
 -25   1  -1   10.08    4.57   0
 -27   1  -1    3.29    4.96   0
 -27  -1  -1    6.25    5.33   0
  27  -1   1    2.84    6.35   0
  27  -1   1    5.94    6.94   0
  27   1   1    4.44    5.23   0
  27  -1   1    5.34    5.28   0
 -29   1  -1   44.41    5.47   0
  29  -1   1   43.11    8.41   0
 -29  -1  -1   46.19    5.66   0
  29   1   1   47.82    5.76   0
  29  -1   1   41.46    8.82   0
  29  -1   1   44.46    5.47   0
 -31  -1  -1   -0.79    5.75   0
 -31   1  -1    0.78    5.49   0
  31  -1   1   -0.95    5.40   0
  31   1   1    0.73    5.88   0
  31  -1   1    1.18    8.43   0
  31  -1   1    2.29    8.94   0
 -30  -2   1   -0.24    5.81   0
  30  -2  -1   -0.17    7.67   0
  30   2  -1    1.06    5.92   0
  30  -2  -1    3.40    6.86   0
 -30   2   1   -0.55    5.82   0
  30  -2  -1    2.12    5.73   0
  28  -2  -1    1.31    5.76   0
  28  -2  -1    3.01    5.59   0
 -28   2   1    5.80    5.56   0
  28   2  -1    0.59    5.70   0
 -28  -2   1    1.11    3.75   0
 -26  -2   1    7.19    5.52   0
  26  -2  -1   15.53    6.83   0
 -26   2   1   13.19    5.59   0
  26  -2  -1   13.98    5.25   0
  26   2  -1    8.93    5.50   0
  24   2  -1   11.23    5.04   0
  24  -2  -1    7.77    4.78   0
  24  -2  -1   10.80    5.17   0
 -24   2   1    8.07    5.09   0
 -24  -2   1   12.02    4.92   0
 -22   2   1   16.64    5.02   0
 -22  -2   1   16.63    4.96   0
  22  -2  -1   11.21    4.96   0
  22  -2  -1   16.27    4.93   0
  22   2  -1   15.45    5.25   0
 -20   2   1    6.17    4.85   0
  20  -2  -1    4.60    4.65   0
  20  -2  -1    7.40    4.82   0
  20   2  -1    5.66    4.65   0
 -20  -2   1    2.44    4.51   0
  18   2  -1    7.54    4.64   0
  18  -2  -1    6.89    4.71   0
 -18  -2   1    6.90    9.08   0
 -18  -2   1   10.06    4.69   0
  18  -2  -1    4.82    5.64   0
 -18   2   1    6.37    4.43   0
 -16  -2   1   88.40    8.47   0
  16  -2  -1   87.39    5.07   0
  16  -2  -1   82.96    4.95   0
 -16  -2   1   85.54    5.04   0
 -16   2   1   85.68    5.22   0
  16   2  -1   88.13    5.29   0
  16   2  -1   91.54    8.20   0
  14   2  -1   84.49    7.64   0
  14  -2  -1   83.53    5.03   0
 -14  -2   1   79.84    4.87   0
 -14   2   1   82.57    4.87   0
  14  -2  -1   82.34    4.83   0
 -14  -2   1   81.34    7.93   0
  14   2  -1   79.24    4.86   0
 -12  -2   1   42.20    4.74   0
 -12   2   1   45.83    4.79   0
  12  -2  -1   42.25    4.65   0
  12   2  -1   46.55    4.65   0
  12   2  -1   43.85    6.67   0
 -12  -2   1   39.64    6.96   0
  12  -2  -1   42.56    4.77   0
  10  -2  -1  115.97    5.27   0
 -10  -2   1  117.48    6.79   0
 -10  -2   1  105.34    5.23   0
 -10   2   1  113.87    5.30   0
  10   2  -1  106.39    5.10   0
  10   2  -1  112.40    6.63   0
  10  -2  -1  116.36    5.28   0
   8  -2  -1    2.47    4.39   0
   8   2  -1    4.52    5.10   0
   8  -2  -1    4.97    4.22   0
  -8  -2   1    5.72    4.26   0
  -8   2   1    3.05    4.41   0
   8   2  -1    3.05    5.27   0
  -8  -2   1    5.44    4.88   0
   6   2  -1  631.95    9.86   0
  -6  -2   1  635.90    9.85   0
   6  -2  -1  615.94    9.31   0
  -6   2   1  635.38    9.40   0
  -6  -2   1  629.03    9.37   0
   6  -2  -1  641.31    8.62   0
  -6  -2   1  599.52    8.85   0
  -4  -2   1   40.79    5.40   0
  -4  -2   1   36.93    4.73   0
   4  -2  -1   38.69    4.83   0
  -4   2   1   37.95    5.77   0
   4  -2  -1   35.46    5.81   0
  -4  -2   1   36.67    4.48   0
   2  -2  -1   35.61    4.85   0
  -2  -2   1   35.66    4.79   0
   2  -2  -1   31.86    5.96   0
  -2  -2   1   33.92    4.53   0
   2   2  -1   30.59    4.54   0
  -2   2   1   31.39    5.01   0
   0  -2   1  232.07    6.74   0
   0  -2  -1  229.76    8.66   0
   0   2   1  232.17    8.71   0
   0   2  -1  235.50    6.85   0
   0  -2   1  221.52    7.26   0
   2  -2   1   19.83    4.59   0
  -2   2  -1   24.25    4.64   0
  -2  -2  -1   21.74    5.88   0
   2  -2   1   22.86    5.41   0
  -4  -2  -1  134.15    6.43   0
  -4  -2  -1  145.87    6.52   0
   4  -2   1  134.62    5.62   0
  -4   2  -1  139.54    5.69   0
   6  -2   1   60.26    4.89   0
   6   2   1   57.85    4.87   0
  -6   2  -1   63.93    4.78   0
  -6  -2  -1   62.52    6.14   0
  -6  -2  -1   58.20    4.82   0
   8   2   1    5.74    4.38   0
  -8  -2  -1    9.69    4.89   0
  -8   2  -1    8.55    4.24   0
   8  -2   1   10.57    4.26   0
  -8  -2  -1    9.35    4.31   0
 -10   2  -1  409.53    7.06   0
 -10  -2  -1  386.20    8.02   0
  10   2   1  398.02    7.57   0
  10  -2   1  403.19    6.99   0
 -10  -2  -1  406.55   11.95   0
  12  -2   1  292.41    6.12   0
 -12   2  -1  308.22    6.23   0
 -12  -2  -1  324.07   13.35   0
 -12  -2  -1  300.06    6.59   0
  12  -2   1  316.36    6.49   0
  12   2   1  302.64    6.73   0
 -12  -2  -1  298.05   13.32   0
  14  -2   1   21.31    4.42   0
  14  -2   1   23.66    4.31   0
  14   2   1   18.25    4.47   0
 -14  -2  -1   21.55    4.38   0
 -14   2  -1   22.59    4.36   0
 -16   2  -1   68.59    3.78   0
  16  -2   1   69.24    4.94   0
  16  -2   1   59.50    4.84   0
 -16  -2  -1   66.14    4.83   0
  16   2   1   65.91    4.89   0
 -18  -2  -1   24.25    4.70   0
  18  -2   1   15.49    4.61   0
  18   2   1   18.78    5.95   0
 -18   2  -1   21.53    4.95   0
  18  -2   1   17.98    4.72   0
  20  -2   1  137.72    5.76   0
 -20  -2  -1  129.81    5.28   0
  20   2   1  124.64    5.46   0
  20  -2   1  121.89    5.20   0
 -20   2  -1  133.40    5.32   0
 -22  -2  -1   19.44    4.97   0
  22   2   1   12.01    4.88   0
  22  -2   1   15.94    4.66   0
  22  -2   1   17.96    5.68   0
 -22   2  -1   18.41    4.99   0
  22  -2   1   13.44    4.85   0
  24  -2   1   11.28    6.16   0
  24   2   1   10.39    5.07   0
 -24   2  -1   12.63    4.96   0
 -24  -2  -1   13.60    4.96   0
  24  -2   1    7.78    4.79   0
  24  -2   1   15.13    4.96   0
  26   2   1    4.81    5.29   0
  26  -2   1    3.28    6.50   0
 -26   2  -1   -3.11    5.18   0
 -26  -2  -1    2.57    5.07   0
  26  -2   1    3.40    5.19   0
  26  -2   1    2.18    5.06   0
  28  -2   1   -0.83    3.87   0
 -28   2  -1    3.19    5.48   0
  28   2   1    1.43    5.39   0
  28  -2   1    0.98    7.10   0
  28  -2   1   -0.08    6.60   0
 -28  -2  -1    1.97    5.26   0
  30  -2   1   -0.29    7.72   0
  30  -2   1    2.21    7.03   0
 -30   2  -1   -1.15    5.73   0
  30  -2   1    2.44    5.70   0
 -30  -2  -1    1.92    5.68   0
  30   2   1    2.30    6.00   0
  29   3  -1   16.57    7.50   0
  29  -3  -1   14.22    6.14   0
  29  -3  -1   11.12    7.31   0
 -29   3   1   13.69    6.13   0
 -29  -3   1   16.77    6.06   0
  29  -3  -1   16.08    7.73   0
 -27   3   1    2.13    5.62   0
  27   3  -1    4.60    5.87   0
  27  -3  -1    0.49    5.58   0
 -27  -3   1    3.49    5.84   0
  27  -3  -1    4.47    5.85   0
  25  -3  -1    1.56    5.16   0
 -25  -3   1    3.88    5.15   0
  25  -3  -1    4.23    5.48   0
  25   3  -1    1.54    5.31   0
 -25   3   1    2.23    5.30   0
  23  -3  -1   26.72    6.48   0
  23   3  -1   19.60    5.08   0
 -23   3   1   20.12    3.81   0
  23  -3  -1   22.27    5.04   0
 -23  -3   1   18.31    5.01   0
 -21   3   1  105.07    5.80   0
 -21  -3   1  109.11    5.38   0
  21   3  -1  115.52    5.45   0
  21  -3  -1  116.05    5.89   0
  21  -3  -1  104.01    5.42   0
 -19  -3   1   19.98    8.76   0
  19  -3  -1   17.43    4.60   0
 -19  -3   1   16.37    4.77   0
  19  -3  -1   17.95    4.59   0
 -19   3   1   15.12    4.65   0
  19   3  -1   15.74    4.63   0
  17   3  -1    0.02    4.56   0
  17  -3  -1    6.87    5.49   0
  17  -3  -1    3.44    4.38   0
 -17   3   1    0.24    4.42   0
 -17  -3   1    2.83    6.99   0
 -17  -3   1   -0.02    4.52   0
  15  -3  -1  146.73    5.35   0
 -15  -3   1  149.46    8.28   0
  15   3  -1  152.48    5.27   0
 -15   3   1  153.15    5.60   0
 -15  -3   1  156.21    5.27   0
  15  -3  -1  159.45    5.51   0
  13  -3  -1   73.81    4.76   0
 -13  -3   1   69.63    6.27   0
 -13   3   1   75.93    4.73   0
  13  -3  -1   67.74    4.93   0
  13   3  -1   70.22    4.73   0
 -13  -3   1   78.68    4.60   0
 -11  -3   1   53.56    4.39   0
 -11  -3   1   51.52    5.77   0
 -11   3   1   50.17    5.60   0
 -11  -3   1   46.69    4.45   0
  11  -3  -1   54.98    4.66   0
  11  -3  -1   56.25    4.74   0
  -9   3   1    6.72    4.24   0
   9  -3  -1    7.06    4.30   0
  -9  -3   1    9.86    4.91   0
  -9  -3   1    8.82    4.96   0
  -9  -3   1    9.76    4.17   0
   9  -3  -1    8.08    4.42   0
  -7  -3   1  384.12    6.89   0
   7  -3  -1  358.52    7.48   0
  -7   3   1  379.36    7.00   0
  -7  -3   1  355.85    6.70   0
  -7  -3   1  372.79    7.02   0
   7  -3  -1  364.41    6.27   0
  -5   3   1   16.89    4.26   0
   5  -3  -1   16.96    4.28   0
   5  -3  -1   17.22    4.10   0
  -5  -3   1   15.34    5.18   0
  -5  -3   1   20.64    5.00   0
  -5  -3   1   15.16    4.16   0
   3  -3  -1   59.57    4.70   0
  -3  -3   1   52.85    4.50   0
   3   3  -1   50.94    4.61   0
  -3  -3   1   52.28    4.61   0
  -3   3   1   53.76    4.71   0
   3  -3  -1   52.78    5.44   0
   1   3  -1   32.41    4.38   0
  -1   3   1   31.09    5.10   0
  -1  -3   1   29.03    5.17   0
  -1  -3   1   34.94    4.48   0
   1  -3  -1   28.55    4.31   0
   1   3   1  452.38    8.90   0
   1  -3   1  457.69    7.61   0
   1  -3   1  443.58    6.94   0
  -1  -3  -1  447.25    8.92   0
  -1   3  -1  432.07    7.45   0
  -3  -3  -1   17.43    4.96   0
   3  -3   1   16.28    4.21   0
  -3   3  -1   15.15    5.02   0
  -3  -3  -1   14.59    4.09   0
   3  -3   1   17.60    4.37   0
  -5   3  -1  630.85    8.24   0
   5  -3   1  590.22    8.14   0
  -5  -3  -1  564.92    9.60   0
  -5  -3  -1  611.03    9.24   0
  -5  -3  -1  599.99    9.08   0
  -7  -3  -1  384.53    7.91   0
  -7  -3  -1  359.35    7.27   0
  -7   3  -1  380.61    6.67   0
  -7  -3  -1  377.33    7.27   0
   7  -3   1  368.45    6.71   0
  -9  -3  -1  125.24    5.47   0
   9  -3   1  130.66    5.07   0
  -9  -3  -1  133.32    5.38   0
  -9  -3  -1  133.82    6.08   0
  -9   3  -1  134.42    5.09   0
 -11   3  -1   55.56    4.38   0
 -11  -3  -1   55.07    5.73   0
  11  -3   1   48.24    4.42   0
 -11  -3  -1   57.82    5.79   0
 -11  -3  -1   56.98    5.84   0
  11   3   1   54.24    5.87   0
 -13  -3  -1  140.82    7.63   0
 -13   3  -1  158.18    5.24   0
  13  -3   1  140.69    5.15   0
 -13  -3  -1  148.60    7.73   0
 -13  -3  -1  149.28    5.63   0
  13  -3   1  144.50    5.30   0
  13   3   1  143.97    6.23   0
 -15  -3  -1  229.33    9.79   0
 -15   3  -1  221.17    5.80   0
  15  -3   1  228.95    5.71   0
 -15  -3  -1  238.57    6.07   0
 -15  -3  -1  245.14   10.52   0
  15   3   1  230.91    6.93   0
  15  -3   1  241.62    5.76   0
 -17   3  -1    1.99    4.48   0
  17  -3   1    0.92    4.30   0
 -17  -3  -1    1.03    4.52   0
  17   3   1    1.77    5.62   0
  17  -3   1    2.10    4.60   0
  19  -3   1  107.45    5.75   0
  19  -3   1  101.59    5.29   0
  19  -3   1  114.80    5.66   0
 -19  -3  -1  106.18    5.29   0
  19   3   1  101.86    5.38   0
 -19   3  -1  104.58    5.42   0
  21   3   1    0.93    4.91   0
  21  -3   1    5.16    4.96   0
  21  -3   1    2.30    4.99   0
 -21  -3  -1    2.47    5.72   0
 -21   3  -1    1.83    4.88   0
  21  -3   1    0.53    4.93   0
 -23   3  -1    9.26    5.26   0
  23  -3   1   10.88    5.15   0
  23  -3   1    6.35    5.80   0
  23   3   1    8.68    5.14   0
 -23  -3  -1   13.62    6.09   0
  23  -3   1    5.21    4.96   0
  25   3   1    0.17    5.41   0
  25  -3   1   -0.03    5.38   0
  25  -3   1    5.14    6.26   0
 -25  -3  -1    0.43    5.09   0
 -25   3  -1    4.92    5.46   0
  25  -3   1   -3.06    5.18   0
  27   3   1   28.01    5.99   0
 -27  -3  -1   24.68    6.04   0
  27  -3   1   30.69    5.91   0
  27  -3   1   33.66    5.85   0
  27  -3   1   31.70    5.69   0
 -27   3  -1   32.05    5.87   0
 -29  -3  -1    4.85    5.84   0
 -29   3  -1    1.95    5.89   0
  29  -3   1   -0.05    5.84   0
  29  -3   1   -0.79    7.56   0
  29   3   1    4.54    6.09   0
  29  -3   1    5.80    7.13   0
  26  -4  -1    6.17    5.72   0
 -26  -4   1    5.81    5.72   0
 -26   4   1    2.24    5.86   0
  26  -4  -1    0.93    5.80   0
  26  -4  -1    8.81    5.62   0
  26   4  -1   10.63    5.91   0
  24  -4  -1   49.34    5.60   0
 -24  -4   1   55.71    5.74   0
  24  -4  -1   51.56    5.91   0
 -24   4   1   43.00    5.78   0
 -22   4   1    5.00    5.08   0
 -22  -4   1   -1.10    5.22   0
  22  -4  -1    3.97    5.27   0
  22  -4  -1   -2.31    5.21   0
 -20   4   1   14.44    5.08   0
 -20  -4   1   14.29    4.78   0
  20  -4  -1   11.42    5.03   0
 -20  -4   1   12.65    8.22   0
 -20  -4   1   11.35    8.57   0
  20  -4  -1   21.15    6.07   0
 -18  -4   1    7.62    7.27   0
 -18   4   1    5.15    4.78   0
 -18  -4   1   10.53    4.91   0
  18  -4  -1    7.91    5.13   0
 -18  -4   1   11.41    4.93   0
  18  -4  -1   12.74    4.90   0
  16  -4  -1   41.71    5.03   0
 -16  -4   1   43.37    6.00   0
 -16  -4   1   41.01    6.28   0
 -16   4   1   35.02    4.98   0
  16  -4  -1   40.87    4.67   0
 -16  -4   1   37.69    5.17   0
 -14   4   1   26.53    4.83   0
 -14  -4   1   25.17    5.73   0
  14  -4  -1   23.25    5.03   0
  14  -4  -1   29.14    4.66   0
 -14  -4   1   25.04    4.86   0
 -14  -4   1   24.93    4.85   0
  12  -4  -1   48.85    4.78   0
 -12  -4   1   46.31    5.52   0
 -12  -4   1   42.50    4.61   0
 -12  -4   1   53.09    4.80   0
  12  -4  -1   42.31    4.86   0
 -12   4   1   43.81    4.75   0
  10  -4  -1   54.06    4.67   0
 -10  -4   1   53.00    4.71   0
 -10  -4   1   47.87    5.84   0
 -10   4   1   48.25    4.52   0
  10  -4  -1   53.57    5.85   0
 -10  -4   1   50.17    4.43   0
  -8  -4   1   56.38    4.68   0
   8  -4  -1   50.09    4.86   0
  -8  -4   1   47.93    4.60   0
   8  -4  -1   54.60    4.57   0
  -8   4   1   51.39    4.74   0
  -8  -4   1   49.79    5.54   0
  -6  -4   1    6.96    4.01   0
  -6  -4   1    6.10    3.97   0
   6  -4  -1    7.33    5.39   0
  -6   4   1    9.56    5.09   0
   6  -4  -1    7.62    4.41   0
  -6  -4   1    6.74    4.19   0
  -4  -4   1   34.00    4.39   0
  -4  -4   1   32.09    4.34   0
   4  -4  -1   30.62    3.17   0
   4  -4  -1   32.64    4.60   0
  -4  -4   1   29.96    4.21   0
  -4   4   1   29.59    5.31   0
   2  -4  -1  192.89    6.02   0
   2   4  -1  173.80    6.42   0
   2  -4  -1  189.85    5.53   0
  -2  -4   1  196.08    5.78   0
  -2  -4   1  183.54    5.18   0
  -2   4   1  191.26    6.43   0
   0  -4  -1  124.57    6.22   0
   0   4  -1  132.81    5.31   0
   0  -4   1  125.27    5.38   0
   0  -4  -1  124.83    5.16   0
   0  -4   1  112.94    4.98   0
   0   4   1  129.70    6.17   0
  -2   4  -1  229.96    6.08   0
  -2  -4  -1  228.11    5.66   0
  -2  -4  -1  217.87    6.93   0
   2  -4   1  226.31    6.05   0
   2  -4   1  232.78    5.67   0
   4  -4   1   48.04    4.54   0
  -4  -4  -1   50.58    5.42   0
   4  -4   1   46.06    4.34   0
  -4  -4  -1   43.86    5.22   0
  -4   4  -1   49.17    4.49   0
  -4  -4  -1   43.97    4.40   0
  -6  -4  -1  140.95    6.25   0
  -6   4  -1  148.59    5.93   0
   6  -4   1  131.32    6.03   0
   6  -4   1  139.39    4.98   0
  -6  -4  -1  126.71    6.32   0
  -6  -4  -1  145.53    5.92   0
  -8   4  -1   14.09    4.16   0
  -8  -4  -1   17.41    5.54   0
   8  -4   1   14.90    4.34   0
  -8  -4  -1   16.50    4.46   0
  -8  -4  -1   17.26    4.37   0
   8  -4   1   19.49    4.23   0
  -8  -4  -1   19.81    4.64   0
 -10  -4  -1   89.28    5.17   0
 -10   4  -1   86.47    4.67   0
 -10  -4  -1   84.80    5.18   0
  10  -4   1   82.64    3.73   0
 -10  -4  -1   89.22    5.97   0
  10  -4   1   89.68    4.86   0
 -10  -4  -1   87.29    6.00   0
  12  -4   1  115.71    4.89   0
 -12  -4  -1  108.33    5.59   0
  12  -4   1  112.11    5.07   0
 -12  -4  -1  105.68    5.34   0
 -12   4  -1   97.62    5.90   0
 -12  -4  -1  102.80    5.30   0
  12  -4   1  103.28    4.96   0
 -12  -4  -1  103.83    6.23   0
  14  -4   1   34.71    4.79   0
 -14  -4  -1   31.15    6.08   0
  14  -4   1   36.52    4.70   0
 -14  -4  -1   31.92    6.15   0
 -14   4  -1   27.36    4.72   0
 -14  -4  -1   32.33    4.93   0
 -14  -4  -1   30.49    4.87   0
  14  -4   1   32.89    4.71   0
 -16   4  -1    4.47    5.74   0
  16  -4   1    2.31    4.32   0
  16  -4   1   -1.82    4.24   0
 -16  -4  -1    1.31    6.52   0
 -16  -4  -1    3.26    5.95   0
 -16  -4  -1    3.70    6.70   0
 -16  -4  -1    5.16    4.54   0
  16  -4   1    3.31    4.54   0
 -18  -4  -1   17.34    6.10   0
 -18  -4  -1   20.34    8.44   0
  18  -4   1   18.16    4.89   0
 -18   4  -1   19.35    5.90   0
  18  -4   1   17.69    4.83   0
 -18  -4  -1   17.01    8.30   0
  18  -4   1   19.91    4.92   0
  20  -4   1   16.72    4.94   0
 -20   4  -1   19.90    5.00   0
 -20  -4  -1   24.25    5.37   0
  20  -4   1   18.48    5.09   0
  20   4   1   22.45    6.54   0
  20  -4   1   15.25    4.93   0
  22  -4   1   13.42    5.33   0
  22  -4   1   12.65    5.42   0
  22   4   1   13.45    5.43   0
 -22  -4  -1    6.45    6.49   0
  22  -4   1   15.62    5.26   0
 -22   4  -1   14.07    5.36   0
  24   4   1   13.81    5.73   0
  24  -4   1   15.55    5.58   0
  24  -4   1   14.93    5.58   0
 -24   4  -1   10.83    5.46   0
 -24  -4  -1   21.74    6.83   0
  24  -4   1   22.00    6.84   0
  26  -4   1    8.62    5.79   0
  26  -4   1    8.82    5.79   0
 -26   4  -1   16.29    5.99   0
 -26  -4  -1    7.76    7.10   0
  26   4   1    9.28    6.15   0
  26  -4   1    2.89    5.73   0
  23  -5  -1    2.27    5.84   0
 -23  -5   1    3.89   14.69   0
 -23  -5   1    6.34   13.85   0
 -23  -5   1    2.30    6.07   0
 -23  -5   1    2.30    5.84   0
  23  -5  -1    8.15    6.04   0
 -23   5   1    3.44    6.02   0
  23  -5  -1    2.37    5.95   0
 -21  -5   1    3.49    5.48   0
 -21  -5   1   -1.34    6.90   0
  21  -5  -1    2.70    5.63   0
  21  -5  -1   -1.21    5.43   0
 -21   5   1    1.40    5.67   0
  21  -5  -1    1.94    5.55   0
 -21  -5   1   -0.32    8.06   0
 -21  -5   1   -0.27    7.74   0
 -19  -5   1   71.85    8.46   0
 -19   5   1   66.40    5.80   0
 -19  -5   1   80.53    7.65   0
 -19  -5   1   75.15    5.91   0
  19  -5  -1   77.41    5.82   0
  19  -5  -1   61.58    5.81   0
 -19  -5   1   66.42    5.95   0
 -17  -5   1   28.85    6.87   0
 -17  -5   1   34.44    6.60   0
  17  -5  -1   26.42    5.54   0
  17  -5  -1   32.17    6.52   0
 -17   5   1   33.11    5.27   0
 -17  -5   1   31.21    5.73   0
 -17  -5   1   33.37    6.65   0
 -15  -5   1   28.31    5.48   0
 -15  -5   1   28.31    6.26   0
  15  -5  -1   29.57    5.06   0
 -15  -5   1   24.52    5.06   0
 -15   5   1   38.88    4.96   0
  15  -5  -1   31.28    5.15   0
 -13  -5   1   99.87    6.59   0
  13  -5  -1   90.70    5.14   0
 -13  -5   1   97.66    5.57   0
  13  -5  -1   96.47    5.63   0
 -13  -5   1   88.46    5.63   0
 -13   5   1   96.67    6.38   0
  11  -5  -1   51.36    4.91   0
  11  -5  -1   54.87    5.22   0
 -11  -5   1   57.72    4.90   0
 -11  -5   1   57.13    5.02   0
 -11   5   1   52.61    4.86   0
 -11  -5   1   50.21    5.86   0
  -9  -5   1   40.19    5.98   0
  -9  -5   1   43.16    5.01   0
   9  -5  -1   45.31    5.19   0
   9  -5  -1   43.30    4.79   0
  -9  -5   1   43.14    5.18   0
  -9   5   1   51.46    5.04   0
   7  -5  -1    4.93    4.51   0
   7  -5  -1    3.98    4.72   0
  -7  -5   1    7.23    5.41   0
  -7   5   1    4.23    5.36   0
  -7  -5   1    5.23    5.40   0
  -7  -5   1    6.73    4.71   0
  -5  -5   1  551.56    7.77   0
  -5  -5   1  549.23    7.28   0
  -5   5   1  576.64    8.15   0
   5  -5  -1  568.61    7.16   0
  -5  -5   1  597.65    7.91   0
   5  -5  -1  565.59    8.30   0
  -3  -5   1   72.04    4.81   0
  -3   5   1   64.53    5.76   0
  -3  -5   1   68.54    4.56   0
   3  -5  -1   73.60    4.90   0
   3  -5  -1   64.74    5.16   0
   1  -5  -1   58.77    4.84   0
  -1  -5   1   59.96    5.69   0
  -1  -5   1   64.27    4.80   0
   1  -5  -1   62.86    5.91   0
  -1   5   1   54.60    5.62   0
   1  -5  -1   58.06    4.74   0
   1   5  -1   54.77    5.64   0
   1  -5   1   15.73    4.45   0
  -1  -5  -1   14.48    5.31   0
  -1   5  -1   13.52    5.34   0
   1   5   1   17.09    5.35   0
  -1  -5  -1   13.54    4.59   0
  -1  -5  -1   14.10    4.44   0
   1  -5   1   13.84    5.35   0
   3  -5   1  290.65    7.06   0
  -3  -5  -1  268.47    7.43   0
  -3  -5  -1  295.95    6.96   0
  -3   5  -1  305.08    6.30   0
  -3  -5  -1  280.42    5.98   0
   3  -5   1  299.10    5.92   0
  -3  -5  -1  308.54    7.60   0
  -5  -5  -1    4.82    5.52   0
   5  -5   1    4.63    4.33   0
  -5  -5  -1    6.14    4.47   0
  -5  -5  -1    2.22    5.37   0
   5  -5   1    4.79    4.44   0
  -5  -5  -1    3.84    4.63   0
  -5   5  -1    4.08    4.24   0
   7  -5   1  169.93    5.40   0
  -7  -5  -1  157.95    5.91   0
  -7  -5  -1  157.65    6.79   0
  -7  -5  -1  172.89    6.84   0
  -7   5  -1  168.36    5.37   0
   7  -5   1  172.36    5.67   0
  -7  -5  -1  181.43    5.70   0
  -9  -5  -1   22.00    5.86   0
   9  -5   1   27.28    4.78   0
   9  -5   1   25.32    4.89   0
  -9  -5  -1   23.55    4.98   0
   9  -5   1   28.15    4.67   0
  -9  -5  -1   25.96    4.44   0
  -9   5  -1   24.22    4.52   0
  -9  -5  -1   24.83    5.64   0
  11  -5   1  243.02    6.14   0
 -11  -5  -1  250.94    7.46   0
 -11  -5  -1  250.86    7.22   0
 -11  -5  -1  240.87    6.48   0
 -11   5  -1  253.89    6.17   0
 -11  -5  -1  252.29    6.63   0
  11  -5   1  272.42    5.91   0
  11  -5   1  249.23    5.80   0
 -13  -5  -1   10.45    6.00   0
 -13   5  -1    6.44    4.58   0
  13  -5   1    4.35    4.75   0
 -13  -5  -1    4.62    4.97   0
 -13  -5  -1    4.46    4.93   0
  13  -5   1    7.10    4.68   0
 -13  -5  -1    2.77    6.03   0
  13  -5   1    5.76    3.43   0
 -15  -5  -1   58.27    5.65   0
 -15   5  -1   49.45    6.04   0
 -15  -5  -1   55.15    6.79   0
 -15  -5  -1   51.33    6.80   0
  15  -5   1   55.87    5.24   0
  15  -5   1   56.14    5.22   0
  15  -5   1   53.09    5.17   0
 -15  -5  -1   53.60    5.15   0
 -17   5  -1   44.59    5.21   0
 -17  -5  -1   39.22    6.97   0
  17  -5   1   39.13    5.30   0
 -17  -5  -1   37.56    5.36   0
  17  -5   1   31.61    5.36   0
 -17  -5  -1   31.51    6.56   0
 -17  -5  -1   40.55    6.62   0
  17  -5   1   40.48    5.12   0
 -19   5  -1    6.36    5.02   0
  19  -5   1    4.98    5.16   0
  19  -5   1    3.48    5.31   0
 -19  -5  -1    1.79    8.75   0
 -19  -5  -1    5.17    6.65   0
 -19  -5  -1    3.78    5.40   0
 -19  -5  -1    4.14    7.88   0
  19  -5   1    4.41    5.26   0
 -21  -5  -1   39.77   12.46   0
 -21  -5  -1   35.08    5.76   0
 -21   5  -1   34.26    6.02   0
  21  -5   1   31.30    5.73   0
 -21  -5  -1   37.27    7.27   0
 -21  -5  -1   40.49   13.13   0
  21  -5   1   32.89    5.73   0
  21  -5   1   34.81    6.22   0
  23  -5   1   10.29    5.98   0
 -23  -5  -1   12.54    6.10   0
  23  -5   1    5.45    5.78   0
  23  -5   1   12.02    5.94   0
 -23  -5  -1   10.16    6.25   0
 -23   5  -1   12.13    6.01   0
 -18  -6   1    0.40    7.20   0
 -18  -6   1    1.28    7.26   0
 -18  -6   1    1.70    5.88   0
 -18  -6   1    0.42    5.94   0
  18  -6  -1   -0.95    7.23   0
  18  -6  -1   -0.50    5.74   0
 -18   6   1   -0.86    7.11   0
  18  -6  -1    3.33    5.79   0
 -16  -6   1    2.20    6.83   0
  16  -6  -1    5.83    5.45   0
 -16  -6   1    6.86    6.63   0
 -16  -6   1    4.30    5.35   0
 -16  -6   1    2.27    7.02   0
 -16   6   1    9.03    6.60   0
  16  -6  -1    2.14    5.58   0
  16  -6  -1    2.97    5.60   0
  14  -6  -1   69.61    5.74   0
  14  -6  -1   51.88    6.10   0
 -14  -6   1   55.58    5.74   0
  14  -6  -1   52.55    5.56   0
 -14  -6   1   53.88    5.88   0
 -14   6   1   51.33    5.90   0
 -14  -6   1   53.17    7.01   0
 -14  -6   1   54.78    5.86   0
 -12  -6   1   15.47    5.18   0
  12  -6  -1   13.52    5.04   0
  12  -6  -1   13.16    5.52   0
 -12  -6   1   16.34    6.65   0
 -12   6   1   15.23    6.21   0
  12  -6  -1   11.12    5.00   0
 -12  -6   1   10.56    5.56   0
 -12  -6   1   15.96    5.22   0
 -10  -6   1    5.83    6.20   0
  10  -6  -1    7.89    5.32   0
  10  -6  -1    4.98    4.80   0
 -10  -6   1    9.10    6.31   0
 -10   6   1    7.48    6.35   0
 -10  -6   1    7.61    6.28   0
  10  -6  -1    8.29    4.99   0
  -8  -6   1    3.79    6.06   0
  -8   6   1    5.38    4.86   0
  -8  -6   1    5.35    6.06   0
   8  -6  -1    4.33    3.61   0
   8  -6  -1    1.47    6.12   0
  -8  -6   1    2.06    5.17   0
   8  -6  -1    5.72    5.01   0
  -6   6   1   46.11    6.40   0
  -6  -6   1   43.63    4.92   0
   6  -6  -1   32.90    5.33   0
   6  -6  -1   43.40    5.29   0
  -6  -6   1   38.75    6.18   0
  -6  -6   1   44.36    5.12   0
   6  -6  -1   41.17    6.61   0
   4  -6  -1    0.52    5.03   0
   4  -6  -1    0.29    4.83   0
  -4  -6   1    5.87    4.73   0
  -4  -6   1    3.27    4.91   0
   4  -6  -1    5.69    5.01   0
  -4   6   1    4.73    5.62   0
  -4  -6   1    5.02    4.92   0
   2  -6  -1   13.26    5.96   0
  -2  -6   1    4.48    4.85   0
   2  -6  -1   11.81    4.99   0
  -2   6   1    7.89    4.57   0
  -2  -6   1   10.04    4.98   0
   2  -6  -1    6.65    4.94   0
   0  -6   1   62.84    5.20   0
   0  -6   1   57.38    5.20   0
   0   6  -1   60.58    6.24   0
   0  -6  -1   55.18    5.22   0
   0  -6  -1   60.29    5.22   0
   0  -6  -1   57.64    6.39   0
  -2   6  -1    4.14    4.69   0
  -2  -6  -1    4.58    4.84   0
   2  -6   1    4.36    4.77   0
  -2  -6  -1    5.77    4.99   0
  -2  -6  -1    3.65    4.79   0
  -2  -6  -1    5.13    6.31   0
   2  -6   1    3.44    3.41   0
   4  -6   1   -3.65    4.91   0
  -4  -6  -1    1.84    5.05   0
  -4   6  -1    6.52    5.61   0
  -4  -6  -1    0.25    5.98   0
   4  -6   1    0.38    4.97   0
  -4  -6  -1   -0.42    5.06   0
  -4  -6  -1    1.99    5.66   0
   4  -6   1    0.08    5.02   0
   6  -6   1    5.15    4.85   0
  -6  -6  -1    1.78    6.03   0
   6  -6   1    5.56    5.04   0
  -6   6  -1    8.20    5.84   0
  -6  -6  -1    2.03    5.88   0
  -6  -6  -1    8.01    4.76   0
  -6  -6  -1    6.36    6.13   0
   6  -6   1    9.37    4.86   0
  -8   6  -1    3.87    5.00   0
   8  -6   1   -0.83    4.86   0
  -8  -6  -1    3.90    5.02   0
  -8  -6  -1    3.38    6.07   0
  -8  -6  -1    3.86    5.11   0
   8  -6   1    3.57    4.95   0
  -8  -6  -1    0.46    6.10   0
   8  -6   1    8.22    6.02   0
 -10  -6  -1   12.51    5.46   0
  10  -6   1   13.93    5.22   0
 -10  -6  -1   11.04    6.08   0
 -10  -6  -1   13.96    6.66   0
  10  -6   1   12.42    4.96   0
  10  -6   1    8.78    4.96   0
 -10   6  -1   11.93    6.20   0
 -10  -6  -1   10.43    6.39   0
 -12  -6  -1   66.88    7.06   0
  12  -6   1   53.13    4.02   0
 -12  -6  -1   59.64    5.60   0
 -12  -6  -1   60.84    6.90   0
  12  -6   1   60.92    5.36   0
  12  -6   1   58.28    6.92   0
 -12  -6  -1   57.36    5.74   0
 -12   6  -1   57.27    5.58   0
 -14   6  -1    9.89    5.42   0
 -14  -6  -1   13.23    5.35   0
 -14  -6  -1    9.84    6.51   0
  14  -6   1   15.01    6.78   0
  14  -6   1   12.81    5.31   0
  14  -6   1   12.89    5.31   0
 -14  -6  -1   13.69    5.47   0
 -14  -6  -1   10.56    5.21   0
 -16  -6  -1    0.97    5.56   0
  16  -6   1   -1.25    5.65   0
 -16  -6  -1    0.98    6.86   0
 -16   6  -1    3.50    6.59   0
  16  -6   1    2.98    5.45   0
  16  -6   1   -1.19    5.41   0
 -16  -6  -1    2.31    6.87   0
 -16  -6  -1    3.48    7.04   0
 -18  -6  -1   12.97    8.83   0
  18  -6   1   12.40    5.72   0
 -18   6  -1   16.39    5.93   0
  18  -6   1    8.41    6.08   0
 -18  -6  -1    9.94    6.97   0
  18  -6   1   13.66    5.76   0
 -18  -6  -1   10.69    7.25   0
 -18  -6  -1    5.03    7.46   0
  11  -7  -1   16.77    6.45   0
  11  -7  -1    9.27    5.83   0
  11  -7  -1   11.40    5.93   0
 -11  -7   1    8.83    7.22   0
 -11  -7   1   13.93    6.05   0
 -11   7   1   11.59    7.44   0
 -11  -7   1   11.28    7.13   0
 -11  -7   1   17.38    6.23   0
  -9  -7   1    3.06    5.96   0
   9  -7  -1   -1.55    5.95   0
   9  -7  -1   -3.52    5.64   0
  -9   7   1    4.89    7.02   0
  -9  -7   1   -0.76    5.74   0
  -9  -7   1    0.39    5.75   0
   9  -7  -1    2.70    5.67   0
  -9  -7   1   -1.61    5.37   0
  -7  -7   1  118.53    6.95   0
  -7  -7   1  116.67    6.63   0
  -7   7   1  107.32    7.95   0
  -7  -7   1  102.41    6.24   0
   7  -7  -1   84.13    6.37   0
   7  -7  -1   83.15    6.31   0
  -7  -7   1   91.68    8.03   0
   7  -7  -1  104.74    6.99   0
   5  -7  -1    5.63    7.08   0
  -5  -7   1    7.50    5.72   0
   5  -7  -1    6.34    5.89   0
  -5  -7   1   12.81    5.64   0
  -5  -7   1   12.07    5.86   0
   5  -7  -1   10.42    5.90   0
  -5   7   1   10.72    6.79   0
  -5  -7   1    8.97    7.00   0
   3  -7  -1   26.31    5.91   0
  -3   7   1   39.77    7.02   0
  -3  -7   1   46.04    5.72   0
  -3  -7   1   33.34    5.82   0
   3  -7  -1   29.85    4.25   0
  -3  -7   1   33.78    5.80   0
   3  -7  -1   25.72    7.28   0
  -3  -7   1   33.36    5.61   0
   1  -7  -1   -0.97    6.62   0
  -1  -7   1   -0.58    5.66   0
  -1  -7   1    2.65    6.73   0
  -1  -7   1    1.94    5.42   0
   1  -7  -1    0.97    6.77   0
   1  -7  -1    3.22    5.39   0
  -1  -7   1   -1.36    5.24   0
   1  -7  -1   -3.11    5.16   0
  -1  -7  -1   82.12    6.26   0
   1  -7   1   91.84    6.02   0
   1  -7   1   81.05    7.25   0
  -1  -7  -1   69.32    7.55   0
   1  -7   1   73.92    5.99   0
  -1  -7  -1   75.32    7.51   0
  -1  -7  -1   90.70    6.06   0
  -1   7  -1   92.17    6.22   0
  -3   7  -1    5.54    5.40   0
   3  -7   1    8.14    6.66   0
   3  -7   1    6.61    5.61   0
  -3  -7  -1    4.77    5.60   0
  -3  -7  -1    1.34    5.74   0
  -3  -7  -1    1.45    5.77   0
   3  -7   1    5.83    4.16   0
  -3  -7  -1    5.54    6.81   0
   5  -7   1   39.98    5.79   0
  -5  -7  -1   46.91    7.16   0
   5  -7   1   43.31    6.01   0
  -5  -7  -1   39.76    7.28   0
  -5   7  -1   38.79    5.52   0
   5  -7   1   45.90    5.71   0
  -5  -7  -1   41.94    5.73   0
  -5  -7  -1   42.01    6.05   0
  -7  -7  -1    3.88    5.49   0
  -7  -7  -1    0.50    6.85   0
  -7   7  -1    3.75    6.70   0
  -7  -7  -1    2.96    7.13   0
   7  -7   1   -0.27    5.56   0
  -7  -7  -1    4.58    5.56   0
   7  -7   1    2.92    5.88   0
   7  -7   1   -3.92    5.64   0
  -9   7  -1   13.51    5.40   0
  -9  -7  -1    8.95    7.26   0
   9  -7   1    7.69    5.63   0
   9  -7   1   10.89    5.73   0
  -9  -7  -1    7.82    6.06   0
  -9  -7  -1    9.99    7.07   0
  -9  -7  -1   11.39    7.41   0
   9  -7   1   11.68    5.81   0
 -11  -7  -1    7.40    6.11   0
 -11  -7  -1    3.69    7.18   0
 -11  -7  -1    0.88    5.79   0
  11  -7   1    1.29    5.64   0
  11  -7   1    0.45    5.81   0
 -11  -7  -1    3.98    7.37   0
 -11   7  -1    2.96    7.05   0
  11  -7   1    5.53    5.99   0
  32   0  -2   21.77   11.59   0
 -32   0   2   24.87    5.93   0
  32   0  -2   25.72   11.05   0
  32   0  -2   16.60    5.89   0
  30   0  -2   41.88    8.53   0
 -30   0   2   36.15    5.60   0
  30   0  -2   45.93   10.17   0
  30   0  -2   46.48    5.69   0
  28   0  -2   26.14    8.51   0
 -28   0   2   20.64    5.18   0
  28   0  -2   26.91    5.35   0
 -26   0   2  511.29    7.26   0
  26   0  -2  508.70   11.44   0
  26   0  -2  466.74    7.17   0
 -24   0   2   77.88    5.04   0
  24   0  -2   70.10    5.08   0
  24   0  -2   70.69    7.19   0
 -22   0   2  394.77    6.64   0
  22   0  -2  412.43    6.61   0
  22   0  -2  402.58    9.86   0
 -20   0   2  722.70    7.68   0
  20   0  -2  755.82   11.68   0
  20   0  -2  713.76    7.65   0
  18   0  -2 1033.21   13.11   0
 -18   0   2 1048.99    9.02   0
 -18   0   2 1087.02   12.66   0
  18   0  -2 1054.04    9.00   0
  16   0  -2  988.43    9.03   0
 -16   0   2 1062.29   12.55   0
  16   0  -2 1020.57   13.03   0
 -16   0   2  981.43    8.93   0
 -14   0   2    4.19    4.24   0
  14   0  -2    2.93    5.55   0
 -14   0   2   -0.39    4.17   0
  14   0  -2    2.01    4.09   0
 -12   0   2  988.35   12.33   0
  12   0  -2  941.35    9.46   0
 -12   0   2  900.98    9.45   0
  12   0  -2  962.38   12.71   0
  10   0  -2    5.00    5.08   0
  10   0  -2    5.35    4.55   0
 -10   0   2    3.70    5.80   0
 -10   0   2   15.86    4.77   0
  -8   0   2  854.15   13.14   0
  -8   0   2  831.69   10.56   0
   8   0  -2  809.65   10.41   0
   8   0  -2  818.16   13.54   0
  -6   0   2 5226.78   31.87   0
   6   0  -2 5115.69   26.23   0
  -6   0   2 4935.35   26.20   0
   6   0  -2 4965.15   31.31   0
  -4   0   2 3576.22   29.08   0
   4   0  -2 3482.36   28.73   0
   4   0  -2 3578.64   25.68   0
  -4   0   2 3582.78   25.86   0
   2   0  -2 4776.48   34.76   0
   2   0  -2 4630.59   35.01   0
  -2   0   2 4765.26   35.02   0
  -2   0   2 4688.18   35.28   0
   0   0  -2 1026.74   19.26   0
   0   0   2 1025.38   19.04   0
   0   0   2 1014.66   18.99   0
   0   0  -2 1000.24   18.60   0
  -2   0  -2 2616.58   29.43   0
   2   0   2 2591.44   26.78   0
   2   0   2 2487.03   29.87   0
  -2   0  -2 2557.15   26.62   0
   4   0   2 7812.35   38.46   0
  -4   0  -2 7923.62   38.63   0
   6   0   2  506.68   14.33   0
  -6   0  -2  510.30   10.03   0
  -6   0  -2  523.50   14.15   0
   6   0   2  505.13    9.93   0
   8   0   2  486.47    8.69   0
   8   0   2  496.64   13.82   0
  -8   0  -2  498.13    8.88   0
  10   0   2  368.87   11.39   0
  10   0   2  348.80    7.32   0
 -10   0  -2  361.84    7.41   0
 -12   0  -2 1461.06   11.68   0
  12   0   2 1460.42   11.62   0
  12   0   2 1511.81   19.79   0
  12   0   2 1564.78   20.10   0
  14   0   2 1296.02   18.16   0
  14   0   2 1325.62   18.98   0
 -14   0  -2 1300.89   10.67   0
  14   0   2 1304.04   10.66   0
  16   0   2  852.59   15.60   0
  16   0   2  810.93    8.74   0
 -16   0  -2  782.91    7.85   0
  16   0   2  838.66   14.93   0
 -18   0  -2 1005.50    9.18   0
  18   0   2 1044.60   16.10   0
  18   0   2 1039.86   16.84   0
  18   0   2  968.28    8.36   0
  20   0   2   53.52    8.90   0
  20   0   2   52.91    7.41   0
  20   0   2   54.50    4.81   0
 -20   0  -2   49.05    4.73   0
  22   0   2  292.32   12.05   0
  22   0   2  286.16    6.20   0
  22   0   2  295.00   11.44   0
 -22   0  -2  299.06    6.12   0
 -24   0  -2   55.77    5.06   0
  24   0   2   52.96    3.89   0
  24   0   2   53.77   10.38   0
  24   0   2   52.03   11.08   0
 -26   0  -2  225.69    6.14   0
  26   0   2  223.64    6.19   0
 -28   0  -2   85.01    5.85   0
  28   0   2   97.01    5.92   0
  30   0   2   16.34    5.95   0
 -30   0  -2    9.50    5.72   0
  32   0   2  120.29    6.83   0
 -32   0  -2   90.49    6.68   0
  31   1  -2   27.23    6.05   0
  31  -1  -2   32.08    5.79   0
 -31  -1   2   36.28    6.06   0
  31  -1  -2   42.85    9.43   0
 -31   1   2   27.29    5.95   0
  29  -1  -2  219.07    6.64   0
 -29   1   2  236.46    6.64   0
  29  -1  -2  245.27    9.44   0
 -29  -1   2  203.98    6.84   0
  29   1  -2  196.53    6.77   0
  27  -1  -2  129.73    8.23   0
  27   1  -2  142.39   14.24   0
 -27   1   2  128.65    5.90   0
  27  -1  -2  142.18    5.95   0
 -27  -1   2  145.10    5.89   0
  27   1  -2  129.93    5.82   0
  25  -1  -2  111.40    7.33   0
  25   1  -2  110.43    4.41   0
 -25  -1   2  114.12    5.73   0
 -25   1   2  112.59    5.59   0
  25   1  -2  110.90    9.77   0
  25  -1  -2  115.88    5.53   0
 -23  -1   2  216.41    5.92   0
  23   1  -2  207.57    5.88   0
 -23   1   2  218.53    5.94   0
  23  -1  -2  210.21    5.84   0
  23  -1  -2  210.85    8.00   0
  23   1  -2  224.99    9.83   0
  21   1  -2    0.68    7.34   0
 -21   1   2    2.12    4.67   0
 -21  -1   2    2.48    6.66   0
  21  -1  -2    6.21    4.54   0
 -21  -1   2   -0.98    4.71   0
  21  -1  -2    4.31    5.95   0
  21   1  -2    4.37    4.68   0
 -19  -1   2  980.03    8.74   0
  19  -1  -2 1079.16   11.35   0
 -19   1   2 1060.38    9.36   0
  19   1  -2 1037.24   15.78   0
 -19  -1   2 1078.64   15.27   0
  19  -1  -2 1024.57    9.18   0
  19   1  -2 1048.06    8.98   0
 -17   1   2  200.80    5.89   0
 -17  -1   2  204.39    8.62   0
  17   1  -2  198.91    8.30   0
 -17  -1   2  200.58    5.65   0
  17   1  -2  205.52    5.75   0
  17  -1  -2  205.46    5.83   0
  17  -1  -2  210.57    6.54   0
  15  -1  -2  640.51    9.06   0
 -15   1   2  636.51    7.90   0
  15   1  -2  609.73   12.24   0
 -15  -1   2  615.84    7.63   0
  15  -1  -2  624.62    7.82   0
 -15  -1   2  646.75   11.90   0
  15   1  -2  612.66    7.69   0
 -13   1   2 1922.80   12.88   0
 -13   1   2 2121.17   14.73   0
  13   1  -2 1988.01   12.47   0
  13   1  -2 1873.49   19.04   0
 -13  -1   2 1925.95   12.35   0
  13  -1  -2 1939.20   12.83   0
 -13  -1   2 2017.46   19.44   0
  13  -1  -2 2069.01   15.01   0
  11   1  -2 1671.33   12.01   0
  11   1  -2 1629.73   17.78   0
 -11   1   2 1659.32   12.74   0
 -11  -1   2 1673.75   12.08   0
  11  -1  -2 1688.63   13.98   0
  11  -1  -2 1619.23   12.63   0
 -11  -1   2 1654.71   18.08   0
 -11   1   2 1787.60   13.90   0
   9  -1  -2 2035.58   15.50   0
  -9  -1   2 1950.08   19.68   0
   9  -1  -2 1940.86   14.58   0
  -9   1   2 2013.93   15.62   0
   9   1  -2 1941.89   19.15   0
  -9  -1   2 1987.46   13.88   0
  -9   1   2 1929.91   14.82   0
   9   1  -2 1892.56   13.60   0
  -7   1   2  970.14   12.10   0
  -7  -1   2  982.20   14.13   0
   7  -1  -2 1035.60   11.93   0
  -7   1   2 1069.91   12.04   0
   7  -1  -2  980.63   12.02   0
   7   1  -2  981.03   14.63   0
   7   1  -2  968.99   10.85   0
  -7  -1   2  969.58   10.95   0
  -5  -1   2  433.88   10.17   0
   5   1  -2  437.72   10.28   0
   5  -1  -2  436.36   10.14   0
   5   1  -2  412.11    8.34   0
  -5   1   2  424.43   10.90   0
   5  -1  -2  446.44    9.23   0
  -5   1   2  459.29    9.16   0
  -5  -1   2  420.89    8.46   0
  -3   1   2  660.79   14.49   0
  -3  -1   2  699.00   10.85   0
  -3  -1   2  675.62   12.30   0
  -3  -1   2  645.64   10.55   0
   3   1  -2  679.38   12.39   0
   3  -1  -2  655.13   14.28   0
   3  -1  -2  693.67   11.37   0
  -3   1   2  697.48   11.42   0
  -1  -1   2  266.94    8.70   0
  -1   1   2  256.79   15.89   0
   1  -1  -2  254.88   16.01   0
   1   1  -2  281.60    8.17   0
  -1  -1   2  264.50    7.89   0
   1  -1  -2  273.14    8.86   0
  -1   1   2  263.52    8.84   0
   1   1  -2  255.13    8.57   0
  -1  -1  -2 1483.92   19.05   0
  -1   1  -2 1425.52   15.53   0
  -1   1  -2 1418.01   14.85   0
   1  -1   2 1442.31   15.61   0
   1   1   2 1496.71   18.73   0
   1  -1   2 1439.74   15.31   0
  -3   1  -2 5213.90   28.01   0
   3  -1   2 5292.44   26.72   0
   3   1   2 5445.57   37.50   0
   3   1   2 5265.14   44.18   0
  -3   1  -2 5243.42   26.74   0
   3  -1   2 5352.12   28.43   0
   5   1   2 3486.02   27.17   0
   5  -1   2 3485.69   20.33   0
  -5  -1  -2 3609.50   36.39   0
  -5  -1  -2 3396.58   26.95   0
   5  -1   2 3555.82   22.31   0
   5   1   2 3688.51   35.70   0
  -5   1  -2 3508.44   20.60   0
  -7  -1  -2  368.93   17.40   0
   7  -1   2  357.96    8.68   0
  -7   1  -2  353.33    6.73   0
   7  -1   2  367.61    7.50   0
   7   1   2  380.80    8.86   0
  -7  -1  -2  356.76    9.26   0
  -9  -1  -2 1893.32   15.32   0
  -9   1  -2 1906.14   13.60   0
   9   1   2 1930.26   15.59   0
   9  -1   2 1948.44   16.17   0
   9  -1   2 1920.15   13.63   0
 -11  -1  -2 2000.76   14.17   0
  11  -1   2 1990.44   16.04   0
  11  -1   2 1963.48   12.96   0
 -11   1  -2 1992.94   13.04   0
  11   1   2 1984.62   14.38   0
  13  -1   2   12.98    4.20   0
 -13  -1  -2   12.87    4.60   0
  13  -1   2   11.54    4.96   0
 -13   1  -2   13.84    4.28   0
  13   1   2   11.62    4.74   0
  15  -1   2 1018.21    9.00   0
  15  -1   2 1063.41   12.12   0
 -15   1  -2 1041.06    9.14   0
  15   1   2  992.65    9.54   0
 -15  -1  -2 1003.15    9.58   0
  15  -1   2 1059.51   11.42   0
  17  -1   2   24.85    4.49   0
 -17  -1  -2   16.81    4.58   0
 -17   1  -2   21.62    3.31   0
  17   1   2   17.60    4.62   0
  17  -1   2   22.06    4.51   0
  17  -1   2   20.22    5.16   0
 -19  -1  -2  587.74    7.76   0
  19  -1   2  609.37   10.03   0
 -19   1  -2  577.08    7.34   0
  19  -1   2  628.03   10.00   0
  19  -1   2  585.26    7.16   0
  19   1   2  581.04    7.83   0
  21  -1   2  349.67    8.83   0
  21   1   2  352.43    6.49   0
 -21   1  -2  334.53    6.35   0
  21  -1   2  353.25    6.40   0
  21  -1   2  356.91    8.39   0
 -21  -1  -2  371.67    6.51   0
  23  -1   2  104.24    6.81   0
  23  -1   2   91.19    5.28   0
  23  -1   2  104.42    7.17   0
 -23  -1  -2  100.35    5.40   0
 -23   1  -2  106.86    5.31   0
  23   1   2  103.54    5.73   0
  25  -1   2  480.11   10.77   0
  25   1   2  467.55    7.36   0
 -25   1  -2  421.81    6.99   0
  25  -1   2  451.48    7.12   0
  25  -1   2  471.62   10.32   0
 -25  -1  -2  437.74    7.25   0
  27   1   2   39.07    5.51   0
  27  -1   2   46.87    8.20   0
 -27  -1  -2   40.62    5.63   0
 -27   1  -2   48.30    5.27   0
  27  -1   2   46.86    7.72   0
  27  -1   2   37.83    5.26   0
 -29   1  -2   75.28    5.86   0
  29  -1   2   79.74    6.10   0
  29  -1   2   95.94    8.91   0
  29  -1   2   82.94    9.26   0
  29   1   2   84.58    5.68   0
 -29  -1  -2   90.49    6.00   0
  31  -1   2   59.03   10.13   0
 -31  -1  -2   50.12    6.15   0
  31   1   2   59.40    6.09   0
  31  -1   2   48.76    9.58   0
  31  -1   2   61.94    6.01   0
 -31   1  -2   47.63    5.82   0
  30  -2  -2   75.27    8.38   0
 -30  -2   2   73.83    6.34   0
  30  -2  -2   73.44    6.53   0
 -30   2   2   71.57    6.52   0
  30   2  -2   78.48    6.20   0
  28  -2  -2  106.91    6.94   0
 -28  -2   2  107.31    6.07   0
 -28   2   2  112.73    6.11   0
  28   2  -2   98.46    6.24   0
  28  -2  -2   95.49    6.09   0
 -26   2   2  267.32    6.97   0
  26  -2  -2  254.50    6.84   0
  26   2  -2  264.28    6.94   0
 -26  -2   2  284.60    6.76   0
  26  -2  -2  253.69    8.51   0
  24   2  -2   34.99    5.31   0
  24  -2  -2   32.85    6.80   0
  24  -2  -2   38.36    5.12   0
 -24   2   2   36.54    5.27   0
 -24  -2   2   34.74    5.16   0
  22  -2  -2  290.21    6.58   0
 -22   2   2  299.74    6.60   0
 -22  -2   2  321.73   13.86   0
  22   2  -2  315.01    6.52   0
  22  -2  -2  322.36    6.85   0
 -22  -2   2  315.90    6.34   0
  22   2  -2  295.35   13.51   0
  20  -2  -2   84.53    5.20   0
 -20  -2   2   85.36    3.81   0
 -20  -2   2   88.20    8.88   0
  20   2  -2   80.56    4.98   0
  20   2  -2   89.67    8.73   0
 -20   2   2   91.12    5.35   0
  20  -2  -2   88.76    5.62   0
  18  -2  -2  189.40    5.85   0
  18   2  -2  202.99    9.19   0
 -18  -2   2  190.13    5.82   0
  18   2  -2  204.63    5.77   0
 -18  -2   2  202.22    9.38   0
  18  -2  -2  191.05    6.94   0
 -18   2   2  197.67    5.96   0
  16  -2  -2  833.07    8.46   0
  16   2  -2  877.28   13.57   0
 -16  -2   2  856.78    8.56   0
 -16  -2   2  864.73   13.87   0
 -16   2   2  857.13    8.79   0
  16   2  -2  838.01    8.56   0
  16  -2  -2  879.52    9.17   0
  14   2  -2  297.67    8.43   0
  14  -2  -2  287.03    7.03   0
 -14  -2   2  291.24    8.90   0
  14   2  -2  289.85    6.19   0
 -14  -2   2  290.27    6.33   0
 -14   2   2  282.91    6.23   0
  14  -2  -2  284.43    6.09   0
  12  -2  -2 2993.33   15.71   0
 -12  -2   2 2931.78   21.27   0
  12  -2  -2 2877.24   15.46   0
  12   2  -2 2987.43   14.93   0
  12   2  -2 3013.73   21.42   0
 -12   2   2 2908.12   15.87   0
 -12  -2   2 2869.41   14.75   0
  10   2  -2  970.61   12.57   0
  10  -2  -2  951.29   10.08   0
 -10  -2   2  955.40    9.53   0
 -10   2   2  947.28   10.12   0
 -10  -2   2  920.00   12.44   0
  10  -2  -2  959.55    9.79   0
  10   2  -2  946.81    9.47   0
   8   2  -2  696.82   10.73   0
   8  -2  -2  715.96    8.64   0
  -8  -2   2  690.05   10.72   0
  -8  -2   2  665.41    8.44   0
  -8   2   2  688.97    9.45   0
   8  -2  -2  665.16    9.34   0
  -6  -2   2 1028.07   10.44   0
  -6  -2   2  948.00   10.16   0
   6  -2  -2 1027.80   10.17   0
  -6   2   2  981.90   11.71   0
   6  -2  -2  941.22   12.08   0
   6   2  -2 1012.60   11.62   0
  -6  -2   2 1013.43   11.45   0
   4  -2  -2   34.67    4.70   0
   4  -2  -2   29.70    5.99   0
  -4  -2   2   28.81    4.42   0
  -4  -2   2   30.39    4.47   0
   4   2  -2   30.87    5.58   0
  -4   2   2   31.10    4.93   0
   2  -2  -2  663.55   13.39   0
   2   2  -2  694.87    9.27   0
   2  -2  -2  696.31    9.40   0
   2   2  -2  694.41    9.49   0
  -2  -2   2  679.43    9.21   0
  -2   2   2  673.86   13.11   0
  -2  -2   2  664.33    9.41   0
   0  -2  -2 1629.17   22.51   0
   0  -2  -2 1650.54   14.01   0
   0   2  -2 1602.89   13.41   0
   0   2   2 1642.65   22.51   0
   0  -2   2 1641.08   13.57   0
   0   2  -2 1652.63   13.57   0
   0  -2   2 1626.16   13.35   0
  -2  -2  -2 2130.60   16.96   0
   2  -2   2 2060.16   14.58   0
   2  -2   2 2089.85   14.91   0
  -2  -2  -2 2030.31   24.83   0
  -2  -2  -2 2127.53   24.69   0
  -2   2  -2 2129.44   14.97   0
  -4  -2  -2 4032.65   23.47   0
   4  -2   2 3883.56   19.29   0
  -4  -2  -2 3808.58   29.13   0
  -4   2  -2 4086.54   19.83   0
   4  -2   2 3816.91   18.98   0
  -4  -2  -2 3942.58   28.70   0
  -6  -2  -2  534.65   10.57   0
  -6   2  -2  554.64    8.04   0
   6   2   2  539.24   10.52   0
   6  -2   2  552.20    8.09   0
   6  -2   2  549.04    8.04   0
  -6  -2  -2  568.51   10.85   0
  -8   2  -2 1920.81   12.78   0
  -8  -2  -2 1964.96   20.24   0
   8  -2   2 1877.23   13.18   0
  -8  -2  -2 1873.09   15.74   0
   8  -2   2 1896.73   12.70   0
   8   2   2 1934.63   16.00   0
 -10  -2  -2  222.08    9.63   0
 -10   2  -2  218.47    5.70   0
  10  -2   2  203.58    6.64   0
 -10  -2  -2  208.16    6.96   0
 -10  -2  -2  226.48   10.57   0
  10   2   2  206.78    6.44   0
  10  -2   2  217.96    5.65   0
 -12  -2  -2  464.40   19.09   0
 -12   2  -2  455.80    7.01   0
 -12  -2  -2  454.26    7.69   0
  12  -2   2  470.65    7.42   0
  12  -2   2  442.48    6.93   0
  12   2   2  441.74    7.66   0
 -12  -2  -2  476.21   19.47   0
  14  -2   2  203.98    5.68   0
 -14   2  -2  205.70    5.65   0
  14   2   2  214.21    5.86   0
 -14  -2  -2  204.39    5.78   0
  14  -2   2  205.35    6.53   0
  16  -2   2  201.23    5.90   0
  16  -2   2  182.19    4.59   0
 -16  -2  -2  196.11    5.53   0
 -16   2  -2  187.61    5.54   0
  16  -2   2  200.56    6.79   0
  16   2   2  191.44    5.72   0
  18  -2   2  932.27    8.50   0
  18   2   2  945.97    9.38   0
  18  -2   2  944.92   10.25   0
 -18  -2  -2  936.08    9.16   0
 -18   2  -2  971.49    8.69   0
  18  -2   2 1016.04   10.13   0
 -20   2  -2  283.40    6.04   0
  20  -2   2  300.38    6.56   0
  20  -2   2  287.17    5.93   0
  20  -2   2  292.83    6.80   0
  20   2   2  267.97    6.37   0
 -20  -2  -2  257.78    6.14   0
  22  -2   2  584.14    8.35   0
 -22  -2  -2  570.59    7.48   0
  22  -2   2  524.09    7.17   0
  22  -2   2  591.78    8.48   0
  22   2   2  558.87    7.83   0
 -22   2  -2  563.44    7.44   0
  24  -2   2  118.06    6.66   0
 -24   2  -2  116.79    5.63   0
 -24  -2  -2  120.89    5.61   0
  24  -2   2  111.40    5.41   0
  24  -2   2  130.61    5.92   0
  24   2   2  120.09    5.73   0
  26  -2   2   33.92    6.91   0
 -26   2  -2   27.98    5.23   0
  26  -2   2   28.57    5.16   0
 -26  -2  -2   31.72    5.28   0
  26   2   2   32.82    5.35   0
  26  -2   2   31.98    5.40   0
  28  -2   2   31.58    6.95   0
  28  -2   2   28.37    7.39   0
  28   2   2   26.09    6.06   0
  28  -2   2   30.73    5.36   0
 -28   2  -2   25.47    5.34   0
 -28  -2  -2   30.14    5.81   0
  30  -2   2   23.52    8.03   0
 -30  -2  -2   22.54    5.89   0
  30  -2   2   20.47    7.57   0
  30  -2   2   22.34    5.80   0
 -30   2  -2   22.07    5.73   0
  30   2   2   22.84    6.15   0
  29  -3  -2   87.54    8.41   0
 -29  -3   2  102.29    6.68   0
  29   3  -2   93.58    6.89   0
  29  -3  -2   94.68    6.28   0
 -29   3   2   92.41    6.78   0
  27  -3  -2  107.77    6.29   0
  27   3  -2  119.87    6.49   0
 -27  -3   2  112.55    6.18   0
  27  -3  -2  131.80    6.78   0
 -27   3   2  147.54    6.28   0
  25   3  -2   99.83    6.09   0
  25  -3  -2  101.11    7.57   0
  25  -3  -2  116.22    6.13   0
 -25  -3   2  108.65    5.88   0
 -25   3   2  101.44    6.12   0
  23  -3  -2  271.48    6.80   0
 -23   3   2  278.27    6.64   0
 -23  -3   2  270.72    6.47   0
  23   3  -2  243.63    6.49   0
  23  -3  -2  262.54    6.47   0
 -21  -3   2   73.24    5.06   0
 -21   3   2   78.93    5.29   0
 -21  -3   2   71.77   10.18   0
  21  -3  -2   69.59    5.29   0
  21  -3  -2   73.90    5.46   0
  21   3  -2   75.01    5.07   0
  19   3  -2  256.65    5.98   0
  19  -3  -2  238.98    5.97   0
 -19   3   2  258.84    6.21   0
 -19  -3   2  262.31    5.73   0
  19  -3  -2  266.38    6.40   0
 -19  -3   2  276.20    9.98   0
 -17  -3   2  281.88    5.97   0
  17  -3  -2  266.49    6.24   0
  17  -3  -2  261.10    6.07   0
 -17  -3   2  257.54    8.85   0
  17   3  -2  237.81    5.95   0
 -17   3   2  260.36    6.12   0
 -15   3   2  562.44    7.45   0
  15  -3  -2  531.38    7.36   0
 -15  -3   2  533.52   10.08   0
 -15  -3   2  519.97    7.25   0
  15  -3  -2  550.56    7.60   0
  15   3  -2  519.66    7.26   0
 -13   3   2  474.98    7.19   0
  13  -3  -2  453.01    7.12   0
  13  -3  -2  477.57    7.28   0
 -13  -3   2  458.46    9.01   0
 -13  -3   2  450.56    6.75   0
 -11  -3   2  518.35    7.23   0
 -11   3   2  518.01    7.64   0
 -11  -3   2  504.70    7.24   0
  11  -3  -2  498.36    7.65   0
 -11  -3   2  503.84    8.99   0
  11  -3  -2  518.94    7.28   0
  -9  -3   2  550.74    8.30   0
  -9   3   2  568.03    8.12   0
   9  -3  -2  541.31    8.27   0
  -9  -3   2  598.13    7.56   0
   9  -3  -2  562.70    7.40   0
  -9  -3   2  531.07    7.27   0
  -7  -3   2  856.19    9.01   0
  -7   3   2  843.17   10.36   0
   7  -3  -2  839.04    8.35   0
  -7  -3   2  802.54    8.78   0
  -7  -3   2  819.05    9.39   0
   7  -3  -2  815.99   10.41   0
  -5   3   2 1100.78   12.30   0
  -5  -3   2 1029.60   10.17   0
  -5  -3   2 1124.50   10.62   0
   5  -3  -2 1066.46   12.27   0
  -5  -3   2 1047.42    9.87   0
   5  -3  -2 1132.65    9.45   0
  -3  -3   2  362.09    6.82   0
   3  -3  -2  350.73    8.03   0
   3  -3  -2  356.93    6.50   0
  -3   3   2  366.91    8.45   0
  -3  -3   2  364.53    6.71   0
   3   3  -2  354.11    6.67   0
  -1  -3   2  751.98    8.58   0
   1   3  -2  757.73    8.85   0
   1  -3  -2  753.13    8.69   0
   1  -3  -2  746.39   11.89   0
  -1  -3   2  767.58    8.84   0
  -1   3   2  752.76   11.76   0
   1  -3   2 1385.87   11.35   0
  -1   3  -2 1373.08   11.29   0
  -1  -3  -2 1388.84   15.84   0
  -1  -3  -2 1419.67   11.53   0
   1  -3   2 1359.99   10.63   0
   1   3   2 1400.71   15.98   0
   3  -3   2  889.68    8.80   0
  -3   3  -2  878.50    9.16   0
  -3  -3  -2  835.28   12.68   0
  -3  -3  -2  882.48   12.75   0
  -3  -3  -2  891.59    9.86   0
   3  -3   2  867.92    9.21   0
  -5  -3  -2 1499.30   15.22   0
   5  -3   2 1444.28   10.38   0
  -5  -3  -2 1393.08   15.06   0
   5  -3   2 1428.43   11.17   0
  -5  -3  -2 1533.03   12.72   0
  -5   3  -2 1460.89   11.22   0
   7  -3   2  840.88    8.78   0
  -7   3  -2  867.53    8.89   0
  -7  -3  -2  882.07   11.34   0
  -7  -3  -2  881.63   10.91   0
  -7  -3  -2  838.04   11.30   0
   7  -3   2  847.31    8.30   0
   9  -3   2  342.34    6.33   0
  -9  -3  -2  348.58    8.14   0
  -9   3  -2  353.25    6.93   0
  -9  -3  -2  345.37    7.23   0
   9  -3   2  358.49    6.28   0
  -9  -3  -2  366.10    8.38   0
  11  -3   2  434.30    6.84   0
 -11  -3  -2  412.16    8.16   0
  11  -3   2  408.38    6.80   0
 -11  -3  -2  424.25    9.81   0
 -11  -3  -2  435.11    9.97   0
 -11   3  -2  426.36    6.80   0
  11   3   2  409.57    8.08   0
 -13  -3  -2  120.65    5.69   0
 -13  -3  -2  131.53    8.66   0
 -13  -3  -2  123.35    7.58   0
  13  -3   2  136.42    5.38   0
  13   3   2  120.44    6.53   0
  13  -3   2  123.92    5.30   0
 -13   3  -2  123.01    5.22   0
  15   3   2  622.91    8.34   0
  15  -3   2  657.68    7.91   0
  15  -3   2  647.86    7.56   0
 -15  -3  -2  595.79    8.93   0
 -15  -3  -2  648.73   16.37   0
  15  -3   2  643.55    7.72   0
 -15  -3  -2  668.73   16.81   0
 -15   3  -2  634.36    7.66   0
  17  -3   2  211.97    5.78   0
  17  -3   2  208.84    5.68   0
 -17   3  -2  212.62    5.68   0
 -17  -3  -2  202.06    6.05   0
  17   3   2  214.00    6.20   0
  17  -3   2  225.85    5.98   0
 -19  -3  -2  298.70    6.55   0
  19  -3   2  296.41    6.59   0
  19  -3   2  319.42    6.74   0
  19  -3   2  286.93    6.30   0
  19   3   2  289.80    6.81   0
 -19   3  -2  295.24    6.38   0
  21  -3   2  235.31    6.39   0
  21  -3   2  252.72    6.41   0
  21   3   2  245.71    6.58   0
 -21  -3  -2  231.55    6.32   0
 -21   3  -2  225.80    6.21   0
  21  -3   2  241.44    6.02   0
  23  -3   2  203.42    6.44   0
  23  -3   2  184.75    7.41   0
  23  -3   2  190.35    6.29   0
 -23   3  -2  195.92    6.35   0
 -23  -3  -2  194.36    5.93   0
  23   3   2  179.73    6.19   0
  25  -3   2  187.39    6.88   0
 -25  -3  -2  179.64    6.35   0
  25   3   2  186.96    6.50   0
  25  -3   2  175.95    6.31   0
  25  -3   2  173.47    7.42   0
 -25   3  -2  184.71    6.55   0
  27  -3   2   31.18    6.94   0
 -27  -3  -2   28.76    5.83   0
  27   3   2   26.59    7.32   0
 -27   3  -2   30.59    5.73   0
  27  -3   2   27.27    5.93   0
  27  -3   2   26.52    5.60   0
  29  -3   2   40.77    6.27   0
  29  -3   2   46.49    7.52   0
 -29  -3  -2   47.95    7.42   0
 -29   3  -2   57.21    6.40   0
  29  -3   2   47.92    7.96   0
  29   3   2   38.92    6.47   0
  26  -4  -2   35.05    6.05   0
 -26  -4   2   37.88    6.17   0
 -26   4   2   33.07    6.25   0
  26  -4  -2   40.87    6.01   0
  24  -4  -2   98.34    7.55   0
  24  -4  -2  101.81    6.32   0
 -24  -4   2   94.87    5.89   0
 -24   4   2  104.04    6.32   0
 -22   4   2  308.15    7.14   0
 -22  -4   2  353.24   14.20   0
  22  -4  -2  314.06    6.99   0
 -22  -4   2  311.33    6.88   0
  22  -4  -2  333.34    7.13   0
  20  -4  -2  253.87    6.51   0
 -20  -4   2  265.01   10.57   0
 -20  -4   2  284.51    6.69   0
  20  -4  -2  267.61    6.59   0
 -20   4   2  274.01    6.71   0
 -20  -4   2  273.81    6.47   0
 -18   4   2  358.92    6.97   0
  18  -4  -2  371.75    6.62   0
 -18  -4   2  372.77    6.73   0
  18  -4  -2  343.58    7.01   0
 -18  -4   2  393.56    6.90   0
 -18  -4   2  363.35    9.33   0
 -16  -4   2  252.23    8.08   0
 -16  -4   2  250.68    6.27   0
  16  -4  -2  245.81    6.13   0
 -16   4   2  242.43    6.41   0
  16  -4  -2  242.48    6.39   0
 -16  -4   2  267.97    6.10   0
  14  -4  -2  100.90    5.15   0
 -14   4   2   96.47    5.28   0
 -14  -4   2  101.53    5.75   0
  14  -4  -2  102.08    5.30   0
 -14  -4   2  102.20    6.49   0
 -14  -4   2  101.06    5.49   0
 -12   4   2  176.66    5.85   0
  12  -4  -2  172.57    5.94   0
 -12  -4   2  162.78    6.28   0
 -12  -4   2  179.01    6.72   0
 -12  -4   2  194.07    5.52   0
  12  -4  -2  183.47    5.47   0
 -10  -4   2   48.86    5.78   0
 -10   4   2   49.18    4.78   0
  10  -4  -2   52.69    4.95   0
 -10  -4   2   46.61    4.57   0
  10  -4  -2   55.92    4.63   0
 -10  -4   2   53.50    4.54   0
  -8   4   2  587.43    8.40   0
   8  -4  -2  582.13    7.13   0
  -8  -4   2  541.41    8.41   0
  -8  -4   2  587.85    7.51   0
   8  -4  -2  582.80    8.57   0
  -8  -4   2  531.01    7.24   0
  -6  -4   2 1055.11    9.48   0
  -6  -4   2 1162.38    9.89   0
   6  -4  -2 1141.42    9.14   0
  -6  -4   2 1066.50    9.95   0
   6  -4  -2 1113.75   11.80   0
  -6   4   2 1115.77   11.52   0
  -4   4   2 1049.59   11.07   0
   4  -4  -2 1035.54    9.07   0
  -4  -4   2 1033.86    9.56   0
   4  -4  -2 1016.70   11.21   0
  -4  -4   2 1035.02    9.32   0
  -2   4   2 1476.96   13.80   0
   2  -4  -2 1476.44   10.56   0
   2   4  -2 1499.96   11.12   0
  -2  -4   2 1487.81   11.14   0
  -2  -4   2 1428.49   10.26   0
   2  -4  -2 1494.49   14.19   0
   0  -4  -2  750.44    8.39   0
   0  -4  -2  729.36   11.13   0
   0   4   2  741.80   10.67   0
   0  -4   2  719.68    8.30   0
   0   4  -2  720.31    8.77   0
   0  -4   2  699.53    7.89   0
  -2  -4  -2  155.28    6.63   0
  -2  -4  -2  176.65    6.87   0
   2  -4   2  181.98    5.41   0
  -2  -4  -2  175.83    5.61   0
   2  -4   2  174.92    5.24   0
  -2   4  -2  179.45    5.20   0
  -4  -4  -2  186.88    5.55   0
  -4   4  -2  182.27    5.20   0
   4  -4   2  181.88    5.39   0
  -4  -4  -2  193.41    6.87   0
   4  -4   2  179.15    5.27   0
  -4  -4  -2  178.72    7.43   0
  -6  -4  -2   48.95    5.59   0
  -6  -4  -2   57.38    5.82   0
   6  -4   2   47.92    4.44   0
  -6  -4  -2   50.50    5.57   0
   6  -4   2   46.75    4.38   0
  -6  -4  -2   48.51    5.59   0
  -6   4  -2   50.05    4.27   0
   8  -4   2  533.82    7.63   0
  -8  -4  -2  502.32    8.61   0
   8  -4   2  556.84    6.92   0
  -8  -4  -2  549.02    8.39   0
  -8  -4  -2  547.02    9.14   0
  -8  -4  -2  531.20    8.70   0
  -8   4  -2  537.52    6.90   0
 -10   4  -2  594.44    7.25   0
  10  -4   2  524.27    6.94   0
 -10  -4  -2  559.31    8.63   0
 -10  -4  -2  524.10    9.18   0
 -10  -4  -2  550.47    9.08   0
 -10  -4  -2  532.86    8.96   0
  10  -4   2  522.74    7.88   0
  12  -4   2  531.07    6.99   0
 -12  -4  -2  583.89    9.15   0
 -12   4  -2  564.54    7.06   0
  12  -4   2  589.37    7.14   0
 -12  -4  -2  573.16    9.75   0
 -12  -4  -2  606.80    9.08   0
 -12  -4  -2  555.25    8.43   0
  14  -4   2  850.16    8.23   0
  14  -4   2  765.56    8.16   0
 -14  -4  -2  830.67   10.23   0
 -14  -4  -2  788.21   11.69   0
 -14   4  -2  770.10    8.11   0
  14  -4   2  799.50    8.12   0
 -14  -4  -2  819.39   12.27   0
 -14  -4  -2  787.56   10.02   0
 -16  -4  -2  346.82   10.69   0
  16  -4   2  350.95    6.48   0
 -16   4  -2  347.14    6.06   0
 -16  -4  -2  344.56   10.43   0
  16  -4   2  373.65    6.41   0
 -16  -4  -2  328.44    7.82   0
  16  -4   2  353.40    6.32   0
  18  -4   2  147.37    5.61   0
 -18  -4  -2  147.80    5.98   0
 -18  -4  -2  146.38   12.06   0
  18   4   2  148.54    7.04   0
 -18   4  -2  158.32    5.44   0
  18  -4   2  141.13    5.51   0
 -18  -4  -2  155.45   12.36   0
  18  -4   2  154.93    5.41   0
  20  -4   2   47.57    5.16   0
 -20  -4  -2   38.22    6.50   0
  20  -4   2   46.04    5.08   0
  20  -4   2   46.12    5.31   0
 -20   4  -2   48.24    5.30   0
  20   4   2   44.40    5.71   0
 -22  -4  -2   34.80    6.84   0
  22  -4   2   29.66    6.55   0
 -22   4  -2   45.67    5.52   0
  22  -4   2   40.07    5.48   0
  22  -4   2   31.62    5.37   0
  22   4   2   29.80    6.99   0
  24  -4   2   42.34    5.73   0
 -24   4  -2   40.13    5.75   0
  24   4   2   47.88    6.24   0
  24  -4   2   35.22    5.62   0
  24  -4   2   52.91    5.71   0
 -24  -4  -2   49.24    5.99   0
  26  -4   2   65.09    6.25   0
  26  -4   2   55.28    6.27   0
  26   4   2   47.35    6.57   0
 -26  -4  -2   59.35    6.27   0
 -26   4  -2   69.94    6.23   0
  26  -4   2   54.28    6.05   0
 -23  -5   2   49.12    6.22   0
 -23  -5   2   37.32    6.36   0
 -23  -5   2   53.97   10.67   0
 -23  -5   2   49.51   10.89   0
 -23   5   2   67.46    6.52   0
  23  -5  -2   51.57    6.15   0
  23  -5  -2   63.68    6.51   0
 -21  -5   2  110.27    9.57   0
 -21  -5   2  111.42    9.31   0
 -21  -5   2  120.57    6.63   0
  21  -5  -2   94.09    7.54   0
  21  -5  -2   87.33    6.10   0
 -21   5   2  117.10    6.20   0
 -21  -5   2   97.86    6.33   0
 -19  -5   2  137.29    6.42   0
 -19  -5   2  124.80    6.15   0
  19  -5  -2  106.12    5.82   0
 -19  -5   2  130.75    8.13   0
  19  -5  -2  112.11    6.23   0
 -19   5   2  105.21    6.21   0
  17  -5  -2  110.62    6.22   0
 -17  -5   2  127.69    5.93   0
  17  -5  -2  100.36    5.92   0
 -17  -5   2  130.90    7.06   0
 -17   5   2  115.65    6.15   0
 -17  -5   2  130.49    7.61   0
 -15  -5   2  193.30    6.99   0
 -15  -5   2  196.26    7.06   0
  15  -5  -2  191.65    6.09   0
  15  -5  -2  178.03    7.50   0
 -15  -5   2  185.20    7.50   0
 -15   5   2  189.30    7.13   0
  13  -5  -2  314.42    6.54   0
  13  -5  -2  313.61    6.92   0
 -13  -5   2  345.53    6.76   0
 -13  -5   2  309.03    7.51   0
 -13  -5   2  311.38    7.98   0
 -13   5   2  322.52    6.79   0
 -11   5   2  402.04    8.01   0
 -11  -5   2  410.80    7.78   0
 -11  -5   2  406.54    6.81   0
  11  -5  -2  417.64    7.48   0
 -11  -5   2  408.32    7.31   0
  11  -5  -2  401.50    6.50   0
   9  -5  -2  256.91    5.77   0
  -9  -5   2  227.60    6.10   0
   9  -5  -2  235.03    6.64   0
  -9  -5   2  237.50    6.92   0
  -9  -5   2  247.40    5.95   0
  -9   5   2  251.83    6.41   0
  -7   5   2  407.84    7.44   0
  -7  -5   2  382.04    6.74   0
  -7  -5   2  368.73    7.52   0
   7  -5  -2  367.62    8.14   0
  -7  -5   2  402.15    6.83   0
   7  -5  -2  372.28    6.59   0
  -5  -5   2  191.07    6.41   0
   5  -5  -2  193.28    5.63   0
   5  -5  -2  204.81    6.42   0
  -5   5   2  211.93    7.02   0
  -5  -5   2  195.55    6.52   0
  -5  -5   2  220.94    5.89   0
  -3   5   2  406.26    8.36   0
   3  -5  -2  398.17    8.55   0
  -3  -5   2  377.41    6.46   0
  -3  -5   2  415.06    7.57   0
   3  -5  -2  409.18    6.61   0
   1   5  -2  498.29    7.33   0
   1  -5  -2  519.70    7.02   0
  -1   5   2  492.34    9.04   0
  -1  -5   2  514.65    7.35   0
   1  -5  -2  510.14    9.33   0
  -1  -5   2  483.76    6.74   0
  -1   5  -2  128.67    5.14   0
   1  -5   2  130.92    5.27   0
  -1  -5  -2  122.00    6.73   0
  -1  -5  -2  128.36    5.29   0
   1  -5   2  122.94    5.31   0
  -3   5  -2  307.68    6.37   0
  -3  -5  -2  299.90    6.27   0
   3  -5   2  305.06    6.34   0
  -3  -5  -2  290.38    8.03   0
  -3  -5  -2  307.36    8.15   0
  -3  -5  -2  290.29    7.06   0
   3  -5   2  278.69    5.93   0
  -5   5  -2  196.72    5.67   0
   5  -5   2  193.55    5.66   0
  -5  -5  -2  200.88    6.09   0
   5  -5   2  204.28    5.51   0
  -5  -5  -2  194.18    6.67   0
  -5  -5  -2  189.54    7.27   0
  -5  -5  -2  207.88    7.25   0
  -7  -5  -2  389.17    8.71   0
   7  -5   2  386.22    6.26   0
  -7  -5  -2  359.15    8.81   0
  -7   5  -2  369.64    6.77   0
  -7  -5  -2  385.20    7.12   0
   7  -5   2  356.79    6.82   0
  -7  -5  -2  377.74    6.62   0
   9  -5   2  672.57    7.65   0
   9  -5   2  677.84    8.06   0
  -9  -5  -2  712.65   10.26   0
  -9  -5  -2  701.31    8.93   0
  -9   5  -2  683.64    8.15   0
  -9  -5  -2  630.35    9.15   0
  -9  -5  -2  640.24   10.45   0
  11  -5   2  360.90    6.40   0
 -11  -5  -2  382.37    7.52   0
  11  -5   2  360.45    7.40   0
 -11  -5  -2  358.84    7.21   0
 -11  -5  -2  387.90    7.65   0
 -11  -5  -2  348.59    8.52   0
 -11   5  -2  373.96    6.69   0
 -13  -5  -2  229.20    7.61   0
 -13  -5  -2  207.70    7.56   0
 -13  -5  -2  216.07    6.68   0
  13  -5   2  212.56    5.87   0
  13  -5   2  223.17    5.80   0
 -13   5  -2  226.04    6.74   0
  13  -5   2  216.62    6.06   0
 -13  -5  -2  214.09    7.63   0
 -15  -5  -2  133.43    7.55   0
 -15  -5  -2  151.09    7.61   0
 -15  -5  -2  147.57    6.45   0
  15  -5   2  132.53    6.86   0
  15  -5   2  156.64    5.73   0
 -15   5  -2  134.83    5.84   0
 -15  -5  -2  151.40    7.40   0
  15  -5   2  141.32    5.71   0
 -17  -5  -2   63.41    7.98   0
  17  -5   2   71.60    5.32   0
  17  -5   2   74.07    5.43   0
 -17  -5  -2   70.77    5.81   0
 -17   5  -2   65.34    5.44   0
  17  -5   2   67.58    5.62   0
 -17  -5  -2   67.36    6.90   0
 -17  -5  -2   71.13    8.27   0
 -19   5  -2   50.76    5.27   0
 -19  -5  -2   45.12    8.77   0
 -19  -5  -2   52.53    9.78   0
  19  -5   2   59.14    5.96   0
  19  -5   2   54.67    5.62   0
 -19  -5  -2   45.15    6.90   0
 -19  -5  -2   42.09    6.82   0
  19  -5   2   41.85    5.56   0
  21  -5   2   83.27    6.06   0
  21  -5   2   82.46    5.94   0
 -21  -5  -2   84.49    7.65   0
 -21  -5  -2   76.70    6.08   0
 -21   5  -2   90.13    6.00   0
  21  -5   2   79.44    6.07   0
  23  -5   2   30.17    6.00   0
 -23  -5  -2   40.20    6.22   0
  23  -5   2   48.67    6.08   0
 -23  -5  -2   32.40    6.59   0
  23  -5   2   30.19    6.10   0
 -23   5  -2   36.39    6.00   0
 -18  -6   2   93.66    7.98   0
  18  -6  -2   75.40    6.57   0
  18  -6  -2   74.55    8.05   0
 -18  -6   2   89.60    6.67   0
 -18  -6   2   94.74    8.19   0
 -18  -6   2  104.59    6.95   0
 -18   6   2   95.22    7.86   0
 -16  -6   2   35.15    7.32   0
  16  -6  -2   41.98    7.53   0
 -16  -6   2   40.49    5.99   0
 -16   6   2   32.47    7.54   0
  16  -6  -2   44.84    5.78   0
 -16  -6   2   39.39    6.23   0
  14  -6  -2  178.15    6.93   0
 -14  -6   2  177.71    6.66   0
 -14   6   2  194.06    6.70   0
 -14  -6   2  183.98    6.84   0
 -14  -6   2  176.77    6.72   0
  14  -6  -2  170.89    6.47   0
  12  -6  -2  145.60    5.88   0
 -12  -6   2  147.81    6.52   0
 -12  -6   2  160.83    6.02   0
 -12  -6   2  155.85    7.31   0
 -12   6   2  169.52    6.37   0
  12  -6  -2  156.55    6.60   0
 -10  -6   2  171.81    6.23   0
 -10  -6   2  174.40    6.11   0
  10  -6  -2  166.81    6.76   0
 -10   6   2  165.96    7.28   0
  10  -6  -2  163.12    5.85   0
 -10  -6   2  152.18    7.11   0
  -8  -6   2  181.69    6.05   0
  -8  -6   2  156.92    6.36   0
   8  -6  -2  158.77    7.53   0
  -8   6   2  181.82    7.34   0
   8  -6  -2  185.30    5.84   0
  -8  -6   2  166.68    6.04   0
   6  -6  -2   91.99    5.57   0
  -6  -6   2   82.20    5.45   0
  -6  -6   2   99.58    5.33   0
   6  -6  -2   95.28    7.15   0
  -6  -6   2   84.14    5.47   0
  -6   6   2   99.44    6.72   0
   4  -6  -2  270.80    8.38   0
  -4   6   2  290.73    8.12   0
   4  -6  -2  259.10    6.25   0
   4  -6  -2  273.35    6.33   0
  -4  -6   2  257.69    6.49   0
  -4  -6   2  269.70    6.38   0
  -4  -6   2  265.64    7.35   0
  -2  -6   2  221.87    6.15   0
   2  -6  -2  215.79    7.85   0
   2  -6  -2  210.90    5.97   0
  -2  -6   2  228.78    6.03   0
   2  -6  -2  236.41    6.10   0
  -2   6   2  212.97    7.72   0
   0  -6   2  264.54    6.66   0
   0  -6  -2  245.16    6.35   0
   0  -6   2  262.31    6.28   0
   0   6  -2  243.59    6.49   0
   0  -6  -2  234.49    7.95   0
   0  -6  -2  257.76    6.42   0
   0  -6  -2  255.20    8.03   0
  -2  -6  -2  232.36    8.22   0
   2  -6   2  247.42    7.53   0
  -2  -6  -2  248.93    8.15   0
   2  -6   2  252.70    6.13   0
  -2  -6  -2  234.62    6.31   0
  -2  -6  -2  255.87    6.42   0
  -2   6  -2  251.83    6.40   0
  -4   6  -2  370.48    6.97   0
  -4  -6  -2  357.49    7.93   0
  -4  -6  -2  393.29    6.81   0
   4  -6   2  371.26    7.21   0
  -4  -6  -2  393.76    9.17   0
  -4  -6  -2  382.75    9.89   0
   4  -6   2  343.08    6.73   0
   6  -6   2  252.38    5.24   0
  -6  -6  -2  280.20    6.58   0
   6  -6   2  279.87    6.62   0
  -6  -6  -2  243.31    8.57   0
  -6  -6  -2  270.04    6.52   0
  -6  -6  -2  274.36    8.35   0
  -6   6  -2  265.31    6.50   0
   8  -6   2   80.58    5.18   0
  -8  -6  -2   91.72    6.88   0
  -8   6  -2   85.05    5.61   0
  -8  -6  -2   95.93    5.69   0
  -8  -6  -2   88.25    7.04   0
   8  -6   2   81.75    5.26   0
  -8  -6  -2   82.27    7.10   0
   8  -6   2   97.37    5.67   0
 -10   6  -2  149.57    6.02   0
 -10  -6  -2  127.88    7.37   0
  10  -6   2  142.61    6.01   0
 -10  -6  -2  127.35    7.08   0
 -10  -6  -2  132.59    7.79   0
  10  -6   2  149.94    5.87   0
 -10  -6  -2  127.67    7.62   0
  10  -6   2  137.11    6.11   0
 -12  -6  -2   13.06    6.67   0
 -12   6  -2   13.46    5.32   0
 -12  -6  -2   12.46    6.53   0
 -12  -6  -2   11.90    6.56   0
 -12  -6  -2   13.13    6.86   0
  12  -6   2   13.25    5.17   0
  12  -6   2   16.91    5.44   0
  12  -6   2   13.20    5.24   0
 -14  -6  -2  100.74    6.37   0
 -14   6  -2   80.32    5.98   0
  14  -6   2   82.14    5.90   0
 -14  -6  -2   93.59    7.70   0
 -14  -6  -2   81.60    7.23   0
  14  -6   2   99.29    5.75   0
 -14  -6  -2   82.12    7.47   0
  14  -6   2   90.15    7.19   0
 -16  -6  -2  106.39    8.00   0
  16  -6   2  162.97    6.56   0
  16  -6   2  129.22    6.41   0
  16  -6   2  115.99    6.90   0
 -16  -6  -2  120.22    7.96   0
 -16  -6  -2  126.55    7.86   0
 -16  -6  -2  121.79    8.32   0
 -16   6  -2  107.16    6.50   0
  18  -6   2   98.12    6.29   0
 -18  -6  -2   92.27    9.92   0
 -18   6  -2   90.66    6.48   0
 -18  -6  -2  100.46    8.44   0
  18  -6   2  122.33    6.52   0
  18  -6   2  103.15    4.96   0
 -18  -6  -2  108.95    8.28   0
 -18  -6  -2   96.40    8.53   0
 -11   7   2  219.49    9.08   0
 -11  -7   2  118.65    8.53   0
  11  -7  -2  223.19    6.93   0
 -11  -7   2  153.69    8.39   0
 -11  -7   2  208.76    7.56   0
 -11  -7   2  181.66    7.23   0
  11  -7  -2  208.98    7.06   0
  11  -7  -2  128.97    9.43   0
   9  -7  -2   60.12    6.93   0
   9  -7  -2   49.00    5.94   0
  -9  -7   2   48.36    6.27   0
  -9  -7   2   39.90    6.11   0
  -9  -7   2   49.26    6.23   0
  -9   7   2   41.95    7.22   0
   9  -7  -2   36.10    6.15   0
  -9  -7   2   39.60    6.27   0
  -7   7   2  134.95    8.36   0
  -7  -7   2  131.03    6.74   0
  -7  -7   2  159.98    7.92   0
   7  -7  -2  134.49    8.52   0
  -7  -7   2  111.46    6.64   0
   7  -7  -2  145.75    6.63   0
   7  -7  -2  122.79    6.50   0
  -7  -7   2  118.87    8.15   0
  -5  -7   2   99.31    6.08   0
   5  -7  -2   88.64    8.76   0
   5  -7  -2   77.62    6.24   0
  -5  -7   2   61.70    7.32   0
  -5   7   2   67.14    7.80   0
   5  -7  -2   71.01    5.92   0
  -5  -7   2   83.85    6.20   0
   3  -7  -2   92.97    6.39   0
  -3  -7   2   85.48    6.26   0
  -3  -7   2   85.52    7.08   0
  -3  -7   2  105.83    6.02   0
   3  -7  -2   88.80    6.45   0
   3  -7  -2  102.83    7.99   0
  -1  -7   2   99.82    6.25   0
   1  -7  -2  122.46    6.24   0
  -1  -7   2  106.09    6.39   0
   1  -7  -2  110.22    6.18   0
   1  -7  -2  133.50    9.15   0
  -1  -7   2  131.17    6.28   0
  -1  -7   2  104.14    6.32   0
   1  -7  -2  110.46    8.16   0
  -1  -7  -2   25.70    7.31   0
   1  -7   2   31.50    5.86   0
  -1  -7  -2   30.18    8.13   0
  -1   7  -2   25.92    6.76   0
  -1  -7  -2   29.89    5.59   0
   1  -7   2   23.30    6.72   0
  -1  -7  -2   25.97    5.70   0
   1  -7   2   36.13    5.57   0
   3  -7   2  174.51    8.01   0
  -3  -7  -2  155.76    6.93   0
   3  -7   2  164.06    6.49   0
  -3   7  -2  173.50    6.80   0
  -3  -7  -2  183.21    8.74   0
  -3  -7  -2  162.77    6.78   0
  -3  -7  -2  148.24    8.85   0
   3  -7   2  165.63    6.47   0
  -5  -7  -2   93.52    9.20   0
  -5  -7  -2   92.18    6.49   0
   5  -7   2   87.16    6.18   0
   5  -7   2   88.42    6.13   0
   5  -7   2  103.70    5.98   0
  -5   7  -2  117.96    5.93   0
  -5  -7  -2   73.75    8.12   0
  -5  -7  -2  122.18    6.08   0
  -7   7  -2  168.80    7.12   0
  -7  -7  -2  176.84    9.06   0
   7  -7   2  196.38    6.80   0
   7  -7   2  139.68    6.55   0
  -7  -7  -2  159.51    7.34   0
   7  -7   2  136.49    8.02   0
  -7  -7  -2  188.18    7.02   0
  -7  -7  -2  173.45    8.93   0
  -9   7  -2  121.68    6.58   0
  -9  -7  -2   88.18    6.94   0
   9  -7   2  104.14    6.19   0
  -9  -7  -2   89.27    6.91   0
   9  -7   2  111.49    6.69   0
  -9  -7  -2  116.65    9.28   0
   9  -7   2   82.31    6.29   0
  -9  -7  -2  109.53    9.73   0
 -11  -7  -2   32.07    6.39   0
 -11   7  -2   41.55    6.10   0
  11  -7   2   42.34    6.04   0
  11  -7   2   52.94    6.44   0
  11  -7   2   40.91    6.10   0
 -11  -7  -2   46.55    8.75   0
 -11  -7  -2   27.94    7.49   0
 -11  -7  -2   51.90    8.26   0
  30   0  -3    1.93    8.51   0
 -30   0   3   -1.45    5.36   0
  30   0  -3    0.52    5.30   0
  28   0  -3    2.82    5.22   0
 -28   0   3    0.89    5.00   0
  28   0  -3    4.62    8.23   0
 -26   0   3   -1.38    5.07   0
  26   0  -3    0.35    7.17   0
  26   0  -3    2.72    4.94   0
  24   0  -3   -0.36    6.52   0
 -24   0   3    5.20    4.78   0
  24   0  -3    0.38    4.66   0
  22   0  -3    0.27    6.37   0
 -22   0   3    8.66    4.56   0
  22   0  -3   -0.58    4.52   0
 -20   0   3    2.78    4.36   0
  20   0  -3    1.98    6.07   0
  20   0  -3   -3.45    4.32   0
 -20   0   3    3.20    5.35   0
 -18   0   3    0.50    5.62   0
  18   0  -3    2.03    5.06   0
 -18   0   3   -2.38    3.16   0
  18   0  -3    0.93    4.47   0
  16   0  -3    0.40    4.29   0
 -16   0   3   -0.84    4.28   0
  16   0  -3    2.53    4.89   0
 -16   0   3    0.91    5.61   0
 -14   0   3    0.71    4.24   0
 -14   0   3    2.64    4.30   0
  14   0  -3   -1.25    5.47   0
  14   0  -3    4.16    4.06   0
 -12   0   3    1.63    3.03   0
  12   0  -3   -2.46    4.10   0
 -12   0   3    1.55    4.63   0
  12   0  -3    0.14    5.01   0
 -10   0   3    0.70    4.47   0
  10   0  -3   -0.88    4.25   0
  10   0  -3    1.58    5.91   0
 -10   0   3    1.52    4.39   0
   8   0  -3   -1.70    5.02   0
   8   0  -3   -0.71    3.16   0
  -8   0   3    0.01    5.04   0
  -8   0   3    1.77    4.65   0
  -6   0   3    1.69    5.76   0
   6   0  -3   -0.30    5.84   0
  -6   0   3   -0.02    5.03   0
   6   0  -3    2.55    4.92   0
   4   0  -3    2.43    5.50   0
  -4   0   3    4.93    5.99   0
   4   0  -3    3.17    6.33   0
  -4   0   3    1.65    6.57   0
   2   0  -3    3.87    6.26   0
  -2   0   3    0.39    5.99   0
  -2   0   3    2.84    5.83   0
  -2   0   3    3.17    6.22   0
   0   0  -3    2.64    5.85   0
   0   0  -3    1.60    6.33   0
   0   0   3    2.00    7.15   0
   0   0   3    1.26    6.57   0
  -2   0  -3    1.28    7.23   0
   2   0   3    2.09    6.91   0
  -2   0  -3    1.34    6.66   0
   2   0   3    1.65    7.14   0
   4   0   3    0.55    6.05   0
   4   0   3    0.91    7.69   0
  -4   0  -3    1.47    7.20   0
  -4   0  -3    0.45    5.90   0
   6   0   3    2.96    5.35   0
   6   0   3    3.06    6.96   0
  -6   0  -3   -0.14    6.52   0
  -6   0  -3    0.96    5.01   0
  -8   0  -3    1.17    4.46   0
  -8   0  -3    0.18    5.67   0
   8   0   3   -1.43    4.50   0
   8   0   3   -0.03    7.10   0
  10   0   3   -1.74    4.39   0
  10   0   3    1.84    6.06   0
 -10   0  -3    2.21    4.34   0
 -12   0  -3    5.31    4.38   0
  12   0   3    0.83    6.05   0
  12   0   3    0.98    4.39   0
  14   0   3    1.44    6.30   0
  14   0   3    3.58    4.31   0
 -14   0  -3    1.50    4.31   0
  14   0   3    1.27    6.13   0
 -16   0  -3   -2.43    4.66   0
  16   0   3    1.23    7.32   0
  16   0   3    0.94    6.43   0
  16   0   3   -0.01    4.48   0
  18   0   3   -0.12    6.77   0
  18   0   3    1.65    7.01   0
  18   0   3    0.52    4.61   0
 -18   0  -3    4.10    4.68   0
  20   0   3    0.85    8.02   0
  20   0   3    1.68    4.75   0
  20   0   3   -0.29    7.65   0
 -20   0  -3   -1.72    4.54   0
  22   0   3    1.33    8.58   0
  22   0   3    0.19    8.97   0
 -22   0  -3    0.02    4.85   0
  22   0   3    1.02    4.88   0
  24   0   3    0.83   12.02   0
  24   0   3    0.77   12.30   0
  24   0   3    2.57    4.80   0
 -24   0  -3    1.32    4.82   0
 -26   0  -3   -2.09    5.10   0
  26   0   3    0.36    5.19   0
 -28   0  -3    2.08    5.12   0
  28   0   3    2.91    5.45   0
 -30   0  -3    0.86    5.34   0
  30   0   3   -3.82    5.59   0
 -31   1   3   -5.17    5.94   0
 -31  -1   3    2.48    5.64   0
  31  -1  -3    0.48    7.96   0
  31   1  -3    3.35    5.71   0
  31  -1  -3    2.09    5.71   0
  29  -1  -3    2.08    7.23   0
  29   1  -3    2.67    9.74   0
  29  -1  -3    3.23    5.37   0
 -29  -1   3    0.38    5.33   0
 -29   1   3    3.61    5.31   0
  29   1  -3    1.90    5.34   0
 -27  -1   3   12.86    5.16   0
  27  -1  -3   10.08    6.91   0
  27   1  -3    9.39    8.71   0
  27   1  -3   16.40    5.01   0
  27  -1  -3    4.90    5.29   0
 -27   1   3    6.22    5.42   0
  25  -1  -3   42.62    6.78   0
 -25   1   3   50.92    5.29   0
  25  -1  -3   55.29    5.19   0
  25   1  -3   48.83    8.05   0
  25   1  -3   47.44    5.24   0
 -25  -1   3   49.71    5.20   0
 -23   1   3   21.35    3.72   0
  23   1  -3   22.80    4.66   0
 -23  -1   3   30.49    4.62   0
  23  -1  -3   19.25    5.32   0
  23   1  -3   22.67    7.41   0
  23  -1  -3   26.87    5.03   0
 -23  -1   3   22.77    6.74   0
  21  -1  -3   32.31    6.17   0
  21  -1  -3   25.68    4.65   0
 -21   1   3   27.39    4.75   0
 -21  -1   3   28.16    7.01   0
 -21  -1   3   27.80    4.79   0
  21   1  -3   29.44    6.82   0
  21   1  -3   33.73    4.76   0
  19   1  -3   52.66    6.90   0
 -19  -1   3   56.98    4.56   0
 -19  -1   3   51.30    6.16   0
 -19   1   3   49.33    5.01   0
  19  -1  -3   51.37    5.37   0
  19  -1  -3   54.64    4.96   0
  19   1  -3   49.34    4.54   0
  17  -1  -3    1.13    4.60   0
  17   1  -3    2.71    4.31   0
  17   1  -3    0.74    6.02   0
 -17  -1   3   -0.29    5.67   0
  17  -1  -3   -3.10    4.95   0
 -17  -1   3   -1.04    4.45   0
 -17   1   3    1.09    4.32   0
 -17   1   3   -2.78    4.70   0
  15   1  -3    3.10    5.57   0
 -15  -1   3    6.51    4.12   0
 -15  -1   3    4.43    5.62   0
 -15   1   3    3.47    4.37   0
  15  -1  -3    7.64    5.56   0
 -15   1   3    1.94    5.10   0
  15  -1  -3    7.71    4.36   0
  15   1  -3    1.65    4.21   0
  13  -1  -3   82.91    5.44   0
  13   1  -3   83.53    5.65   0
 -13   1   3   86.32    5.22   0
  13  -1  -3   86.36    5.07   0
 -13  -1   3   88.00    6.38   0
 -13   1   3   81.09    5.10   0
 -13  -1   3   85.28    4.65   0
  13   1  -3   81.29    4.61   0
 -11   1   3  212.76    6.29   0
 -11   1   3  227.48    6.29   0
  11  -1  -3  227.95    7.33   0
  11   1  -3  214.28    7.14   0
  11  -1  -3  222.05    6.13   0
 -11  -1   3  219.46    5.82   0
 -11  -1   3  223.11    8.04   0
  11   1  -3  209.27    5.66   0
  -9   1   3   53.05    5.05   0
  -9   1   3   53.32    5.07   0
  -9  -1   3   51.40    4.74   0
   9   1  -3   50.94    6.28   0
   9  -1  -3   55.39    5.28   0
  -9  -1   3   52.05    5.22   0
   9  -1  -3   54.33    5.00   0
   9   1  -3   44.45    4.70   0
  -7  -1   3   46.03    5.39   0
   7   1  -3   44.08    5.32   0
   7  -1  -3   46.35    6.01   0
   7   1  -3   47.95    4.74   0
  -7   1   3   48.88    5.31   0
   7  -1  -3   50.45    5.41   0
  -7   1   3   42.67    5.24   0
  -7  -1   3   46.94    4.81   0
  -5   1   3  361.55    8.33   0
  -5  -1   3  337.10    7.43   0
  -5  -1   3  346.99    6.75   0
   5  -1  -3  356.40    8.39   0
  -5   1   3  338.64    9.87   0
   5  -1  -3  348.06    8.91   0
   5   1  -3  347.77    8.50   0
  -5  -1   3  331.85    9.26   0
   3  -1  -3  725.69   10.92   0
   3   1  -3  706.58   10.05   0
  -3  -1   3  723.92   10.12   0
  -3  -1   3  713.28   11.30   0
  -3   1   3  724.35   10.88   0
  -3   1   3  688.54   14.93   0
   3   1  -3  703.92   11.21   0
   3  -1  -3  699.00   14.50   0
  -1  -1   3  317.91    7.57   0
   1  -1  -3  308.85    8.88   0
   1  -1  -3  304.56   13.97   0
  -1  -1   3  299.37    8.27   0
  -1   1   3  311.54    7.91   0
   1   1  -3  309.85    8.29   0
   1   1  -3  304.07    7.56   0
  -1   1   3  307.71   15.74   0
  -1   1  -3  887.52   11.27   0
   1  -1   3  883.66   10.71   0
   1  -1   3  871.56   11.78   0
   1   1   3  872.79   30.10   0
   1   1   3  906.65   13.95   0
  -1   1  -3  874.51   11.70   0
  -1  -1  -3  898.03   13.98   0
   3   1   3 1598.73   18.84   0
  -3   1  -3 1537.49   14.89   0
  -3   1  -3 1542.46   13.94   0
  -3  -1  -3 1553.86   19.14   0
  -3  -1  -3 1531.06   23.69   0
   3  -1   3 1511.47   14.75   0
   3  -1   3 1584.27   13.91   0
   3   1   3 1535.21   24.57   0
   5   1   3 2344.92   23.00   0
  -5   1  -3 2370.41   16.26   0
   5   1   3 2517.29   25.94   0
  -5   1  -3 2450.52   18.02   0
   5  -1   3 2408.25   18.03   0
   5  -1   3 2415.13   15.89   0
  -5  -1  -3 2456.04   25.66   0
  -5  -1  -3 2351.42   22.64   0
  -7  -1  -3  252.70    7.49   0
   7   1   3  259.41   11.63   0
  -7   1  -3  262.60    7.02   0
   7   1   3  239.94    7.46   0
  -7  -1  -3  246.44   11.40   0
   7  -1   3  259.29    6.57   0
   7  -1   3  250.21    6.89   0
  -7   1  -3  236.77    6.40   0
  -9  -1  -3   41.64    9.24   0
  -9   1  -3   40.26    4.60   0
   9  -1   3   44.82    4.68   0
   9   1   3   43.15    9.36   0
  -9  -1  -3   41.83    5.59   0
   9  -1   3   38.25    4.80   0
   9   1   3   42.35    5.05   0
  11  -1   3  221.44    7.23   0
  11  -1   3  227.65    5.92   0
  11   1   3  222.52    7.24   0
 -11  -1  -3  234.51    6.34   0
 -11   1  -3  224.99    5.83   0
  13  -1   3  377.92    5.75   0
  13  -1   3  397.11    7.68   0
 -13   1  -3  382.44    6.43   0
  13   1   3  380.15    7.28   0
 -13  -1  -3  388.43    7.19   0
 -15  -1  -3  190.81    5.52   0
  15  -1   3  195.77    5.44   0
  15  -1   3  191.77    6.17   0
  15   1   3  184.76    5.65   0
 -15   1  -3  186.05    5.48   0
 -17  -1  -3   28.33    4.48   0
  17   1   3   27.82    4.70   0
  17  -1   3   28.97    4.74   0
  17  -1   3   29.77    4.44   0
 -17   1  -3   27.37    4.53   0
  17  -1   3   34.07    4.69   0
  19  -1   3    3.07    5.39   0
 -19  -1  -3   -1.78    4.60   0
  19  -1   3    1.65    5.27   0
  19   1   3    6.23    4.81   0
  19  -1   3    0.52    4.28   0
 -19   1  -3   -1.44    4.32   0
 -21   1  -3   65.87    4.92   0
  21   1   3   60.23    5.01   0
 -21  -1  -3   71.11    4.87   0
  21  -1   3   71.12    7.24   0
  21  -1   3   61.63    4.87   0
  21  -1   3   64.64    6.30   0
  23  -1   3   83.58    7.67   0
  23  -1   3   81.40    7.24   0
 -23   1  -3   79.32    5.21   0
  23  -1   3   81.48    5.11   0
  23   1   3   66.93    5.44   0
 -23  -1  -3   65.34    5.21   0
 -25   1  -3   33.24    4.80   0
  25  -1   3   35.20    7.69   0
  25   1   3   29.13    5.30   0
  25  -1   3   33.30    6.49   0
  25  -1   3   31.94    5.33   0
 -25  -1  -3   27.35    5.05   0
 -27   1  -3    8.91    5.18   0
 -27  -1  -3   26.27    5.58   0
  27  -1   3   18.92    5.15   0
  27  -1   3   19.85    6.80   0
  27  -1   3   18.78    6.64   0
  27   1   3   14.12    5.43   0
  29  -1   3   35.18    8.62   0
 -29  -1  -3   46.25    5.76   0
  29  -1   3   40.45    8.85   0
  29  -1   3   35.16    5.67   0
  29   1   3   33.77    5.84   0
 -29   1  -3   32.25    5.53   0
 -31   1  -3   22.74    5.63   0
 -31  -1  -3   16.03    5.73   0
  31  -1   3   31.05    5.76   0
  31   1   3   25.43    6.05   0
  31  -1   3   22.45   10.25   0
  31  -1   3   20.68   10.76   0
  30   2  -3    2.78    4.23   0
 -30  -2   3   -2.39    4.14   0
 -30   2   3   -4.27    6.14   0
  30  -2  -3    0.11    5.98   0
  30  -2  -3    4.68    6.12   0
 -28   2   3   -0.10    5.69   0
 -28  -2   3    1.81    5.61   0
  28  -2  -3    1.64    7.20   0
  28   2  -3    5.41    5.63   0
  28  -2  -3    2.01    5.56   0
  26  -2  -3    4.88    3.61   0
  26   2  -3    9.03   11.53   0
  26  -2  -3   16.32    6.73   0
 -26   2   3    7.71    5.24   0
  26   2  -3    8.70    5.43   0
 -26  -2   3    9.89    5.47   0
  24   2  -3   20.42    5.14   0
  24  -2  -3   15.44    5.65   0
 -24   2   3   29.81    5.40   0
 -24  -2   3   13.75    3.74   0
 -24  -2   3   18.89    8.04   0
  24   2  -3   19.88    8.89   0
  24  -2  -3   22.71    5.17   0
 -22  -2   3   10.87    4.93   0
  22   2  -3   13.05    6.91   0
 -22  -2   3   12.09    7.83   0
 -22   2   3   12.09    5.20   0
  22  -2  -3   13.20    5.03   0
  22  -2  -3    9.25    5.01   0
  22   2  -3   13.48    5.05   0
  20  -2  -3   23.87    5.17   0
 -20  -2   3   24.20    7.26   0
  20  -2  -3   26.36    4.69   0
  20   2  -3   26.87    6.24   0
 -20  -2   3   24.65    3.45   0
 -20   2   3   24.74    4.89   0
  20   2  -3   25.04    4.79   0
  18  -2  -3   21.43    4.69   0
 -18  -2   3   27.45    6.20   0
  18   2  -3   25.37    5.91   0
 -18  -2   3   20.49    4.56   0
  18  -2  -3   28.81    4.75   0
 -18   2   3   18.58    5.00   0
  18   2  -3   21.08    4.46   0
 -16  -2   3  160.06    5.58   0
  16  -2  -3  159.61    5.55   0
  16  -2  -3  159.17    5.48   0
 -16   2   3  161.30    5.90   0
  16   2  -3  154.50    7.18   0
 -16  -2   3  153.66    7.37   0
  16   2  -3  150.35    5.47   0
  14   2  -3  128.58    6.53   0
  14  -2  -3  118.17    5.34   0
  14   2  -3  120.26    5.13   0
 -14  -2   3  124.28    4.98   0
 -14   2   3  120.67    5.26   0
  14  -2  -3  123.14    5.23   0
 -14  -2   3  129.75    6.94   0
 -12  -2   3    5.21    5.31   0
 -12   2   3    4.63    4.59   0
  12   2  -3    5.79    4.10   0
  12   2  -3    4.72    4.30   0
  12  -2  -3    3.55    4.51   0
  12  -2  -3    3.04    4.48   0
 -12  -2   3    3.67    4.03   0
  10   2  -3   13.81    4.27   0
 -10   2   3   11.29    4.72   0
 -10  -2   3    9.55    4.30   0
  10  -2  -3   12.34    4.68   0
  10   2  -3   10.33    5.14   0
  10  -2  -3    6.26    4.49   0
 -10   2   3   14.55    4.30   0
 -10  -2   3   11.03    4.94   0
   8  -2  -3    4.16    4.36   0
  -8  -2   3   11.41    4.25   0
   8   2  -3    5.84    5.48   0
   8  -2  -3    4.66    4.48   0
  -8   2   3    6.64    4.67   0
  -8  -2   3    8.82    5.38   0
  -8   2   3    3.29    4.29   0
  -8  -2   3    4.07    4.02   0
  -6  -2   3  235.37    5.92   0
  -6  -2   3  245.98    5.98   0
   6  -2  -3  237.39    7.65   0
  -6   2   3  262.89    6.28   0
   6  -2  -3  253.45    6.29   0
  -6   2   3  248.34    7.06   0
   6   2  -3  257.38    6.87   0
  -6  -2   3  238.90    6.50   0
   4   2  -3  298.76    7.79   0
  -4   2   3  297.81    9.05   0
  -4  -2   3  289.38    7.04   0
  -4   2   3  303.98    6.88   0
   4  -2  -3  300.83    6.81   0
   4  -2  -3  279.37    9.08   0
  -4  -2   3  294.06    6.51   0
  -2  -2   3   11.86    4.23   0
  -2   2   3   12.49    4.83   0
  -2  -2   3   10.91    4.49   0
  -2   2   3   11.52    6.32   0
   2   2  -3   15.16    4.16   0
   2   2  -3   11.62    4.58   0
   2  -2  -3   13.15    6.74   0
   2  -2  -3   12.28    4.59   0
   0  -2   3    4.34    4.04   0
   0   2  -3    3.57    4.08   0
   0  -2  -3    1.90    4.52   0
   0   2   3    3.48    4.47   0
   0  -2  -3    3.47    9.45   0
   0   2  -3    3.40    4.41   0
   0   2   3    2.49    8.11   0
   0  -2   3    1.73    4.37   0
   2  -2   3   96.47    4.99   0
  -2   2  -3   97.28    5.26   0
  -2  -2  -3  101.89   10.67   0
   2   2   3  105.22    6.55   0
  -2   2  -3   98.95    5.19   0
  -2  -2  -3   96.40   11.34   0
   2  -2   3   96.37    5.21   0
  -2  -2  -3   99.75    5.58   0
  -4   2  -3   18.56    4.30   0
   4  -2   3   16.98    4.37   0
  -4  -2  -3   17.63    4.69   0
   4  -2   3   18.71    4.45   0
  -4  -2  -3   16.16    6.51   0
  -6  -2  -3    5.93    5.30   0
   6  -2   3    2.93    4.29   0
   6  -2   3    5.68    3.97   0
  -6  -2  -3    5.78    5.11   0
  -6   2  -3    7.29    4.01   0
   6   2   3    6.20    5.15   0
  -8  -2  -3  108.01    7.49   0
   8  -2   3  103.09    4.84   0
   8  -2   3  101.48    5.18   0
  -8   2  -3  100.89    4.82   0
  -8  -2  -3  106.28    6.35   0
   8   2   3  103.62    5.63   0
  10  -2   3   55.73    4.40   0
  10   2   3   56.91    5.94   0
 -10  -2  -3   54.93    5.69   0
  10  -2   3   53.50    4.74   0
 -10  -2  -3   63.67    7.75   0
 -10   2  -3   54.99    3.36   0
  12  -2   3    5.77    4.02   0
 -12   2  -3    5.76    4.02   0
 -12  -2  -3    4.61    5.27   0
 -12  -2  -3    5.15    9.29   0
  12   2   3    8.25    4.38   0
  12  -2   3    7.23    4.15   0
 -12  -2  -3    5.14   10.75   0
  14  -2   3    4.31    4.29   0
 -14   2  -3    0.58    4.24   0
 -14  -2  -3    7.41    5.13   0
  14  -2   3    0.17    4.01   0
  14   2   3    2.86    4.51   0
  16   2   3   36.36    4.77   0
 -16   2  -3   36.66    4.55   0
 -16  -2  -3   39.02    4.67   0
  16  -2   3   41.91    4.59   0
  16  -2   3   36.61    4.68   0
 -18   2  -3    2.98    4.14   0
 -18  -2  -3    2.12    4.32   0
  18  -2   3   -0.27    4.39   0
  18  -2   3    4.55    4.52   0
  18   2   3    3.12    4.53   0
  18  -2   3    1.98    4.06   0
  20  -2   3   43.15    5.86   0
 -20   2  -3   40.06    4.80   0
 -20  -2  -3   39.06    4.88   0
  20  -2   3   42.60    4.90   0
  20   2   3   45.28    5.01   0
  20  -2   3   37.86    4.82   0
 -22  -2  -3   18.49    4.63   0
  22   2   3   23.79    5.02   0
  22  -2   3   15.39    4.90   0
  22  -2   3   20.05    5.95   0
  22  -2   3   19.81    4.71   0
 -22   2  -3   21.19    4.70   0
 -24   2  -3    1.77    4.94   0
 -24  -2  -3    5.56    5.10   0
  24   2   3   11.62    5.38   0
  24  -2   3   10.26    4.92   0
  24  -2   3    9.94    6.20   0
  24  -2   3    9.12    6.25   0
  26  -2   3    3.77    4.97   0
 -26   2  -3    4.30    4.91   0
  26  -2   3   -0.36    5.18   0
 -26  -2  -3   -3.08    5.29   0
  26   2   3    3.04    5.23   0
  26  -2   3    4.25    6.32   0
  28  -2   3    5.52    7.22   0
  28  -2   3   10.75    5.42   0
 -28  -2  -3    5.05    5.27   0
 -28   2  -3    2.67    5.15   0
  28  -2   3    6.71    6.80   0
  28   2   3    9.69    5.62   0
  30  -2   3    2.55    5.70   0
  30  -2   3    1.94    7.72   0
 -30   2  -3    1.78    5.53   0
 -30  -2  -3    0.35    5.63   0
  30  -2   3    0.33    7.14   0
  30   2   3   -0.15    5.98   0
 -29   3   3   20.00    6.25   0
  29  -3  -3   10.16    7.66   0
  29   3  -3    7.08    5.75   0
  29  -3  -3    8.97    6.06   0
 -29  -3   3    8.45    6.12   0
 -27  -3   3   17.06    5.73   0
  27   3  -3   20.21    6.03   0
 -27   3   3   21.47    5.90   0
  27  -3  -3   19.87    5.62   0
  27  -3  -3   23.38    6.14   0
 -25   3   3    2.60    5.47   0
 -25  -3   3    0.68    5.35   0
  25  -3  -3    3.68    5.30   0
  25   3  -3    1.57    5.44   0
  25  -3  -3    3.25    5.30   0
  23   3  -3   25.32    5.05   0
 -23  -3   3   26.09    8.62   0
  23  -3  -3   27.63    5.02   0
 -23   3   3   24.97    5.28   0
 -23  -3   3   28.71    4.99   0
  23  -3  -3   32.83    5.29   0
 -21   3   3   64.35    5.30   0
 -21  -3   3   75.93    5.28   0
 -21  -3   3   77.22    8.41   0
  21  -3  -3   69.65    5.29   0
  21  -3  -3   75.21    5.35   0
  21   3  -3   73.71    5.36   0
  19  -3  -3   10.13    4.76   0
 -19  -3   3   12.48    4.70   0
 -19   3   3   11.11    4.72   0
 -19  -3   3   10.79    6.98   0
  19   3  -3   11.11    6.81   0
  19  -3  -3    9.14    4.60   0
  19   3  -3   14.19    4.70   0
 -17  -3   3  172.89    7.71   0
 -17  -3   3  183.69    5.44   0
  17   3  -3  177.29    7.35   0
  17  -3  -3  170.27    5.67   0
 -17   3   3  182.63    5.76   0
  17   3  -3  178.16    5.44   0
  17  -3  -3  173.43    6.51   0
 -15  -3   3   48.86    5.93   0
 -15  -3   3   49.56    4.85   0
  15   3  -3   49.67    5.86   0
  15  -3  -3   48.00    4.66   0
  15  -3  -3   47.83    5.02   0
 -15   3   3   47.34    4.91   0
  13  -3  -3  105.53    5.95   0
 -13  -3   3  104.88    6.39   0
 -13   3   3  102.65    5.21   0
 -13  -3   3  125.39    5.35   0
 -13  -3   3  109.66    5.24   0
  13  -3  -3  116.19    5.39   0
  13   3  -3  118.86    6.45   0
  11   3  -3    8.81    4.50   0
 -11  -3   3   11.01    4.05   0
  11  -3  -3   10.05    4.45   0
 -11  -3   3    5.96    4.38   0
  11  -3  -3    6.34    4.65   0
 -11   3   3    6.47    4.32   0
 -11  -3   3    4.31    4.27   0
   9  -3  -3  874.98   10.52   0
   9  -3  -3  885.64    8.65   0
  -9   3   3  906.82   10.05   0
  -9  -3   3  936.26    8.84   0
   9   3  -3  896.11   10.37   0
  -9  -3   3  869.75    8.58   0
  -9  -3   3  849.54   10.03   0
   7  -3  -3   20.52    4.15   0
   7  -3  -3   22.90    5.40   0
   7   3  -3   19.51    4.41   0
  -7  -3   3   16.16    4.24   0
  -7   3   3   22.79    5.35   0
  -7  -3   3   23.45    5.01   0
  -7  -3   3   20.51    4.39   0
  -5  -3   3    2.99    3.93   0
   5  -3  -3    3.51    5.24   0
  -5  -3   3    6.55    3.92   0
   5  -3  -3    0.49    2.87   0
  -5  -3   3    2.58    4.24   0
  -5   3   3    1.31    5.00   0
   5   3  -3    0.88    4.30   0
   3   3  -3  213.74    5.81   0
  -3  -3   3  220.18    5.73   0
   3   3  -3  211.18    6.35   0
  -3   3   3  218.42    8.12   0
   3  -3  -3  210.73    8.64   0
   3  -3  -3  221.94    5.83   0
  -3  -3   3  216.23    5.83   0
   1  -3  -3 1196.99   10.50   0
   1   3  -3 1188.22   10.23   0
  -1   3   3 1217.07   16.74   0
   1  -3  -3 1148.44   16.93   0
  -1  -3   3 1159.98   10.01   0
  -1  -3   3 1209.53   10.26   0
  -1   3  -3    8.73    4.14   0
  -1  -3  -3    8.62    5.93   0
  -1  -3  -3    9.30    6.64   0
  -1  -3  -3    8.72    4.51   0
   1  -3   3   10.49    4.05   0
   1  -3   3    9.19    4.10   0
  -3  -3  -3    2.67    4.27   0
   3  -3   3    1.69    3.87   0
   3  -3   3   -0.00    4.09   0
  -3   3  -3    2.90    4.05   0
  -3  -3  -3    1.36    6.48   0
  -3  -3  -3    1.87    6.05   0
  -5  -3  -3  271.07    9.05   0
  -5  -3  -3  269.46    7.20   0
  -5   3  -3  273.89    5.83   0
   5  -3   3  245.54    5.58   0
  -5  -3  -3  245.66    8.68   0
   5  -3   3  262.43    5.97   0
  -7   3  -3  208.99    5.51   0
   7  -3   3  199.15    5.31   0
  -7  -3  -3  208.81    6.85   0
  -7  -3  -3  195.82    7.50   0
  -7  -3  -3  213.82    7.42   0
   7  -3   3  211.40    5.54   0
   9  -3   3   75.78    4.51   0
  -9   3  -3   80.46    4.50   0
  -9  -3  -3   73.91    5.14   0
   9  -3   3   78.03    4.70   0
   9   3   3   75.56    5.03   0
  -9  -3  -3   79.46    5.20   0
 -11   3  -3   46.07    4.48   0
  11   3   3   44.16    5.82   0
  11  -3   3   34.30    4.70   0
 -11  -3  -3   46.70    6.09   0
 -11  -3  -3   44.64    6.01   0
  11  -3   3   50.64    4.63   0
 -11  -3  -3   49.28    6.36   0
 -13  -3  -3  227.88    7.21   0
 -13   3  -3  240.65    5.78   0
 -13  -3  -3  243.42    9.66   0
 -13  -3  -3  228.76    9.20   0
  13   3   3  236.30    7.42   0
  13  -3   3  225.88    5.86   0
  13  -3   3  236.21    5.95   0
 -15   3  -3   55.55    4.73   0
 -15  -3  -3   52.21    6.08   0
  15  -3   3   57.64    4.63   0
  15  -3   3   63.87    4.68   0
 -15  -3  -3   58.90   10.39   0
  15   3   3   57.31    5.12   0
 -15  -3  -3   53.91    9.74   0
  17  -3   3  130.89    5.39   0
 -17   3  -3  133.20    5.34   0
  17  -3   3  136.44    5.19   0
  17   3   3  124.51    5.78   0
 -17  -3  -3  128.62    5.71   0
  17  -3   3  126.04    5.36   0
  19  -3   3    4.89    4.67   0
  19  -3   3    3.09    3.44   0
  19  -3   3    8.94    5.81   0
 -19  -3  -3    3.11    5.13   0
 -19   3  -3    4.16    4.77   0
  19   3   3    7.66    5.05   0
  21  -3   3   60.04    5.21   0
  21  -3   3   55.26    5.18   0
 -21  -3  -3   61.91    5.32   0
  21  -3   3   61.37    5.24   0
 -21   3  -3   65.72    5.14   0
  21   3   3   64.86    5.56   0
  23   3   3   22.19    5.13   0
  23  -3   3   21.55    5.40   0
  23  -3   3   21.67    5.33   0
 -23  -3  -3   25.79    5.11   0
  23  -3   3   20.52    6.30   0
 -23   3  -3   19.07    3.82   0
  25  -3   3   64.92    6.07   0
 -25  -3  -3   68.24    6.93   0
 -25   3  -3   80.53    5.68   0
  25   3   3   78.78    6.10   0
  25  -3   3   89.84    5.70   0
  25  -3   3   75.87    6.03   0
 -27  -3  -3   -0.57    5.23   0
  27  -3   3    2.46    6.76   0
  27  -3   3    5.04    6.94   0
  27  -3   3    2.85    5.53   0
 -27   3  -3    2.84    5.57   0
  27   3   3    4.91    5.87   0
  29  -3   3   -1.29    6.24   0
  29  -3   3    3.57    6.07   0
 -29  -3  -3   -1.16    5.94   0
  29  -3   3    1.16    5.92   0
  29   3   3    3.31    7.59   0
 -29   3  -3    4.91    6.10   0
 -26   4   3   25.07    7.50   0
 -26  -4   3   29.66    6.00   0
  26  -4  -3   29.57    6.13   0
  26  -4  -3   29.49    6.23   0
 -26  -4   3   24.71    5.88   0
 -24  -4   3   -1.63    5.68   0
  24  -4  -3    5.51    6.95   0
 -24  -4   3   -2.49    5.39   0
  24  -4  -3   -3.16    5.51   0
 -24   4   3    5.29    5.67   0
 -24  -4   3    0.94    9.86   0
  22  -4  -3    1.26    5.30   0
 -22  -4   3    2.01    5.24   0
 -22  -4   3    3.03    5.41   0
 -22   4   3    2.91    5.36   0
 -22  -4   3    0.75    7.99   0
  22  -4  -3    3.62    5.35   0
 -20  -4   3   45.67    8.15   0
 -20   4   3   44.32    5.33   0
  20  -4  -3   43.57    5.31   0
  20  -4  -3   39.31    5.29   0
 -20  -4   3   44.80    5.35   0
 -20  -4   3   53.65    5.30   0
  18  -4  -3   50.62    5.26   0
 -18  -4   3   46.20    5.15   0
  18  -4  -3   46.46    5.26   0
 -18  -4   3   47.33    4.98   0
 -18  -4   3   51.84    6.77   0
 -18   4   3   59.78    6.34   0
 -16  -4   3    5.92    6.16   0
 -16   4   3    7.27    4.63   0
  16  -4  -3   10.00    4.66   0
  16  -4  -3    6.50    4.96   0
 -16  -4   3   10.77    4.89   0
 -16  -4   3   11.36    4.71   0
 -14   4   3  143.72    6.50   0
  14  -4  -3  152.98    5.64   0
 -14  -4   3  150.45    6.85   0
 -14  -4   3  161.22    5.60   0
  14  -4  -3  153.29    5.59   0
 -14  -4   3  149.36    5.42   0
 -12  -4   3   76.82    4.91   0
  12  -4  -3   78.37    4.89   0
 -12   4   3   80.57    5.16   0
  12  -4  -3   75.72    5.16   0
 -12  -4   3   75.46    6.03   0
 -12  -4   3   76.02    5.85   0
 -10  -4   3   16.11    4.39   0
 -10  -4   3   17.89    4.23   0
 -10   4   3   17.33    5.58   0
  10  -4  -3   11.59    4.12   0
  10  -4  -3   16.88    5.77   0
 -10  -4   3   12.16    5.21   0
   8  -4  -3   15.53    3.18   0
  -8  -4   3   15.88    3.98   0
   8  -4  -3   15.29    5.73   0
  -8  -4   3   18.91    5.32   0
  -8   4   3   18.64    5.35   0
  -8  -4   3   18.11    4.18   0
   6  -4  -3  201.01    7.36   0
  -6  -4   3  197.67    5.14   0
  -6  -4   3  219.51    5.55   0
  -6   4   3  209.55    7.06   0
   6  -4  -3  223.76    5.63   0
  -6  -4   3  208.63    5.60   0
  -4  -4   3   58.98    5.14   0
   4  -4  -3   59.51    6.07   0
  -4   4   3   58.73    5.52   0
   4  -4  -3   59.90    4.87   0
  -4  -4   3   51.57    5.52   0
   4   4  -3   61.31    4.38   0
  -2  -4   3   62.64    4.41   0
  -2  -4   3   65.43    4.63   0
  -2   4   3   65.20    5.77   0
   2  -4  -3   64.95    6.84   0
   2  -4  -3   69.95    4.84   0
   2   4  -3   68.19    4.32   0
   0  -4   3  181.05    5.56   0
   0  -4   3  185.33    5.15   0
   0  -4  -3  205.49    5.69   0
   0  -4  -3  182.46    8.05   0
   0   4  -3  195.38    5.13   0
   0   4   3  186.83    7.89   0
   2  -4   3   22.89    3.95   0
  -2  -4  -3   22.70    5.93   0
  -2  -4  -3   20.35    5.29   0
   2  -4   3   22.32    4.43   0
  -2   4  -3   26.16    4.87   0
  -2  -4  -3   21.94    4.48   0
  -4   4  -3    0.97    3.90   0
  -4  -4  -3    2.57    4.14   0
   4  -4   3    2.10    4.01   0
  -4  -4  -3    0.78    4.91   0
   4  -4   3    2.02    4.19   0
  -4  -4  -3    3.12    5.04   0
  -6  -4  -3  263.54    6.35   0
   6  -4   3  264.58    5.66   0
  -6  -4  -3  257.43    8.60   0
   6  -4   3  279.12    5.70   0
  -6   4  -3  267.82    5.71   0
  -6  -4  -3  277.59    7.85   0
  -8   4  -3  118.35    4.87   0
  -8  -4  -3  118.19    6.61   0
   8  -4   3  110.14    5.80   0
  -8  -4  -3  112.72    6.48   0
   8  -4   3  112.44    4.77   0
  -8  -4  -3  124.97    6.17   0
 -10  -4  -3   55.91    5.08   0
 -10  -4  -3   53.66    5.79   0
 -10   4  -3   60.39    4.71   0
  10  -4   3   51.48    4.81   0
 -10  -4  -3   49.26    5.85   0
  10  -4   3   52.38    4.72   0
 -10  -4  -3   52.35    5.77   0
 -12   4  -3   54.96    4.63   0
  12  -4   3   53.78    4.78   0
 -12  -4  -3   60.81    5.99   0
  12  -4   3   55.27    4.74   0
 -12  -4  -3   49.41    5.07   0
 -12  -4  -3   53.75    5.15   0
 -12  -4  -3   59.24    5.98   0
  14  -4   3    2.39    4.62   0
 -14   4  -3   -1.89    4.43   0
  14  -4   3   -0.70    4.41   0
 -14  -4  -3    1.55    5.50   0
 -14  -4  -3    2.19    4.78   0
 -14  -4  -3    1.73    5.83   0
 -14  -4  -3    0.43    4.78   0
 -16  -4  -3   49.85    7.93   0
 -16  -4  -3   37.82    6.13   0
  16  -4   3   56.58    5.00   0
 -16  -4  -3   51.18    8.35   0
 -16   4  -3   55.31    4.87   0
  16  -4   3   52.39    4.82   0
  18  -4   3   12.16    4.69   0
  18  -4   3   13.32    4.73   0
  18   4   3    9.58    5.31   0
 -18  -4  -3   10.55   12.08   0
  18  -4   3    7.07    4.84   0
 -18  -4  -3   11.05    6.19   0
 -18   4  -3    7.67    4.80   0
 -18  -4  -3   11.01   12.55   0
  20   4   3   23.39    5.24   0
  20  -4   3   26.69    5.03   0
 -20   4  -3   17.56    5.00   0
 -20  -4  -3   20.13    5.25   0
  20  -4   3   14.54    5.06   0
  20  -4   3   20.12    5.17   0
 -22   4  -3    0.58    5.13   0
 -22  -4  -3    2.36    5.22   0
  22  -4   3    4.16    5.37   0
  22   4   3    7.70    5.33   0
  22  -4   3    7.15    5.10   0
  22  -4   3   -0.05    6.40   0
 -24  -4  -3   -2.06    5.51   0
 -24   4  -3    3.63    5.57   0
  24  -4   3    5.87    5.52   0
  24  -4   3    3.09    5.45   0
  24  -4   3    1.12    5.34   0
  24   4   3    1.82    5.93   0
  26  -4   3    1.64    5.59   0
  26  -4   3    1.48    5.68   0
 -26   4  -3    4.14    5.86   0
  26  -4   3    3.17    5.69   0
 -26  -4  -3    5.04    5.78   0
  26   4   3    3.93    6.19   0
 -23   5   3    2.44    7.37   0
  23  -5  -3    1.70    5.99   0
  23  -5  -3    5.81    6.00   0
 -23  -5   3    1.24    5.93   0
 -23  -5   3    2.83    6.07   0
 -23  -5   3    3.88   10.10   0
  21  -5  -3    5.52    5.60   0
 -21  -5   3    2.62    7.31   0
 -21   5   3    3.62    6.99   0
  21  -5  -3   -2.34    5.59   0
 -21  -5   3    5.19    5.68   0
 -21  -5   3    0.64    5.55   0
 -19  -5   3  203.95    6.90   0
 -19  -5   3  195.75    6.68   0
 -19  -5   3  198.35    8.49   0
 -19   5   3  219.36    6.66   0
  19  -5  -3  152.36    6.79   0
  19  -5  -3  182.40    6.38   0
 -17   5   3    4.45    5.39   0
 -17  -5   3    2.24    5.07   0
  17  -5  -3    7.62    5.17   0
 -17  -5   3    8.79    6.26   0
 -17  -5   3    6.51    6.44   0
  17  -5  -3    5.40    5.36   0
 -15  -5   3    6.01    5.90   0
 -15  -5   3    3.23    5.01   0
 -15   5   3    3.51    4.82   0
  15  -5  -3    8.02    5.16   0
  15  -5  -3    5.99    5.07   0
 -15  -5   3    5.62    4.80   0
 -13  -5   3    3.84    4.85   0
  13  -5  -3    2.35    4.71   0
 -13  -5   3    7.34    4.67   0
  13  -5  -3    5.27    4.96   0
 -13   5   3   -0.50    5.98   0
 -13  -5   3    2.83    4.72   0
 -11  -5   3  213.99    5.92   0
 -11   5   3  195.74    6.15   0
 -11  -5   3  192.99    5.99   0
  11  -5  -3  190.52    4.59   0
 -11  -5   3  186.31    6.30   0
  11  -5  -3  203.17    6.40   0
  -9   5   3    1.17    5.61   0
  -9  -5   3    1.72    4.57   0
  -9  -5   3    0.56    4.67   0
   9  -5  -3   -0.66    4.57   0
   9  -5  -3   -0.42    5.01   0
  -9  -5   3    0.90    5.53   0
   7  -5  -3  120.07    6.80   0
   7  -5  -3  117.72    5.33   0
  -7  -5   3  123.96    5.34   0
  -7  -5   3  117.85    6.28   0
  -7  -5   3  117.35    5.33   0
  -7   5   3  117.58    6.48   0
   5  -5  -3   68.35    5.02   0
  -5  -5   3   64.29    4.80   0
  -5  -5   3   55.15    5.03   0
  -5  -5   3   62.99    6.02   0
  -5   5   3   62.91    5.90   0
   5  -5  -3   57.81    6.46   0
   3  -5  -3  175.22    7.38   0
  -3  -5   3  171.39    5.43   0
  -3  -5   3  183.66    6.44   0
   3  -5  -3  175.89    5.58   0
   3   5  -3  175.91    5.44   0
  -3   5   3  190.77    7.82   0
  -1  -5   3    0.99    4.31   0
   1  -5  -3    3.99    5.67   0
  -1   5   3    3.30    5.45   0
  -1  -5   3    0.79    4.46   0
   1   5  -3    5.48    5.26   0
   1  -5  -3    2.69    4.58   0
  -1  -5  -3  195.69    8.24   0
   1  -5   3  193.92    5.50   0
  -1  -5  -3  203.50    5.73   0
   1  -5   3  215.88    5.70   0
  -1  -5  -3  195.20    8.30   0
  -1   5  -3  204.32    5.71   0
  -3  -5  -3   18.17    5.71   0
  -3   5  -3   19.79    4.64   0
   3  -5   3   17.02    4.51   0
  -3  -5  -3   16.34    6.61   0
   3  -5   3   17.75    4.65   0
  -3  -5  -3   14.38    4.52   0
   5  -5   3   34.53    4.77   0
  -5   5  -3   39.63    4.60   0
  -5  -5  -3   36.81    6.62   0
   5  -5   3   41.92    4.95   0
  -5  -5  -3   34.56    5.98   0
  -5  -5  -3   36.65    6.08   0
  -7  -5  -3  168.88    8.00   0
  -7  -5  -3  166.51    6.84   0
  -7   5  -3  181.29    5.72   0
   7  -5   3  158.15    5.58   0
   7  -5   3  162.43    5.35   0
  -7  -5  -3  164.12    6.81   0
  -7  -5  -3  164.62    7.55   0
   9  -5   3   48.70    4.82   0
  -9  -5  -3   46.51    6.14   0
  -9  -5  -3   55.30    5.09   0
   9  -5   3   47.69    5.61   0
  -9   5  -3   53.78    4.92   0
  -9  -5  -3   47.43    6.22   0
  -9  -5  -3   48.99    6.22   0
 -11   5  -3  102.07    4.97   0
 -11  -5  -3  106.45    6.71   0
  11  -5   3   97.67    5.09   0
 -11  -5  -3  111.56    6.77   0
  11  -5   3   96.47    5.20   0
 -11  -5  -3  112.01    6.54   0
 -11  -5  -3  100.11    6.94   0
 -13   5  -3    2.92    4.67   0
 -13  -5  -3   -2.27    5.87   0
  13  -5   3    0.14    4.74   0
  13  -5   3   -2.95    5.00   0
 -13  -5  -3    2.53    5.33   0
 -13  -5  -3    1.85    5.87   0
 -13  -5  -3    2.94    6.28   0
 -15  -5  -3   51.24    7.76   0
 -15  -5  -3   55.87    7.13   0
  15  -5   3   47.45    5.16   0
 -15  -5  -3   53.19    6.00   0
 -15   5  -3   62.72    5.16   0
 -15  -5  -3   63.89    6.57   0
  15  -5   3   52.75    5.33   0
  15  -5   3   52.24    5.52   0
 -17  -5  -3    3.57    7.37   0
  17  -5   3    2.93    5.16   0
  17  -5   3    4.12    5.36   0
 -17   5  -3    2.77    5.11   0
  17  -5   3    5.57    4.99   0
 -17  -5  -3    9.18    5.49   0
 -17  -5  -3    8.07    6.59   0
 -17  -5  -3    8.21    7.74   0
 -19  -5  -3    1.52    9.43   0
 -19   5  -3    3.44    5.40   0
  19  -5   3    2.72    5.53   0
 -19  -5  -3    2.26    5.60   0
 -19  -5  -3   -0.79    6.88   0
 -19  -5  -3    2.29    9.75   0
  19  -5   3    2.30    5.21   0
  19  -5   3    6.25    5.34   0
  21  -5   3    6.09    5.69   0
 -21   5  -3    2.91    5.71   0
  21  -5   3    9.28    5.50   0
 -21  -5  -3    8.18    6.85   0
  21  -5   3   10.40    5.28   0
 -21  -5  -3    3.84    7.16   0
 -23  -5  -3   38.62    6.48   0
  23  -5   3   34.60    6.11   0
  23  -5   3   28.73    6.11   0
  23  -5   3   33.33    6.02   0
 -23  -5  -3   37.37    6.10   0
 -23   5  -3   28.63    6.24   0
 -18  -6   3    1.30    7.52   0
  18  -6  -3    3.86    6.01   0
  18  -6  -3   -1.19    5.91   0
 -18  -6   3   -1.11    5.62   0
 -18   6   3   -0.15    7.30   0
 -18  -6   3    4.30    5.95   0
 -16  -6   3   27.14    5.97   0
  16  -6  -3   23.90    5.90   0
  16  -6  -3   25.49    5.97   0
 -16  -6   3   28.54    6.41   0
 -16   6   3   28.07    6.89   0
 -16  -6   3   23.64    5.88   0
 -14  -6   3   13.37    5.43   0
 -14  -6   3   14.20    5.35   0
 -14   6   3   13.20    6.62   0
  14  -6  -3   12.45    7.13   0
 -14  -6   3   17.74    5.57   0
  14  -6  -3   12.97    5.49   0
  12  -6  -3    6.62    5.20   0
  12  -6  -3    7.43    5.53   0
 -12  -6   3   10.62    5.26   0
 -12  -6   3   10.85    5.34   0
 -12   6   3    8.38    5.19   0
 -12  -6   3    9.48    5.45   0
 -10  -6   3    4.01    5.09   0
 -10  -6   3    0.29    5.12   0
  10  -6  -3   -1.22    6.53   0
  10  -6  -3    0.88    5.02   0
 -10   6   3    2.20    6.29   0
 -10  -6   3    1.76    5.05   0
   8  -6  -3   25.59    6.96   0
   8  -6  -3   28.45    5.07   0
  -8  -6   3   25.47    5.24   0
  -8  -6   3   27.16    6.13   0
  -8  -6   3   31.88    5.16   0
  -8   6   3   32.11    5.31   0
  -6   6   3   16.93    6.26   0
  -6  -6   3   15.77    4.97   0
  -6  -6   3   17.73    4.95   0
   6  -6  -3   17.46    6.79   0
   6  -6  -3   18.68    5.54   0
  -6  -6   3   18.21    5.05   0
  -4  -6   3    2.64    4.61   0
  -4   6   3    4.64    6.01   0
   4  -6  -3    1.99    4.97   0
   4  -6  -3    3.54    7.38   0
  -4  -6   3    4.50    5.02   0
  -4  -6   3    3.16    4.69   0
   2  -6  -3    3.76    4.95   0
   2  -6  -3    4.04    6.29   0
  -2  -6   3    5.43    5.78   0
   2   6  -3    4.01    4.67   0
  -2  -6   3    2.97    4.87   0
  -2   6   3    5.19    6.02   0
   0  -6  -3   12.29    7.35   0
   0   6  -3   11.77    4.99   0
   0  -6  -3   15.00    5.12   0
   0  -6   3   11.71    4.76   0
   0  -6   3   13.45    4.96   0
   0  -6  -3   12.77    7.31   0
  -2  -6  -3   24.90    5.00   0
  -2  -6  -3   21.70    6.35   0
  -2  -6  -3   22.65    7.16   0
   2  -6   3   21.81    5.03   0
  -2   6  -3   20.45    4.86   0
  -2  -6  -3   24.67    7.26   0
   2  -6   3   19.25    5.20   0
  -4  -6  -3   13.83    6.31   0
  -4  -6  -3   17.04    4.92   0
   4  -6   3   12.57    5.13   0
  -4   6  -3   19.77    4.80   0
  -4  -6  -3   13.66    7.41   0
   4  -6   3   10.89    5.84   0
  -4  -6  -3   14.29    5.07   0
  -6  -6  -3   24.75    6.39   0
   6  -6   3   34.04    5.18   0
   6  -6   3   25.09    5.24   0
  -6  -6  -3   23.10    5.31   0
  -6  -6  -3   23.63    5.11   0
  -6   6  -3   26.62    4.67   0
  -6  -6  -3   25.57    7.52   0
   8  -6   3   15.26    4.85   0
   8  -6   3   15.34    6.02   0
  -8  -6  -3    9.86    7.17   0
  -8   6  -3   10.63    4.81   0
  -8  -6  -3   10.68    5.10   0
  -8  -6  -3   12.90    7.56   0
  -8  -6  -3   10.83    5.09   0
 -10  -6  -3   21.03    5.47   0
  10  -6   3   18.95    5.02   0
  10  -6   3   20.62    5.21   0
 -10  -6  -3   17.04    6.46   0
 -10  -6  -3   10.57    5.16   0
 -10   6  -3   20.65    5.13   0
 -10  -6  -3   14.52    6.86   0
 -12  -6  -3    3.21    5.66   0
 -12   6  -3    5.50    5.09   0
 -12  -6  -3    2.67    6.62   0
 -12  -6  -3    3.89    6.78   0
  12  -6   3    1.51    5.10   0
  12  -6   3    2.99    5.18   0
 -12  -6  -3    1.33    6.47   0
  12  -6   3    3.36    5.12   0
  14  -6   3    1.13    5.45   0
  14  -6   3    5.10    5.50   0
 -14  -6  -3   -0.95    6.69   0
 -14  -6  -3   -1.63    6.61   0
 -14  -6  -3    5.59    6.85   0
 -14  -6  -3    0.02    7.10   0
 -14   6  -3    1.96    5.24   0
  14  -6   3    5.76    5.31   0
  16  -6   3    7.40    5.75   0
 -16   6  -3   11.94    5.53   0
 -16  -6  -3   10.77    7.30   0
 -16  -6  -3    1.98    7.05   0
 -16  -6  -3    8.09    7.40   0
  16  -6   3    9.20    5.96   0
  16  -6   3    8.71    5.64   0
 -16  -6  -3    6.17    7.40   0
 -18   6  -3   26.82    5.89   0
 -18  -6  -3   28.69    8.90   0
 -18  -6  -3   27.35    6.74   0
  18  -6   3   19.80    5.98   0
  18  -6   3   19.42    6.03   0
 -18  -6  -3   21.30    7.25   0
 -18  -6  -3   24.36    8.80   0
  18  -6   3   21.15    5.93   0
  -9   7   3   68.62    7.93   0
  -9  -7   3   55.30    6.18   0
  -9  -7   3   50.37    7.32   0
   9  -7  -3   80.84    6.25   0
  -9  -7   3   47.49    6.28   0
   9  -7  -3   53.09    6.32   0
   9  -7  -3   62.51    8.04   0
  -7   7   3    2.46    7.90   0
   7  -7  -3    0.25    5.72   0
  -7  -7   3   -0.65    7.05   0
  -7  -7   3    2.74    5.39   0
  -7  -7   3    0.55    6.83   0
   7  -7  -3    2.04    7.32   0
   7  -7  -3   -0.99    5.74   0
  -5  -7   3    1.63    5.50   0
  -5  -7   3    1.50    6.93   0
  -5  -7   3   -0.03    5.61   0
   5  -7  -3    2.21    4.02   0
   5  -7  -3    3.89    8.51   0
  -5   7   3    5.47    7.91   0
   5  -7  -3    0.21    5.77   0
  -3  -7   3    9.65    5.53   0
   3  -7  -3    5.94    5.93   0
  -3  -7   3   14.38    5.59   0
   3  -7  -3    7.89    5.80   0
   3  -7  -3    9.51    8.35   0
  -3  -7   3   10.77    5.39   0
   3  -7  -3    9.87    8.03   0
   1  -7  -3   66.84    6.30   0
   1  -7  -3   79.01    9.01   0
   1  -7  -3   97.02    6.07   0
  -1  -7   3   65.41    6.20   0
   1  -7  -3   78.70    9.06   0
  -1  -7   3   89.07    6.00   0
  -1  -7  -3   -0.29    5.62   0
   1  -7   3   -2.98    7.02   0
  -1  -7  -3    2.58    8.14   0
  -1  -7  -3    0.62    5.52   0
   1  -7   3    1.71    5.46   0
  -1  -7  -3    0.38    7.99   0
  -1   7  -3    2.54    6.66   0
  -3  -7  -3   12.15    5.53   0
  -3  -7  -3    5.98    8.20   0
  -3  -7  -3   10.72    8.21   0
   3  -7   3    9.61    5.57   0
   3  -7   3   14.61    5.48   0
  -3   7  -3   10.06    6.55   0
  -3  -7  -3    7.24    5.65   0
  -5  -7  -3    6.09    8.33   0
   5  -7   3    5.57    6.92   0
  -5  -7  -3    8.43    5.67   0
  -5  -7  -3    6.59    8.59   0
  -5   7  -3    3.96    5.46   0
   5  -7   3    2.75    5.66   0
  -5  -7  -3   11.52    5.39   0
  -7   7  -3   39.59    5.98   0
   7  -7   3   37.38    5.81   0
  -7  -7  -3   42.13    6.28   0
   7  -7   3   35.76    4.28   0
  -7  -7  -3   47.94    6.06   0
  -7  -7  -3   45.54    9.00   0
  -7  -7  -3   40.03    8.74   0
   7  -7   3   47.56    6.25   0
   9  -7   3    0.75    5.69   0
  -9  -7  -3    9.70    6.06   0
   9  -7   3   11.51    5.88   0
  -9   7  -3    9.44    5.72   0
  -9  -7  -3    7.25    8.65   0
  -9  -7  -3    7.28    6.01   0
  -9  -7  -3    8.71    8.16   0
   9  -7   3    5.45    5.78   0
 -30   0   4    5.47    5.65   0
  30   0  -4    2.56    5.68   0
  30   0  -4    7.19    8.86   0
  28   0  -4  151.16    8.87   0
 -28   0   4  142.66    6.11   0
  28   0  -4  163.94    6.03   0
 -26   0   4  244.48    6.45   0
  26   0  -4  241.89    9.01   0
  26   0  -4  245.61    6.17   0
  24   0  -4  869.56   12.13   0
 -24   0   4  935.62   11.68   0
 -24   0   4  839.11    8.42   0
  24   0  -4  862.28    8.40   0
 -22   0   4 1276.36   12.31   0
  22   0  -4 1130.05   13.15   0
  22   0  -4 1133.62    9.31   0
 -22   0   4 1179.10    9.33   0
 -20   0   4  139.52    6.51   0
 -20   0   4  126.65    5.28   0
  20   0  -4  131.10    5.21   0
  20   0  -4  133.31    6.26   0
 -18   0   4  176.85    5.44   0
  18   0  -4  181.24    6.75   0
  18   0  -4  168.77    5.39   0
 -18   0   4  178.38    6.20   0
 -16   0   4   24.00    4.67   0
  16   0  -4   16.16    3.37   0
  16   0  -4   18.25    6.27   0
 -16   0   4   20.83    4.76   0
 -14   0   4  358.63    7.95   0
  14   0  -4  324.09    6.32   0
  14   0  -4  324.99    7.56   0
 -14   0   4  315.13    6.21   0
 -12   0   4   29.65    4.40   0
  12   0  -4   29.33    4.41   0
  12   0  -4   28.22    5.16   0
 -12   0   4   39.03    4.94   0
 -10   0   4 1503.04   13.50   0
 -10   0   4 1447.61   11.68   0
  10   0  -4 1410.11   11.37   0
  10   0  -4 1402.76   13.37   0
   8   0  -4 9999.99   30.24   0
  -6   0   4  744.58   10.82   0
  -6   0   4  729.91   10.06   0
   6   0  -4  720.74    9.82   0
   6   0  -4  737.19   10.85   0
   2   0  -4  166.39    7.34   0
  -2   0   4  165.34    7.45   0
  -2   0   4  161.80    7.14   0
   0   0  -4  306.54    8.80   0
   0   0   4  307.04    9.08   0
   0   0  -4  322.69    8.99   0
   0   0   4  318.30    8.89   0
  -2   0  -4   21.73    5.43   0
   2   0   4   27.02    5.52   0
   2   0   4   24.74    6.54   0
  -2   0  -4   25.34    6.22   0
   4   0   4 1143.25   13.17   0
   4   0   4 1097.46   14.73   0
  -4   0  -4 1115.43   13.30   0
  -4   0  -4 1123.25   14.33   0
  -6   0  -4 4504.66   27.50   0
  -6   0  -4 4443.51   22.77   0
   6   0   4 4421.21   22.62   0
   6   0   4 4380.06   28.69   0
   8   0   4 2526.06   22.47   0
  -8   0  -4 2581.02   16.47   0
   8   0   4 2536.52   16.41   0
  -8   0  -4 2560.26   21.76   0
 -10   0  -4 1481.71   12.02   0
  10   0   4 1445.51   12.06   0
  10   0   4 1465.18   17.69   0
 -10   0  -4 1517.17   16.84   0
  12   0   4 2305.38   21.82   0
 -12   0  -4 2347.96   14.18   0
  12   0   4 2344.91   14.30   0
  14   0   4  499.29   12.18   0
 -14   0  -4  492.05    7.17   0
  14   0   4  492.04    7.17   0
 -16   0  -4  200.64    4.80   0
  16   0   4  201.01    9.21   0
  16   0   4  202.22    5.89   0
 -18   0  -4   15.39    4.54   0
  18   0   4   17.15    7.33   0
  18   0   4   17.66    4.79   0
  18   0   4   14.56    7.62   0
  20   0   4  201.92   10.64   0
 -20   0  -4  200.40    5.59   0
  20   0   4  198.26   10.76   0
  20   0   4  199.40    5.69   0
 -22   0  -4  222.32    4.97   0
  22   0   4  228.23   13.04   0
  22   0   4  225.12   12.31   0
  22   0   4  218.88    6.11   0
 -24   0  -4  255.62    6.24   0
  24   0   4  245.53    5.21   0
 -26   0  -4  233.05    6.19   0
  26   0   4  234.92    6.37   0
 -28   0  -4   79.76    5.73   0
  28   0   4   82.02    5.96   0
 -30   0  -4  120.08    6.49   0
  30   0   4  141.42    6.66   0
 -31  -1   4   88.83    6.45   0
  31   1  -4   93.92   12.48   0
  31  -1  -4   75.37    6.49   0
 -31   1   4   80.44    6.65   0
  31   1  -4   99.14    6.44   0
  31  -1  -4   73.20    8.67   0
  29   1  -4   92.29    5.99   0
  29   1  -4  119.00    9.81   0
  29  -1  -4  113.71    8.24   0
 -29  -1   4  124.13    6.26   0
 -29   1   4  119.78    6.51   0
  29  -1  -4  126.32    6.22   0
 -27   1   4   65.04    5.70   0
  27  -1  -4   55.02    5.48   0
  27   1  -4   60.83    8.59   0
  27  -1  -4   56.63    7.46   0
  27   1  -4   51.21    5.36   0
 -27  -1   4   60.73    5.40   0
 -25  -1   4  342.62    6.69   0
 -25  -1   4  380.19    9.54   0
  25   1  -4  340.95    9.99   0
 -25   1   4  359.52    6.73   0
  25  -1  -4  319.44    6.74   0
  25  -1  -4  339.98    8.83   0
  25   1  -4  344.52    6.72   0
  23  -1  -4   98.97    5.31   0
  23   1  -4  105.72    5.22   0
 -23  -1   4  101.10    6.73   0
 -23   1   4   93.80    5.43   0
  23   1  -4  103.25    7.16   0
 -23  -1   4   93.52    5.17   0
  23  -1  -4  105.10    6.98   0
 -21  -1   4  247.78    7.87   0
 -21   1   4  246.21    6.33   0
 -21   1   4  252.48    6.08   0
  21   1  -4  236.53    8.22   0
 -21  -1   4  243.74    5.79   0
  21  -1  -4  233.60    5.88   0
  21   1  -4  230.09    5.81   0
  21  -1  -4  223.49    7.70   0
  19   1  -4  148.59    7.14   0
 -19  -1   4  144.22    4.15   0
 -19  -1   4  159.74    7.11   0
 -19   1   4  166.17    5.64   0
  19  -1  -4  156.61    5.94   0
 -19   1   4  160.36    5.74   0
  19  -1  -4  145.19    5.58   0
  19   1  -4  148.43    5.25   0
 -17   1   4  392.35    7.99   0
  17   1  -4  365.32    8.08   0
 -17  -1   4  387.51    8.13   0
 -17   1   4  376.83    6.83   0
  17  -1  -4  375.16    8.14   0
 -17  -1   4  369.24    6.26   0
  17  -1  -4  375.97    6.68   0
  17   1  -4  393.11    6.42   0
 -15   1   4 1995.88   13.20   0
 -15   1   4 1865.52   12.22   0
 -15  -1   4 1949.98   15.94   0
  15  -1  -4 1898.93   13.88   0
 -15  -1   4 1882.11   11.61   0
  15  -1  -4 1871.10   11.98   0
  15   1  -4 1814.83   11.36   0
  15   1  -4 1750.89   15.55   0
 -13   1   4  238.65    6.16   0
  13   1  -4  216.54    6.81   0
 -13   1   4  248.51    6.32   0
 -13  -1   4  227.03    4.70   0
  13   1  -4  221.27    5.45   0
  13  -1  -4  243.88    6.57   0
 -13  -1   4  239.51    6.84   0
  13  -1  -4  232.76    5.87   0
  11   1  -4 1732.04   11.66   0
  11  -1  -4 1761.52   13.47   0
 -11   1   4 1876.13   13.46   0
  11   1  -4 1698.55   14.75   0
 -11   1   4 1713.77   12.98   0
  11  -1  -4 1702.73   12.72   0
 -11  -1   4 1736.64   11.74   0
 -11  -1   4 1808.21   14.93   0
   9   1  -4  605.36   10.23   0
  -9  -1   4  657.46    9.81   0
  -9   1   4  637.52    8.85   0
   9  -1  -4  618.11    9.01   0
   9  -1  -4  627.72    8.87   0
  -9   1   4  601.17    8.95   0
   9   1  -4  597.55    7.36   0
  -9  -1   4  611.93    7.99   0
  -7  -1   4 2562.63   15.22   0
   7   1  -4 2605.49   14.97   0
  -7   1   4 2760.28   17.05   0
   7  -1  -4 2685.93   17.06   0
   7   1  -4 2645.08   18.22   0
  -7   1   4 2554.56   17.98   0
  -7  -1   4 2678.02   18.19   0
   7  -1  -4 2611.26   17.72   0
  -5  -1   4  340.76    7.01   0
   5  -1  -4  326.13    8.81   0
  -5  -1   4  335.40    8.53   0
  -5   1   4  332.93    9.27   0
   5  -1  -4  338.75    7.79   0
  -5  -1   4  314.88    6.86   0
  -5   1   4  350.86    7.80   0
   5   1  -4  344.58    7.91   0
  -3   1   4  366.35    8.38   0
  -3  -1   4  371.86    8.29   0
   3  -1  -4  369.05    8.32   0
  -3  -1   4  361.21    6.69   0
  -3   1   4  355.87   10.90   0
   3   1  -4  360.78    8.32   0
   3   1  -4  371.93    7.55   0
   3  -1  -4  344.36   10.31   0
  -1   1   4 2189.77   17.57   0
   1   1  -4 2381.32   16.19   0
  -1  -1   4 2205.39   16.58   0
   1  -1  -4 2285.16   17.65   0
   1   1  -4 2167.31   16.47   0
  -1   1   4 2259.71   27.16   0
  -1  -1   4 2254.43   15.84   0
  -1   1   4 2205.29   27.95   0
   1   1   4   74.51    8.77   0
   1   1   4   79.75    6.58   0
  -1   1  -4   73.65    5.72   0
  -1  -1  -4   76.44    8.55   0
   1  -1   4   74.02    4.15   0
  -1   1  -4   74.43    5.33   0
  -1  -1  -4   83.92    6.50   0
   1  -1   4   80.32    5.77   0
   3  -1   4 5075.83   22.69   0
  -3   1  -4 5187.56   24.29   0
  -3   1  -4 5258.67   23.18   0
   3   1   4 5083.08   29.65   0
  -3  -1  -4 5113.06   29.22   0
   3  -1   4 4822.91   23.97   0
  -5   1  -4 1831.89   15.16   0
  -5   1  -4 1896.05   13.84   0
   5   1   4 1837.38   19.97   0
   5  -1   4 1841.63   13.62   0
  -5  -1  -4 1812.74   19.03   0
   5   1   4 1794.67   19.47   0
   5  -1   4 1823.62   14.86   0
  -5  -1  -4 1853.59   19.20   0
   7  -1   4 3259.87   19.39   0
  -7  -1  -4 3139.32   21.17   0
   7   1   4 3285.26   28.01   0
   7   1   4 3255.27   21.63   0
  -7   1  -4 3224.47   17.06   0
  -7   1  -4 3268.46   19.33   0
  -7  -1  -4 3288.18   27.32   0
   7  -1   4 3240.54   16.98   0
   9  -1   4 1495.28   11.28   0
  -9   1  -4 1537.24   13.26   0
  -9  -1  -4 1443.23   13.22   0
  -9   1  -4 1446.72   11.36   0
   9  -1   4 1469.03   13.72   0
   9   1   4 1537.46   22.09   0
   9   1   4 1425.92   13.85   0
  -9  -1  -4 1498.16   20.79   0
  11  -1   4   33.14    4.35   0
 -11   1  -4   30.52    4.28   0
 -11  -1  -4   31.50    8.80   0
  11  -1   4   31.01    4.35   0
  11   1   4   28.36    4.70   0
 -11  -1  -4   27.48    4.53   0
  11   1   4   32.90    9.10   0
 -13   1  -4 1079.35    9.38   0
 -13  -1  -4 1090.65   10.40   0
  13  -1   4 1078.36    9.34   0
  13  -1   4 1099.26   11.46   0
  13   1   4 1110.34   10.66   0
  15  -1   4  197.49    5.53   0
 -15   1  -4  218.49    5.57   0
  15  -1   4  203.20    7.10   0
  15   1   4  208.75    5.83   0
 -15  -1  -4  196.64    5.56   0
 -17   1  -4  102.04    5.05   0
  17  -1   4  101.51    5.02   0
  17   1   4   99.72    5.37   0
  17  -1   4  104.64    5.56   0
 -17  -1  -4  104.71    5.19   0
  19  -1   4  414.17    8.65   0
  19  -1   4  439.13    8.71   0
  19  -1   4  397.06    6.44   0
  19   1   4  418.48    6.90   0
 -19  -1  -4  397.33    6.74   0
 -19   1  -4  419.25    6.48   0
  21  -1   4  122.54    7.11   0
 -21   1  -4  116.74    5.27   0
  21  -1   4  108.54    5.19   0
  21  -1   4  114.39    6.76   0
  21   1   4  116.81    5.50   0
 -21  -1  -4  115.11    5.08   0
 -23  -1  -4  467.02    7.17   0
  23  -1   4  511.98   10.64   0
  23  -1   4  467.61    9.93   0
 -23   1  -4  479.38    7.00   0
  23  -1   4  451.33    6.88   0
  23   1   4  468.39    7.44   0
  25   1   4  133.76    5.90   0
 -25  -1  -4  140.82    5.75   0
 -25   1  -4  152.05    5.80   0
  25  -1   4  139.74    7.87   0
  25  -1   4  125.46    5.75   0
  25  -1   4  134.05    7.70   0
  27  -1   4  131.43    9.20   0
  27  -1   4  142.70    9.37   0
 -27   1  -4  127.58    5.93   0
 -27  -1  -4  121.16    6.02   0
  27  -1   4  126.90    6.08   0
  27   1   4  129.57    6.29   0
  29  -1   4   73.10    9.04   0
 -29   1  -4   69.88    5.84   0
 -29  -1  -4   75.00    5.94   0
  29  -1   4   67.89    9.36   0
  29  -1   4   64.03    5.95   0
  29   1   4   70.06    5.99   0
 -31   1  -4    3.42    5.73   0
 -31  -1  -4   10.84    5.80   0
  31  -1   4    9.24    5.86   0
  31  -1   4   13.06   11.15   0
  31   1   4   22.20    6.19   0
  31  -1   4   12.07   12.29   0
  30  -2  -4   80.20    6.35   0
 -30  -2   4   67.96    6.27   0
  30   2  -4   62.69    6.44   0
  30  -2  -4   81.39    7.21   0
 -30   2   4   72.68    4.97   0
  28   2  -4  127.36    6.72   0
  28   2  -4  146.04   12.84   0
  28  -2  -4  115.89    6.21   0
 -28  -2   4  140.48    5.05   0
  28  -2  -4  140.83    7.05   0
 -28   2   4  157.11    6.29   0
  26   2  -4   65.18    8.52   0
  26   2  -4   54.73    5.98   0
 -26  -2   4   60.70    9.10   0
  26  -2  -4   58.68    5.26   0
 -26  -2   4   55.60    5.84   0
  26  -2  -4   63.58    6.17   0
 -26   2   4   62.39    5.72   0
 -24  -2   4  166.73    9.25   0
  24  -2  -4  146.79    5.71   0
 -24  -2   4  160.68    5.79   0
  24  -2  -4  159.22    6.69   0
 -24   2   4  159.72    5.95   0
  24   2  -4  166.50    9.15   0
  24   2  -4  150.38    5.85   0
 -22  -2   4   49.59    5.14   0
 -22  -2   4   54.10    7.55   0
 -22   2   4   49.11    5.40   0
  22  -2  -4   50.48    5.00   0
  22  -2  -4   54.33    5.84   0
  22   2  -4   56.19    6.76   0
  22   2  -4   45.39    3.91   0
 -20   2   4   61.10    5.28   0
  20   2  -4   63.60    5.15   0
  20  -2  -4   67.79    5.57   0
 -20  -2   4   66.66    6.70   0
 -20  -2   4   57.12    4.99   0
  20  -2  -4   58.00    4.96   0
  20   2  -4   61.33    6.50   0
  18   2  -4 1072.03   12.80   0
  18  -2  -4 1044.46    9.86   0
  18   2  -4 1020.80    8.78   0
 -18   2   4 1014.72    9.25   0
 -18  -2   4 1097.74   12.96   0
 -18  -2   4 1066.75    8.92   0
  18  -2  -4 1043.05    9.26   0
  16  -2  -4  494.88    7.51   0
  16   2  -4  485.95    8.59   0
  16   2  -4  476.98    6.80   0
 -16   2   4  459.79    7.20   0
  16  -2  -4  479.02    7.19   0
 -16  -2   4  480.40    6.83   0
 -16  -2   4  489.62    9.46   0
 -14   2   4 1836.08   11.84   0
  14   2  -4 1732.35   14.30   0
  14   2  -4 1673.87   10.97   0
  14  -2  -4 1757.82   12.04   0
 -14   2   4 1723.82   11.94   0
  14  -2  -4 1679.75   12.15   0
 -14  -2   4 1746.38   11.00   0
 -14  -2   4 1732.57   15.02   0
 -12  -2   4  699.92    9.56   0
  12  -2  -4  696.42    9.17   0
  12   2  -4  677.45    7.87   0
  12  -2  -4  711.59    8.41   0
 -12   2   4  685.68    8.67   0
 -12   2   4  775.64    8.33   0
 -12  -2   4  701.82    7.82   0
  12   2  -4  699.29   10.10   0
 -10   2   4  160.49    5.97   0
  10  -2  -4  171.21    5.63   0
  10   2  -4  163.00    5.75   0
  10  -2  -4  152.48    5.78   0
 -10   2   4  169.44    5.50   0
 -10  -2   4  160.87    5.24   0
 -10  -2   4  163.13    5.31   0
 -10  -2   4  155.93    5.86   0
   8  -2  -4 1601.44   11.82   0
  -8   2   4 1596.17   14.41   0
  -8  -2   4 1630.95   13.23   0
  -8  -2   4 1561.48   11.09   0
  -8  -2   4 1689.51   11.43   0
   8  -2  -4 1549.92   14.16   0
   8   2  -4 1657.62   13.37   0
  -8   2   4 1663.58   11.93   0
   6   2  -4   52.48    4.87   0
  -6   2   4   60.76    4.87   0
  -6  -2   4   49.87    4.32   0
   6  -2  -4   48.11    5.02   0
  -6  -2   4   49.31    4.90   0
   6  -2  -4   50.03    5.98   0
  -6   2   4   52.93    5.13   0
  -6  -2   4   49.93    4.44   0
  -4   2   4 1979.66   13.52   0
   4   2  -4 1915.29   12.75   0
  -4   2   4 1936.12   20.35   0
   4  -2  -4 1963.37   13.52   0
   4   2  -4 1903.80   13.87   0
  -4  -2   4 1836.06   13.63   0
   4  -2  -4 1852.09   20.14   0
  -4  -2   4 2028.06   12.99   0
   2   2  -4  751.94    8.75   0
   2   2  -4  798.75    9.42   0
  -2   2   4  792.42    9.61   0
  -2  -2   4  737.98    9.19   0
   2  -2  -4  760.86    9.45   0
  -2  -2   4  764.08    8.77   0
  -2   2   4  750.27   17.46   0
   2  -2  -4  737.36   17.78   0
   0  -2  -4 1455.24   12.73   0
   0   2   4 1530.42   13.09   0
   0   2  -4 1444.68   11.58   0
   0   2  -4 1492.69   11.84   0
   0  -2   4 1475.43   11.62   0
   0  -2   4 1440.92   11.75   0
  -2   2  -4 2774.52   15.78   0
  -2   2  -4 2905.60   15.59   0
   2   2   4 2908.01   18.29   0
   2  -2   4 2814.94   15.34   0
  -2  -2  -4 2762.94   17.87   0
   2  -2   4 2638.11   15.10   0
  -4  -2  -4 1617.02   25.13   0
   4   2   4 1644.26   25.50   0
  -4  -2  -4 1710.52   15.06   0
  -4   2  -4 1679.26   11.54   0
   4   2   4 1791.44   15.25   0
   4  -2   4 1701.43   12.28   0
  -4   2  -4 1764.11   12.47   0
   4  -2   4 1682.29   11.85   0
  -6   2  -4 1713.23   11.89   0
   6   2   4 1715.39   16.30   0
  -6   2  -4 1711.93   12.27   0
  -6  -2  -4 1720.42   16.50   0
   6  -2   4 1698.77   11.68   0
   6   2   4 1695.40   19.23   0
  -6  -2  -4 1640.44   18.98   0
   6  -2   4 1597.11   12.00   0
   8  -2   4   72.04    4.49   0
  -8  -2  -4   69.96    6.02   0
  -8  -2  -4   66.90    6.33   0
   8   2   4   71.20    6.16   0
   8  -2   4   67.81    4.87   0
  -8   2  -4   73.65    4.57   0
  10  -2   4  115.13    5.17   0
 -10  -2  -4  109.50    6.15   0
 -10   2  -4  109.41    4.63   0
  10  -2   4  108.71    4.59   0
  10   2   4  104.02    5.51   0
 -10  -2  -4  110.22    8.34   0
  12  -2   4  406.52    6.95   0
 -12   2  -4  409.11    6.53   0
  12   2   4  403.51    7.87   0
  12  -2   4  404.45    6.45   0
 -12  -2  -4  406.64    8.32   0
 -12  -2  -4  410.53   14.51   0
 -14  -2  -4  511.50    8.72   0
  14  -2   4  532.90    7.70   0
  14  -2   4  532.52    7.13   0
  14   2   4  538.45    8.37   0
 -14   2  -4  525.97    7.21   0
 -16   2  -4 1012.47    8.79   0
  16  -2   4 1059.51   10.40   0
 -16  -2  -4 1015.74    9.94   0
  16  -2   4 1085.99    8.89   0
  16   2   4 1042.75   10.93   0
 -18  -2  -4  398.39    7.68   0
  18  -2   4  401.16    6.36   0
  18  -2   4  437.72    7.34   0
  18   2   4  414.51    7.17   0
 -18   2  -4  428.91    6.41   0
 -20   2  -4  418.61    6.55   0
  20  -2   4  407.89    7.55   0
 -20  -2  -4  386.35    7.26   0
  20  -2   4  399.68    6.55   0
  20   2   4  404.32    7.28   0
  20  -2   4  425.01    7.56   0
  22  -2   4  113.77    5.80   0
 -22  -2  -4  112.55    5.34   0
  22  -2   4  114.51    5.15   0
 -22   2  -4  109.69    5.26   0
  22  -2   4  108.97    6.66   0
  22   2   4  111.51    5.55   0
  24   2   4   23.33    5.29   0
  24  -2   4   24.49    5.37   0
 -24  -2  -4   23.00    5.06   0
 -24   2  -4   22.60    5.06   0
  24  -2   4   22.07    5.40   0
  24  -2   4   21.76    4.93   0
 -26   2  -4   69.17    5.46   0
  26  -2   4   69.29    7.07   0
 -26  -2  -4   66.62    5.55   0
  26  -2   4   60.75    5.39   0
  26  -2   4   61.05    7.09   0
  26   2   4   69.83    5.72   0
 -28   2  -4   12.52    5.42   0
  28  -2   4   15.71    7.03   0
  28  -2   4   18.07    5.86   0
 -28  -2  -4   13.62    5.41   0
  28  -2   4   13.01    5.49   0
  28   2   4   11.07    5.83   0
 -30  -2  -4   51.56    7.54   0
  30  -2   4   61.86    8.24   0
  30  -2   4   55.44    8.73   0
 -30   2  -4   55.76    6.16   0
  30  -2   4   46.22    6.12   0
  30   2   4   49.77    6.52   0
 -27  -3   4   45.87   14.44   0
  27   3  -4   33.54    6.14   0
 -27   3   4   40.43    6.06   0
 -27  -3   4   38.75    5.51   0
  27  -3  -4   40.21    6.49   0
  27  -3  -4   41.08    5.99   0
 -25   3   4  207.33    6.87   0
 -25  -3   4  207.09    6.46   0
  25   3  -4  192.11    6.50   0
 -25  -3   4  221.14   11.74   0
  25  -3  -4  201.85    6.90   0
  25  -3  -4  199.74    6.67   0
 -23  -3   4  122.30    8.82   0
  23  -3  -4  119.60    6.05   0
 -23   3   4  113.90    5.91   0
 -23  -3   4  115.17    5.85   0
  23   3  -4  114.65    5.73   0
  23  -3  -4  118.53    5.77   0
  23   3  -4  125.30    8.66   0
 -21   3   4  184.52    6.13   0
  21  -3  -4  191.59    6.23   0
  21   3  -4  209.18    8.87   0
 -21  -3   4  194.28    8.45   0
 -21  -3   4  204.40    5.90   0
  21  -3  -4  198.24    5.98   0
  21   3  -4  185.76    5.79   0
 -19  -3   4  341.10    8.95   0
  19   3  -4  342.65    8.73   0
 -19   3   4  322.52    6.86   0
  19  -3  -4  320.14    6.43   0
 -19  -3   4  328.80    6.50   0
  19  -3  -4  331.29    6.56   0
 -17   3   4  208.05    6.23   0
  17  -3  -4  213.30    6.85   0
  17  -3  -4  219.24    5.73   0
 -17  -3   4  205.91    5.69   0
  17   3  -4  223.55    7.60   0
 -17  -3   4  216.73    7.79   0
  15  -3  -4  362.79    6.91   0
  15   3  -4  386.82    7.39   0
 -15  -3   4  374.48    6.47   0
 -15  -3   4  354.19    8.14   0
 -15   3   4  368.57    7.00   0
  15  -3  -4  375.55    6.66   0
 -15  -3   4  356.45    6.31   0
 -13  -3   4  419.25    6.74   0
 -13   3   4  392.90    7.35   0
  13  -3  -4  403.84    6.78   0
 -13  -3   4  376.21    8.29   0
  13  -3  -4  375.88    6.98   0
  13   3  -4  391.46    8.31   0
 -13  -3   4  389.36    6.48   0
  11  -3  -4  926.38   10.13   0
  11  -3  -4  914.57    8.76   0
 -11  -3   4  925.35   10.00   0
 -11  -3   4  983.40    8.75   0
  11   3  -4  973.14   10.15   0
 -11   3   4  918.90   10.55   0
 -11  -3   4  937.18    8.53   0
  -9  -3   4  369.85    6.26   0
  -9  -3   4  354.80    6.85   0
  -9   3   4  375.01    7.54   0
   9   3  -4  364.82    6.99   0
   9  -3  -4  353.91    7.45   0
   9  -3  -4  362.73    6.36   0
  -9  -3   4  343.31    6.01   0
  -7  -3   4  690.14    7.71   0
  -7   3   4  661.01   10.09   0
   7  -3  -4  647.59    9.71   0
   7  -3  -4  661.54    7.69   0
   7   3  -4  670.17    8.35   0
  -7  -3   4  642.00    8.21   0
  -7  -3   4  651.61    7.43   0
   5  -3  -4  379.59    6.47   0
   5  -3  -4  378.36    9.57   0
   5   3  -4  397.78    6.93   0
  -5  -3   4  413.68    6.43   0
  -5   3   4  399.47    9.33   0
  -5  -3   4  373.75    6.74   0
   3   3  -4 1196.04   10.14   0
   3  -3  -4 1172.01   10.13   0
  -3   3   4 1187.91   16.66   0
  -3  -3   4 1157.96    9.90   0
   3  -3  -4 1126.01   17.14   0
  -3  -3   4 1191.44    9.78   0
   3   3  -4 1148.30    9.65   0
   1  -3  -4 1610.90   11.73   0
   1   3  -4 1553.79   10.96   0
  -1  -3   4 1557.19   11.25   0
   1   3  -4 1585.01   10.89   0
   1  -3  -4 1539.25   24.89   0
  -1   3   4 1587.85   24.06   0
  -1  -3   4 1620.35   11.19   0
  -1  -3  -4  229.66    6.08   0
  -1   3  -4  234.09    5.68   0
   1  -3   4  226.75    5.49   0
  -1  -3  -4  237.61   15.86   0
  -1   3  -4  243.68    5.60   0
  -1  -3  -4  219.80   15.73   0
   1  -3   4  219.43    5.63   0
  -3   3  -4 1692.00   11.09   0
  -3  -3  -4 1663.52   27.33   0
  -3  -3  -4 1579.00   12.58   0
   3  -3   4 1537.20   10.80   0
   3  -3   4 1644.22   11.05   0
  -3  -3  -4 1562.37   27.86   0
  -5  -3  -4  516.44   12.48   0
  -5  -3  -4  511.84    8.06   0
   5  -3   4  477.07    6.18   0
  -5   3  -4  495.17    6.86   0
   5  -3   4  514.73    6.82   0
  -5  -3  -4  470.74   13.19   0
   7  -3   4  407.42    5.65   0
   7  -3   4  427.19    6.66   0
  -7  -3  -4  429.37    7.95   0
  -7  -3  -4  404.02   10.49   0
  -7   3  -4  431.81    6.44   0
  -7  -3  -4  426.08    9.99   0
   9  -3   4  585.92    7.32   0
  -9   3  -4  602.99    7.34   0
  -9  -3  -4  618.55   10.26   0
  -9  -3  -4  588.16   10.38   0
   9   3   4  594.30   10.37   0
   9  -3   4  604.01    7.46   0
 -11   3  -4  315.13    6.14   0
  11  -3   4  297.36    5.23   0
  11  -3   4  306.06    6.23   0
 -11  -3  -4  311.80    8.92   0
 -11  -3  -4  296.17    8.00   0
  11   3   4  286.16    7.92   0
 -13   3  -4  353.22    6.35   0
  13  -3   4  384.80    6.47   0
 -13  -3  -4  374.61   10.53   0
 -13  -3  -4  364.96   10.99   0
  13  -3   4  370.61    7.28   0
 -13  -3  -4  356.04    8.22   0
  13   3   4  360.34    8.22   0
 -15  -3  -4  171.83   12.30   0
  15  -3   4  170.74    5.41   0
  15  -3   4  166.30    5.46   0
 -15  -3  -4  166.39   11.60   0
 -15  -3  -4  165.99    5.98   0
 -15   3  -4  176.93    5.31   0
  15   3   4  175.12    6.12   0
 -17  -3  -4  264.93    6.52   0
  17  -3   4  279.54    6.30   0
  17  -3   4  257.04    5.88   0
  17   3   4  256.23    6.74   0
 -17   3  -4  262.32    5.90   0
  19  -3   4  453.18    7.30   0
 -19   3  -4  484.65    7.01   0
  19  -3   4  484.09    6.94   0
  19  -3   4  472.83    7.39   0
 -19  -3  -4  443.42    7.50   0
  19   3   4  473.38    7.88   0
  21  -3   4  179.58    6.08   0
 -21   3  -4  174.64    5.91   0
  21  -3   4  156.27    5.56   0
 -21  -3  -4  164.24    6.11   0
  21   3   4  161.39    6.27   0
  21  -3   4  182.58    5.84   0
 -23   3  -4  187.83    5.97   0
  23  -3   4  162.76    7.32   0
  23  -3   4  156.96    4.65   0
 -23  -3  -4  167.74    6.25   0
  23  -3   4  160.09    7.29   0
  23   3   4  186.04    6.53   0
  25  -3   4   59.39    5.90   0
 -25   3  -4   45.63    5.71   0
 -25  -3  -4   51.99    6.82   0
  25  -3   4   54.14    5.57   0
  25  -3   4   61.15    5.93   0
  25   3   4   56.81    6.08   0
 -27   3  -4   60.70    6.04   0
  27  -3   4   70.15    6.32   0
 -27  -3  -4   63.13    6.50   0
  27  -3   4   59.44    5.99   0
  27  -3   4   58.62    7.16   0
  27   3   4   64.73    6.62   0
 -26  -4   4   87.61    6.73   0
 -26  -4   4  106.22    6.48   0
 -26   4   4   85.82    6.86   0
 -26  -4   4   96.65   13.44   0
  26  -4  -4   96.52    6.73   0
  26  -4  -4   82.86    7.82   0
 -24  -4   4  322.01    7.41   0
 -24   4   4  219.80    7.70   0
  24  -4  -4  256.61    7.41   0
 -24  -4   4  256.90    7.20   0
  24  -4  -4  242.15    8.56   0
 -24  -4   4  281.93   12.39   0
  22  -4  -4  231.89    6.84   0
 -22   4   4  211.65    7.04   0
 -22  -4   4  213.97    6.63   0
  22  -4  -4  214.43    7.89   0
 -22  -4   4  239.77    9.18   0
 -22  -4   4  227.01    6.69   0
  20  -4  -4  238.14    6.44   0
 -20  -4   4  238.21    6.26   0
 -20   4   4  244.06    6.87   0
 -20  -4   4  255.77    8.72   0
  20  -4  -4  244.80    7.67   0
 -20  -4   4  230.25    6.26   0
 -18  -4   4  175.01    8.05   0
  18  -4  -4  159.23    5.89   0
  18  -4  -4  156.80    6.97   0
 -18  -4   4  160.28    5.71   0
 -18  -4   4  185.32    5.87   0
 -18   4   4  153.70    6.21   0
  16  -4  -4   13.99    4.78   0
 -16   4   4   10.18    4.92   0
 -16  -4   4    9.04    4.83   0
  16  -4  -4   11.31    4.90   0
 -16  -4   4    9.47    4.54   0
 -16  -4   4   12.42    5.02   0
 -14   4   4   63.21    5.18   0
  14  -4  -4   66.86    5.16   0
 -14  -4   4   59.20    5.25   0
  14  -4  -4   58.34    4.93   0
 -14  -4   4   58.55    4.81   0
 -14  -4   4   57.24    4.89   0
  12  -4  -4  189.48    5.57   0
 -12   4   4  194.62    6.87   0
  12  -4  -4  192.19    6.97   0
 -12  -4   4  196.86    6.14   0
 -12  -4   4  211.88    5.55   0
 -12  -4   4  195.31    5.28   0
 -10  -4   4  665.63    7.44   0
 -10   4   4  640.87    8.55   0
  10  -4  -4  616.45    7.27   0
 -10  -4   4  600.90    7.92   0
  10  -4  -4  616.49    8.73   0
 -10  -4   4  602.51    7.47   0
  -8   4   4 1257.64   12.81   0
  -8  -4   4 1326.95    9.77   0
   8  -4  -4 1256.77    9.43   0
  -8  -4   4 1235.75    9.48   0
   8  -4  -4 1271.34   13.30   0
  -8  -4   4 1278.60   10.16   0
  -6  -4   4  820.38    8.20   0
  -6   4   4  823.49   11.08   0
  -6  -4   4  794.33    7.88   0
   6  -4  -4  781.79   11.42   0
  -6  -4   4  782.63    8.73   0
   6  -4  -4  795.35    8.10   0
   4  -4  -4 1215.65    9.59   0
   4   4  -4 1237.89    9.52   0
   4  -4  -4 1149.65   14.58   0
  -4  -4   4 1149.04    9.46   0
  -4  -4   4 1226.55    9.53   0
  -4   4   4 1218.29   14.21   0
  -2  -4   4  396.42    6.41   0
  -2   4   4  401.69   10.32   0
   2   4  -4  394.18    6.32   0
   2  -4  -4  378.28   10.72   0
  -2  -4   4  389.98    6.57   0
   2  -4  -4  421.96    6.77   0
   0  -4  -4   52.20    7.32   0
   0   4  -4   58.76    4.32   0
   0  -4  -4   58.44    4.74   0
   0  -4  -4   54.59    7.65   0
   0  -4   4   51.74    4.67   0
   0  -4   4   56.13    4.40   0
  -2   4  -4  116.60    4.77   0
  -2  -4  -4  110.94    8.95   0
   2  -4   4  112.83    4.79   0
  -2  -4  -4  113.32    8.48   0
  -2  -4  -4  109.99    5.05   0
   2  -4   4  111.15    3.94   0
  -4  -4  -4  156.02    5.74   0
  -4   4  -4  157.81    5.07   0
   4  -4   4  161.78    5.09   0
   4  -4   4  149.10    4.16   0
  -4  -4  -4  149.62    9.13   0
  -4  -4  -4  162.79    8.83   0
  -6  -4  -4  444.57   10.86   0
  -6   4  -4  420.63    6.61   0
   6  -4   4  432.83    6.43   0
   6  -4   4  431.14    6.56   0
  -6  -4  -4  417.72    7.34   0
  -6  -4  -4  414.83   11.78   0
   8  -4   4  889.35    8.34   0
  -8   4  -4  885.64    8.38   0
  -8  -4  -4  922.96   12.99   0
  -8  -4  -4  881.01   10.05   0
   8  -4   4  840.79    8.09   0
  -8  -4  -4  845.06   13.38   0
  10  -4   4  940.27    8.75   0
 -10  -4  -4 1021.76   12.66   0
 -10  -4  -4  993.12   10.75   0
 -10  -4  -4  917.27   12.50   0
 -10   4  -4  972.09    8.84   0
  10  -4   4  967.20    8.67   0
 -12   4  -4  838.21    8.09   0
 -12  -4  -4  859.48   11.31   0
 -12  -4  -4  856.63   11.73   0
 -12  -4  -4  879.25   11.33   0
  12  -4   4  847.16    8.11   0
 -12  -4  -4  906.72   11.49   0
  12  -4   4  830.12    8.13   0
  14  -4   4  203.03    5.71   0
 -14  -4  -4  205.25    7.91   0
  14  -4   4  202.28    5.87   0
 -14  -4  -4  206.87    9.16   0
 -14  -4  -4  201.76    6.67   0
 -14   4  -4  206.65    5.70   0
 -16   4  -4   41.10    4.92   0
  16  -4   4   38.44    4.81   0
 -16  -4  -4   44.69    8.01   0
 -16  -4  -4   38.12    6.23   0
  16   4   4   40.75    5.35   0
  16  -4   4   42.65    5.00   0
 -16  -4  -4   40.64    8.42   0
  18  -4   4   45.58    5.08   0
  18  -4   4   44.81    5.16   0
 -18  -4  -4   45.23    5.41   0
  18   4   4   40.23    6.63   0
 -18   4  -4   47.23    4.96   0
  20   4   4   42.72    6.85   0
  20  -4   4   44.81    5.34   0
 -20  -4  -4   41.08    6.66   0
 -20   4  -4   38.55    5.50   0
  20  -4   4   44.62    5.31   0
  20  -4   4   42.70    5.60   0
 -22  -4  -4   67.79    7.08   0
 -22   4  -4   60.97    5.69   0
  22  -4   4   64.60    5.63   0
  22  -4   4   81.27    5.78   0
  22  -4   4   67.94    5.67   0
  22   4   4   65.49    7.40   0
  24  -4   4   97.83    6.27   0
  24  -4   4  111.06    6.17   0
 -24   4  -4   95.44    6.37   0
 -24  -4  -4   98.91    7.48   0
  24   4   4  104.58    6.63   0
  24  -4   4   92.30    6.36   0
 -26  -4  -4   92.48    7.08   0
  26  -4   4  112.21    6.50   0
  26  -4   4  163.29    6.83   0
 -26   4  -4  144.94    6.72   0
  26   4   4  113.01    8.72   0
  26  -4   4  148.03    6.77   0
 -23  -5   4   50.06    6.42   0
 -23   5   4   40.08    6.39   0
  23  -5  -4   30.02    7.53   0
  23  -5  -4   35.63    6.42   0
 -23  -5   4   33.13    6.24   0
 -23  -5   4   37.96    8.29   0
 -21   5   4   91.16    6.81   0
 -21  -5   4   69.10    6.31   0
  21  -5  -4   67.40    6.63   0
 -21  -5   4   77.59    6.24   0
 -21  -5   4   76.81    8.26   0
  21  -5  -4   82.41    6.12   0
 -19   5   4  136.99    7.83   0
  19  -5  -4  159.65    6.48   0
 -19  -5   4  129.66    8.21   0
  19  -5  -4  156.48    6.38   0
 -19  -5   4  126.16    6.20   0
 -19  -5   4  137.58    6.45   0
 -17  -5   4  273.69    8.53   0
 -17  -5   4  300.28    6.74   0
  17  -5  -4  270.66    6.85   0
  17  -5  -4  255.28    7.09   0
 -17  -5   4  269.05    6.52   0
 -17   5   4  233.49    8.06   0
 -15   5   4  243.13    7.75   0
  15  -5  -4  257.92    6.42   0
 -15  -5   4  267.21    6.55   0
 -15  -5   4  236.77    8.10   0
  15  -5  -4  231.83    7.85   0
 -15  -5   4  242.29    7.25   0
 -13   5   4  278.24    6.93   0
  13  -5  -4  278.90    6.88   0
  13  -5  -4  252.27    6.08   0
 -13  -5   4  300.11    6.41   0
 -13  -5   4  256.09    7.67   0
 -13  -5   4  269.08    7.20   0
  11  -5  -4  196.92    5.73   0
 -11  -5   4  224.04    5.96   0
 -11  -5   4  193.39    7.09   0
  11  -5  -4  189.29    7.58   0
 -11  -5   4  197.34    6.04   0
 -11   5   4  213.66    6.38   0
  -9  -5   4  351.79    6.77   0
  -9   5   4  375.78    8.49   0
  -9  -5   4  379.69    6.51   0
   9  -5  -4  365.20    6.37   0
   9  -5  -4  348.64    8.76   0
  -9  -5   4  374.11    6.61   0
  -7  -5   4  169.66    5.35   0
  -7  -5   4  190.38    5.61   0
  -7   5   4  199.58    7.77   0
   7  -5  -4  190.53    5.79   0
  -7  -5   4  178.60    5.89   0
   7  -5  -4  179.73    7.48   0
  -5  -5   4  197.53    5.54   0
  -5  -5   4  192.79    5.86   0
   5  -5  -4  206.93    5.77   0
  -5  -5   4  184.07    6.53   0
  -5   5   4  197.23    7.32   0
   5  -5  -4  189.52    7.65   0
  -3  -5   4  280.18    5.86   0
   3  -5  -4  296.95    6.25   0
  -3   5   4  308.94    9.35   0
   3  -5  -4  286.20    9.54   0
  -3  -5   4  292.31    6.33   0
   3   5  -4  300.35    6.34   0
   1  -5  -4  131.28    8.87   0
   1  -5  -4  143.23    5.46   0
   1   5  -4  133.11    5.30   0
  -1  -5   4  136.89    5.37   0
  -1  -5   4  127.60    5.22   0
  -1   5  -4  559.50    7.43   0
  -1  -5  -4  570.03    7.39   0
   1  -5   4  569.24    7.56   0
  -1  -5  -4  549.09   13.08   0
   1  -5   4  547.47    7.18   0
  -1  -5  -4  546.24   12.50   0
  -3  -5  -4  451.86    7.20   0
  -3  -5  -4  417.07   11.82   0
   3  -5   4  420.39    6.70   0
  -3   5  -4  435.63    6.83   0
  -3  -5  -4  416.81   12.05   0
   3  -5   4  420.28    6.76   0
  -5  -5  -4  343.52    6.94   0
  -5  -5  -4  337.87   10.10   0
   5  -5   4  328.12    6.37   0
   5  -5   4  324.32    6.28   0
  -5  -5  -4  321.30   10.96   0
  -5   5  -4  327.76    6.16   0
   7  -5   4  416.06    6.46   0
   7  -5   4  432.36    6.82   0
  -7  -5  -4  430.74    8.23   0
  -7  -5  -4  456.71   10.81   0
  -7   5  -4  446.07    6.71   0
  -7  -5  -4  407.30   11.23   0
  -9  -5  -4  177.44    6.79   0
  -9  -5  -4  184.33    7.99   0
  -9   5  -4  177.28    6.34   0
  -9  -5  -4  170.67    6.99   0
   9  -5   4  183.41    5.56   0
   9  -5   4  175.76    5.39   0
  -9  -5  -4  171.49    8.44   0
 -11  -5  -4  238.00    7.69   0
  11  -5   4  219.07    5.87   0
  11  -5   4  225.98    5.75   0
 -11  -5  -4  220.69    7.53   0
 -11  -5  -4  233.95    7.98   0
 -11  -5  -4  217.82    8.00   0
 -11   5  -4  238.46    6.01   0
  13  -5   4  174.03    5.90   0
 -13   5  -4  198.09    5.90   0
 -13  -5  -4  180.28    7.20   0
 -13  -5  -4  203.85    8.59   0
 -13  -5  -4  188.92    7.89   0
 -13  -5  -4  185.83    7.85   0
  13  -5   4  189.47    5.91   0
 -15  -5  -4   96.00    7.16   0
 -15   5  -4  102.79    5.36   0
  15  -5   4   99.91    5.73   0
 -15  -5  -4   98.50    7.64   0
  15  -5   4   99.45    5.36   0
 -15  -5  -4   97.83    8.07   0
 -15  -5  -4  113.33    7.36   0
 -17  -5  -4   68.51    8.22   0
  17  -5   4   85.95    5.68   0
 -17   5  -4   74.29    5.51   0
  17  -5   4   84.85    5.61   0
 -17  -5  -4   77.11    8.73   0
 -17  -5  -4   68.09    7.17   0
 -17  -5  -4   78.45    7.27   0
  17  -5   4   66.04    5.49   0
  19  -5   4  114.98    6.22   0
 -19  -5  -4  111.09    7.67   0
 -19   5  -4  108.25    6.31   0
  19  -5   4  101.32    6.15   0
 -19  -5  -4  114.83    6.37   0
  19  -5   4  110.34    6.29   0
 -19  -5  -4  109.49   12.00   0
 -19  -5  -4  112.65   11.93   0
  21  -5   4   56.22    5.94   0
 -21   5  -4   33.15    6.04   0
  21  -5   4   42.08    5.83   0
  21  -5   4   42.65    6.02   0
 -21  -5  -4   39.59    7.52   0
 -21  -5  -4   56.98    6.85   0
 -23  -5  -4   75.17    6.97   0
 -23  -5  -4   94.95    7.09   0
 -23   5  -4   51.61    6.53   0
  23  -5   4   69.37    6.42   0
  23  -5   4   60.17    6.49   0
  23  -5   4   85.34    6.44   0
 -18  -6   4   67.85    6.79   0
 -18   6   4   61.53    6.54   0
 -18  -6   4   60.15    6.43   0
  18  -6  -4   54.77    6.51   0
  18  -6  -4   46.62    8.14   0
 -18  -6   4   63.77    6.89   0
 -16  -6   4  201.17    8.28   0
 -16   6   4  237.98    7.83   0
  16  -6  -4  223.35    7.07   0
  16  -6  -4  218.09    7.87   0
 -16  -6   4  157.00    8.58   0
 -16  -6   4  164.53    8.11   0
 -14  -6   4  150.76    7.43   0
  14  -6  -4  125.75    6.11   0
 -14   6   4  159.26    6.83   0
  14  -6  -4  134.04    8.12   0
 -14  -6   4  160.59    6.69   0
 -14  -6   4  155.86    6.48   0
 -12  -6   4  106.90    6.08   0
  12  -6  -4   95.47    5.89   0
 -12   6   4   79.96    7.23   0
  12  -6  -4  106.31    7.60   0
 -12  -6   4   89.15    6.10   0
 -12  -6   4   96.29    5.86   0
 -10  -6   4  104.04    5.84   0
 -10   6   4  105.09    7.28   0
 -10  -6   4   98.76    5.71   0
  10  -6  -4   87.42    7.70   0
  10  -6  -4   99.83    5.60   0
 -10  -6   4   96.28    6.03   0
  -8  -6   4   21.75    5.15   0
  -8  -6   4   20.02    5.03   0
  -8   6   4   21.85    6.35   0
   8  -6  -4   25.99    5.56   0
   8  -6  -4   19.69    6.77   0
  -8  -6   4   19.49    5.16   0
  -6  -6   4   87.18    5.48   0
   6  -6  -4  109.28    5.68   0
   6  -6  -4   95.69    7.60   0
  -6   6   4   99.66    7.05   0
  -6  -6   4   94.63    5.45   0
  -6  -6   4  104.78    6.57   0
  -4  -6   4   89.51    5.51   0
   4  -6  -4  103.96    7.79   0
  -4   6   4  116.30    8.01   0
  -4  -6   4  108.02    5.53   0
   4  -6  -4   96.30    6.09   0
  -4  -6   4  112.44    5.60   0
  -2  -6   4  581.19    7.91   0
   2  -6  -4  518.86    7.63   0
   2  -6  -4  506.62   12.14   0
  -2  -6   4  536.45    7.65   0
   2  -6  -4  531.71   12.72   0
   2   6  -4  555.98    7.72   0
   0  -6  -4  668.84    8.10   0
   0  -6   4  687.84    8.42   0
   0  -6  -4  679.12   14.32   0
   0  -6  -4  686.04   14.56   0
   0  -6   4  732.41    8.19   0
   0   6  -4  720.22    8.32   0
  -2   6  -4  456.44    8.08   0
  -2  -6  -4  482.35   13.16   0
  -2  -6  -4  463.02    7.53   0
   2  -6   4  457.13    7.33   0
   2  -6   4  473.99    8.11   0
  -2  -6  -4  437.78   13.02   0
  -4  -6  -4  160.94    6.11   0
   4  -6   4  168.75    6.83   0
  -4  -6  -4  165.44    9.99   0
  -4  -6  -4  171.53   10.33   0
  -4  -6  -4  180.35    5.90   0
   4  -6   4  161.35    5.96   0
  -4   6  -4  168.56    5.81   0
  -6   6  -4    7.74    5.79   0
  -6  -6  -4    4.95    7.88   0
  -6  -6  -4   12.01    6.16   0
   6  -6   4    7.57    5.93   0
  -6  -6  -4    5.43    4.97   0
  -6  -6  -4    6.42    8.25   0
   6  -6   4    8.03    3.70   0
   8  -6   4   53.18    5.19   0
  -8  -6  -4   59.25    7.76   0
  -8  -6  -4   56.36    9.11   0
  -8  -6  -4   47.64    5.71   0
  -8   6  -4   59.11    5.31   0
   8  -6   4   52.02    5.31   0
  -8  -6  -4   59.30    5.51   0
 -10   6  -4    5.16    5.03   0
 -10  -6  -4    4.57    7.44   0
 -10  -6  -4    7.19    5.51   0
  10  -6   4    5.28    5.08   0
 -10  -6  -4    2.32    7.79   0
  10  -6   4    7.29    5.32   0
 -10  -6  -4    5.32    5.12   0
 -12  -6  -4   95.33    7.69   0
 -12  -6  -4   74.32    7.55   0
  12  -6   4   96.73    5.97   0
 -12  -6  -4   87.92    6.10   0
 -12  -6  -4   84.37    8.74   0
  12  -6   4   72.32    5.63   0
 -12   6  -4   83.39    5.82   0
  14  -6   4  176.68    5.35   0
 -14  -6  -4  210.90    8.67   0
 -14  -6  -4  196.18    9.07   0
 -14   6  -4  189.03    6.65   0
  14  -6   4  165.48    7.56   0
 -14  -6  -4  191.48    9.92   0
  14  -6   4  180.31    5.19   0
 -14  -6  -4  187.34    8.49   0
  16  -6   4  150.48    6.57   0
 -16  -6  -4  159.16    9.17   0
  16  -6   4  141.81    6.83   0
 -16  -6  -4  186.16    8.91   0
 -16  -6  -4  180.83    9.96   0
 -16  -6  -4  170.00    9.01   0
  16  -6   4  143.77    6.71   0
 -16   6  -4  132.44    7.62   0
  18  -6   4  280.28    7.36   0
 -18  -6  -4  218.35   10.42   0
 -18   6  -4  258.53    7.56   0
  18  -6   4  187.91    7.61   0
 -18  -6  -4  208.60   10.17   0
 -18  -6  -4  236.52   11.64   0
  18  -6   4  228.85    7.49   0
 -18  -6  -4  225.13   11.20   0
  -9   7   4  115.25    8.69   0
   9  -7  -4  120.67    6.61   0
  -9  -7   4  120.94    6.75   0
   9  -7  -4   94.41    9.03   0
  -9  -7   4   78.16    7.02   0
  -9  -7   4   86.20    8.08   0
  -7  -7   4   41.25    7.53   0
  -7  -7   4   45.00    6.23   0
   7  -7  -4   46.38    6.22   0
  -7   7   4   47.48    7.54   0
   7  -7  -4   46.49    9.10   0
  -7  -7   4   36.03    6.26   0
  -5  -7   4   23.20    5.74   0
  -5  -7   4   26.83    7.20   0
   5  -7  -4   18.11    6.02   0
   5  -7  -4   30.38    8.92   0
  -5  -7   4   23.90    5.85   0
  -3  -7   4  116.90    6.74   0
  -3  -7   4  103.35    7.80   0
  -3  -7   4  128.21    6.45   0
   3  -7  -4  129.28   10.35   0
   3  -7  -4  113.27    5.23   0
   3  -7  -4  131.91    6.33   0
   3  -7  -4  112.89   10.16   0
  -1  -7   4  123.60    6.44   0
   1  -7  -4   89.28    6.50   0
  -1  -7   4  120.65    6.15   0
   1  -7  -4   78.05    6.36   0
   1  -7  -4   94.99   11.04   0
   1  -7  -4   82.64   10.44   0
   1  -7   4  264.30    7.82   0
  -1  -7  -4  277.65   14.45   0
  -1  -7  -4  313.39    7.36   0
  -1  -7  -4  266.98   14.80   0
  -1   7  -4  307.28    7.66   0
  -1  -7  -4  229.93    7.43   0
   1  -7   4  266.17    7.44   0
  -3  -7  -4   93.82    6.61   0
   3  -7   4   89.66    6.09   0
  -3  -7  -4   75.63   12.52   0
   3  -7   4   69.71    6.35   0
  -3  -7  -4   71.92   12.55   0
  -3  -7  -4   70.74    6.14   0
  -3   7  -4   88.70    6.09   0
  -5   7  -4   64.30    6.30   0
  -5  -7  -4   64.30    6.34   0
  -5  -7  -4   74.10   12.61   0
  -5  -7  -4   79.08   12.85   0
  -5  -7  -4   84.51    6.34   0
   5  -7   4   77.81    7.43   0
   5  -7   4   66.67    4.72   0
   7  -7   4   83.17    6.53   0
  -7  -7  -4   76.05   11.81   0
  -7  -7  -4   87.23    6.59   0
  -7  -7  -4   75.33   12.03   0
   7  -7   4   66.24    4.76   0
  -7   7  -4   71.57    6.31   0
  -7  -7  -4   84.60    6.34   0
  -9   7  -4   41.06    7.21   0
   9  -7   4   53.15    6.13   0
  -9  -7  -4   44.84   10.43   0
  -9  -7  -4   37.76    7.72   0
  -9  -7  -4   36.39    6.31   0
  -9  -7  -4   46.78   10.88   0
   9  -7   4   35.51    5.88   0
  30   0  -5    1.23    8.78   0
 -30   0   5    0.87    5.66   0
  30   0  -5    2.56    5.79   0
  28   0  -5    3.92    5.25   0
  28   0  -5    2.41    7.05   0
 -28   0   5    0.41    5.34   0
 -26   0   5    0.92    6.30   0
 -26   0   5   -0.57    5.02   0
  26   0  -5   -1.42    6.85   0
  26   0  -5    1.57    5.07   0
  24   0  -5    1.28    6.50   0
 -24   0   5    3.14    4.75   0
 -24   0   5    1.45    4.92   0
  24   0  -5   -0.96    4.63   0
  22   0  -5    3.38    4.67   0
 -22   0   5   -0.74    6.16   0
 -22   0   5   -1.06    4.92   0
  22   0  -5    3.53    6.37   0
  20   0  -5    0.27    4.96   0
 -20   0   5    0.69    5.73   0
 -20   0   5    1.20    4.45   0
  20   0  -5    1.02    4.35   0
  18   0  -5    0.69    6.11   0
 -18   0   5    0.16    4.51   0
  18   0  -5    0.86    4.39   0
 -18   0   5    0.56    5.68   0
  16   0  -5   -3.63    5.10   0
 -16   0   5    3.52    4.60   0
  16   0  -5   -1.84    4.17   0
 -16   0   5   -1.83    4.27   0
  14   0  -5    3.02    4.73   0
 -14   0   5    0.24    4.44   0
 -14   0   5    0.14    4.34   0
  14   0  -5    2.54    4.20   0
 -12   0   5    0.42    4.30   0
 -12   0   5    2.04    4.65   0
  12   0  -5    1.45    4.86   0
  12   0  -5    2.45    4.11   0
  10   0  -5    3.89    4.74   0
  10   0  -5    2.99    4.17   0
 -10   0   5    1.36    4.77   0
 -10   0   5    1.25    4.18   0
  -8   0   5   -0.01    4.41   0
  -8   0   5    1.32    4.71   0
   8   0  -5    1.70    4.22   0
   8   0  -5    1.69    4.85   0
   6   0  -5    0.92    4.42   0
   6   0  -5    0.86    5.31   0
  -6   0   5    0.31    5.20   0
  -6   0   5    3.82    4.44   0
   4   0  -5   -1.67    5.16   0
  -4   0   5    1.60    4.31   0
  -4   0   5    0.15    5.22   0
  -4   0   5    0.44    4.28   0
   2   0  -5    0.44    5.36   0
  -2   0   5    0.41    5.31   0
  -2   0   5    2.53    5.43   0
   2   0  -5    0.76    4.44   0
   0   0   5    6.94    5.53   0
   0   0  -5   -0.62    5.36   0
   0   0  -5    0.14    4.47   0
   0   0   5   -0.39    4.45   0
   2   0   5   -0.42    5.81   0
   2   0   5   -0.21    4.40   0
  -2   0  -5   -0.52    4.51   0
  -2   0  -5    5.77    5.23   0
  -4   0  -5    0.39    4.75   0
   4   0   5    1.19    4.36   0
   4   0   5    1.71    5.12   0
  -4   0  -5   -2.32    5.28   0
   6   0   5    1.91    4.28   0
   6   0   5    0.51    4.71   0
  -6   0  -5    0.13    4.34   0
  -6   0  -5    1.34    4.42   0
   8   0   5    0.01    5.69   0
  -8   0  -5    0.12    4.23   0
   8   0   5    0.57    4.33   0
  -8   0  -5   -0.32    4.14   0
  10   0   5    3.35    5.54   0
 -10   0  -5    3.34    4.32   0
  10   0   5    0.43    4.40   0
 -10   0  -5    2.85    4.96   0
 -12   0  -5   -3.80    4.16   0
  12   0   5   -0.13    5.62   0
  12   0   5    2.33    4.36   0
 -12   0  -5    1.73    4.94   0
  14   0   5   -1.88    4.13   0
  14   0   5    3.01    5.92   0
 -14   0  -5   -0.23    3.97   0
 -16   0  -5   -4.42    4.50   0
  16   0   5    1.40    5.69   0
  16   0   5    1.33    4.50   0
 -18   0  -5   -1.83    4.70   0
  18   0   5    0.83    6.88   0
  18   0   5    2.25    4.60   0
  20   0   5   -0.48    7.55   0
 -20   0  -5    3.75    4.55   0
  20   0   5    0.64    8.07   0
  20   0   5    0.41    4.63   0
  22   0   5    1.69    8.89   0
  22   0   5    0.69    9.57   0
  22   0   5    6.29    4.88   0
 -22   0  -5    2.24    4.79   0
 -24   0  -5    8.36    4.79   0
  24   0   5    0.22    4.93   0
 -26   0  -5    1.80    5.30   0
  26   0   5    1.28    5.43   0
 -28   0  -5    2.41    5.34   0
  28   0   5    3.31    5.52   0
 -30   0  -5    2.46    5.65   0
  30   0   5    1.95    5.88   0
  29  -1  -5   -1.08    7.35   0
 -29   1   5    1.09    5.85   0
 -29  -1   5    0.26    5.43   0
  29  -1  -5    1.81    5.65   0
  29   1  -5    1.85    7.21   0
  29   1  -5    3.98    5.47   0
 -27  -1   5    9.09    6.88   0
 -27   1   5   10.03    5.56   0
 -27  -1   5   11.20    5.13   0
  27   1  -5    7.90    7.16   0
  27  -1  -5    8.22    5.32   0
  27  -1  -5    9.64    5.90   0
  27   1  -5    3.71    5.17   0
  25  -1  -5   15.83    5.25   0
 -25   1   5   14.65    5.20   0
 -25  -1   5   16.01    6.68   0
 -25  -1   5   11.33    4.96   0
  25   1  -5   14.78    7.95   0
  25  -1  -5   10.46    5.25   0
  25   1  -5   14.26    5.10   0
 -23   1   5    6.32    5.93   0
 -23  -1   5    1.39    6.08   0
 -23   1   5    3.01    5.13   0
  23   1  -5    3.03    6.43   0
  23  -1  -5    3.60    6.57   0
  23  -1  -5    3.44    4.94   0
 -23  -1   5    4.72    4.68   0
  23   1  -5    5.53    4.68   0
 -21   1   5    1.33    5.72   0
 -21  -1   5    1.47    5.08   0
  21   1  -5    1.46    6.58   0
 -21   1   5   -0.04    4.85   0
 -21  -1   5   -0.13    4.50   0
  21  -1  -5    1.45    5.09   0
  21  -1  -5   -0.81    4.83   0
  21   1  -5   -0.52    4.59   0
  19   1  -5   80.33    6.53   0
  19   1  -5   82.19    4.70   0
 -19  -1   5   83.58    4.77   0
 -19   1   5   87.11    6.05   0
 -19   1   5   83.17    5.08   0
  19  -1  -5   78.41    6.52   0
 -19  -1   5   87.90    6.27   0
  19  -1  -5   80.71    5.11   0
 -17   1   5    2.63    4.37   0
  17   1  -5    6.07    6.34   0
  17   1  -5    5.53    4.21   0
 -17  -1   5    7.84    6.04   0
 -17   1   5   10.79    4.89   0
 -17  -1   5    8.17    4.30   0
  17  -1  -5    9.00    4.65   0
  17  -1  -5    0.95    4.73   0
 -15   1   5   31.19    4.47   0
  15   1  -5   26.20    5.12   0
 -15   1   5   29.63    4.66   0
 -15  -1   5   31.15    5.04   0
  15  -1  -5   30.38    4.72   0
 -15  -1   5   27.60    3.33   0
  15  -1  -5   26.35    4.48   0
  15   1  -5   28.11    4.41   0
 -13   1   5  236.89    6.12   0
  13   1  -5  217.42    5.52   0
  13   1  -5  210.31    7.33   0
 -13   1   5  220.92    5.91   0
  13  -1  -5  228.66    6.29   0
 -13  -1   5  234.96    6.48   0
 -13  -1   5  209.02    5.45   0
  13  -1  -5  216.31    5.68   0
  11  -1  -5   65.15    5.33   0
 -11   1   5   70.03    5.20   0
 -11   1   5   72.46    5.16   0
  11   1  -5   71.96    5.46   0
  11   1  -5   72.41    4.37   0
 -11  -1   5   72.76    5.33   0
  11  -1  -5   65.07    4.88   0
 -11  -1   5   67.23    4.48   0
  -9  -1   5   15.24    4.98   0
   9   1  -5   14.76    4.17   0
  -9   1   5   15.35    4.56   0
   9   1  -5   13.67    4.92   0
   9  -1  -5   15.01    4.74   0
  -9   1   5   12.82    4.61   0
   9  -1  -5   15.36    4.43   0
  -9  -1   5   13.02    4.39   0
  -7  -1   5  393.59    7.88   0
  -7  -1   5  370.99    6.61   0
  -7   1   5  408.90    7.53   0
   7   1  -5  387.50    7.86   0
  -7   1   5  380.90    7.98   0
   7  -1  -5  385.48    7.57   0
  -7  -1   5  394.51    6.87   0
   7  -1  -5  364.24    8.03   0
  -5  -1   5  918.05    9.60   0
  -5  -1   5  850.14    9.33   0
  -5  -1   5  846.66   10.27   0
   5  -1  -5  841.56   11.25   0
   5  -1  -5  862.02   10.08   0
  -5   1   5  858.42   12.20   0
   5   1  -5  850.91   10.36   0
  -5   1   5  873.46   10.19   0
   3   1  -5   64.17    4.79   0
   3  -1  -5   72.45    5.58   0
  -3  -1   5   69.90    4.37   0
  -3   1   5   76.01    5.73   0
   3   1  -5   74.73    5.56   0
  -3   1   5   70.20    6.73   0
  -3  -1   5   71.87    4.76   0
  -1   1   5   11.75    6.80   0
   1  -1  -5   13.04    5.15   0
  -1  -1   5    9.97    4.28   0
  -1  -1   5   13.05    4.91   0
  -1   1   5    8.79    5.21   0
  -1   1   5   10.49    5.65   0
   1   1  -5    8.85    4.14   0
   1   1  -5    8.09    4.80   0
   1  -1   5 1016.94   10.61   0
   1   1   5 1046.35   17.23   0
  -1   1  -5 1025.57   11.11   0
  -1  -1  -5 1053.24   16.97   0
   1   1   5 1045.83   12.32   0
  -1  -1  -5 1032.92   12.11   0
   1  -1   5 1052.53   10.60   0
  -1   1  -5 1082.07   10.72   0
  -3  -1  -5   76.95    6.69   0
   3  -1   5   71.84    4.94   0
   3   1   5   75.22    6.82   0
  -3   1  -5   82.50    5.23   0
   3   1   5   74.78    6.96   0
   3  -1   5   76.58    5.37   0
  -3   1  -5   81.20    5.03   0
  -3  -1  -5   84.10    5.97   0
  -5  -1  -5   30.80    6.15   0
  -5  -1  -5   32.99    5.64   0
  -5   1  -5   31.90    4.49   0
   5   1   5   30.13    6.00   0
   5   1   5   32.23    5.40   0
   5  -1   5   29.57    4.83   0
   5  -1   5   32.69    4.40   0
  -5   1  -5   32.95    4.66   0
  -7   1  -5  453.86    7.22   0
  -7  -1  -5  439.75   10.08   0
  -7  -1  -5  435.76    8.94   0
  -7   1  -5  429.52    8.38   0
   7   1   5  438.93    9.30   0
   7   1   5  432.37   10.43   0
   7  -1   5  455.26    7.13   0
   7  -1   5  423.75    7.88   0
   9  -1   5   69.50    5.19   0
  -9   1  -5   71.11    5.04   0
  -9   1  -5   77.34    4.64   0
   9   1   5   72.52    6.93   0
  -9  -1  -5   76.52    5.20   0
   9  -1   5   66.69    4.54   0
   9   1   5   67.71    6.19   0
  -9  -1  -5   71.40    6.34   0
  11  -1   5  220.15    6.86   0
 -11  -1  -5  220.25    6.20   0
 -11  -1  -5  229.83    9.54   0
  11  -1   5  222.89    5.83   0
 -11   1  -5  223.23    4.98   0
  11   1   5  230.91   10.35   0
 -11   1  -5  214.89    6.68   0
  11   1   5  222.41    6.32   0
  13   1   5  390.12   14.59   0
 -13  -1  -5  388.60    6.96   0
 -13   1  -5  388.61    6.63   0
  13  -1   5  363.86    6.50   0
  13  -1   5  382.08    8.09   0
  13   1   5  368.06    7.03   0
 -13  -1  -5  384.52   13.36   0
  15  -1   5   49.04    4.91   0
 -15   1  -5   44.86    4.61   0
 -15  -1  -5   55.42    4.54   0
  15  -1   5   53.61    4.80   0
  15   1   5   56.21    4.77   0
  17  -1   5    7.80    4.49   0
  17  -1   5    7.32    5.48   0
 -17   1  -5    6.29    4.44   0
 -17  -1  -5    5.03    4.39   0
  17   1   5    3.83    4.48   0
  19  -1   5   96.99    6.26   0
 -19   1  -5  102.86    4.87   0
 -19  -1  -5   91.99    5.29   0
  19   1   5   98.42    5.24   0
  19  -1   5   94.02    4.85   0
  21  -1   5  162.10    7.68   0
 -21  -1  -5  141.93    5.56   0
 -21   1  -5  161.19    5.52   0
  21  -1   5  161.32    7.23   0
  21  -1   5  162.82    5.70   0
  21   1   5  153.62    5.61   0
  23  -1   5    8.93    6.06   0
 -23   1  -5   10.47    4.92   0
  23  -1   5   10.35    5.95   0
  23  -1   5    8.37    4.78   0
  23   1   5    8.51    5.01   0
 -23  -1  -5    9.77    4.88   0
  25  -1   5    2.12    7.35   0
 -25   1  -5    3.36    5.13   0
 -25  -1  -5    3.34    4.89   0
  25  -1   5    2.45    5.11   0
  25   1   5    0.24    4.94   0
  25  -1   5    3.96    6.81   0
  27  -1   5   34.45    5.52   0
 -27  -1  -5   28.19    5.46   0
 -27   1  -5   26.05    5.50   0
  27  -1   5   26.53    8.57   0
  27   1   5   27.75    5.50   0
  27  -1   5   32.32    8.35   0
 -29  -1  -5    3.86    5.52   0
  29  -1   5    6.65    8.36   0
  29  -1   5    8.10    9.43   0
  29  -1   5    1.73    5.62   0
  29   1   5    3.63    5.78   0
 -29   1  -5   14.63    5.76   0
  28   2  -5    1.31    9.27   0
 -28  -2   5    2.44    8.80   0
  28  -2  -5   -3.12    5.50   0
 -28   2   5    4.52    5.68   0
 -28  -2   5    3.47    5.68   0
  28   2  -5    1.05    5.63   0
  28  -2  -5    0.11    6.12   0
  26   2  -5   -0.93    5.09   0
 -26  -2   5    0.92    6.65   0
 -26   2   5    3.31    5.49   0
 -26  -2   5    2.33    4.99   0
  26   2  -5    3.97    7.80   0
  26  -2  -5    1.58    5.66   0
  26  -2  -5   -0.11    5.24   0
 -24  -2   5    0.25    4.98   0
 -24   2   5    2.08    5.18   0
 -24  -2   5    1.66    7.83   0
  24   2  -5    1.91    6.57   0
  24   2  -5    1.15    4.97   0
  24  -2  -5   -1.99    5.05   0
  24  -2  -5    0.74    5.37   0
  22   2  -5   18.83    6.42   0
 -22   2   5   15.67    5.28   0
 -22  -2   5   19.29    6.45   0
  22  -2  -5   17.78    6.71   0
 -22  -2   5   18.58    4.68   0
  22  -2  -5   11.51    4.89   0
  22   2  -5   20.43    4.95   0
  20   2  -5    4.49    4.65   0
  20   2  -5    2.40    6.19   0
 -20   2   5    2.48    4.92   0
 -20  -2   5    2.67    6.14   0
  20  -2  -5   -2.14    4.85   0
 -20  -2   5    3.02    3.15   0
  20  -2  -5   10.75    4.37   0
  18   2  -5  151.14    6.18   0
 -18  -2   5  166.02    7.27   0
 -18   2   5  149.01    5.56   0
  18   2  -5  132.02    5.09   0
  18  -2  -5  158.82    5.95   0
 -18   2   5  160.68    5.46   0
 -18  -2   5  161.16    5.42   0
  18  -2  -5  145.29    5.41   0
  16   2  -5    1.46    5.91   0
 -16   2   5    4.33    4.40   0
 -16   2   5    2.11    5.83   0
  16  -2  -5    1.16    4.85   0
  16   2  -5    1.38    4.21   0
 -16  -2   5    1.44    4.27   0
  16  -2  -5    3.14    4.56   0
 -16  -2   5    3.20    5.94   0
  14   2  -5   31.17    4.34   0
  14   2  -5   25.85    5.96   0
 -14   2   5   30.80    4.60   0
  14  -2  -5   26.44    4.71   0
 -14   2   5   27.39    4.63   0
 -14  -2   5   30.11    4.50   0
 -14  -2   5   31.88    5.01   0
  14  -2  -5   22.26    5.36   0
  12   2  -5    2.58    4.77   0
 -12   2   5    6.58    4.46   0
  12  -2  -5    2.40    4.57   0
 -12   2   5    1.69    5.36   0
 -12  -2   5    4.49    4.18   0
  12  -2  -5    5.21    5.17   0
 -12  -2   5    5.98    5.63   0
 -10   2   5  200.73    5.57   0
  10   2  -5  189.22    6.00   0
 -10   2   5  185.91    6.06   0
 -10  -2   5  203.20    5.27   0
  10  -2  -5  195.70    5.78   0
  10  -2  -5  191.03    5.88   0
 -10  -2   5  172.19    6.70   0
 -10  -2   5  174.66    5.06   0
  -8  -2   5   -0.67    3.76   0
   8   2  -5    1.99    4.47   0
  -8   2   5    0.71    5.45   0
  -8  -2   5    1.83    3.81   0
  -8  -2   5    2.34    4.45   0
   8  -2  -5    1.28    5.07   0
   8  -2  -5   -1.52    4.30   0
  -8   2   5   -0.24    4.18   0
  -6  -2   5   70.73    4.44   0
   6  -2  -5   77.03    5.11   0
  -6   2   5   74.87    5.07   0
  -6  -2   5   80.07    4.59   0
  -6  -2   5   73.82    5.07   0
   6   2  -5   74.00    5.20   0
  -6   2   5   77.69    6.37   0
   6  -2  -5   71.40    5.25   0
   4  -2  -5  211.37    6.09   0
   4   2  -5  209.39    5.56   0
  -4   2   5  198.76    6.02   0
   4   2  -5  205.04    6.17   0
  -4   2   5  201.88    8.92   0
  -4  -2   5  202.58    6.08   0
  -4  -2   5  210.72    5.55   0
   4  -2  -5  193.72    7.93   0
  -2  -2   5   88.02    4.60   0
  -2   2   5   88.13    5.21   0
   2   2  -5   86.52    4.71   0
  -2   2   5   86.69    9.63   0
   2  -2  -5   87.11    5.24   0
   2   2  -5   83.22    4.97   0
  -2  -2   5   84.32    4.94   0
   0   2  -5    7.94    3.98   0
   0  -2   5    3.81    4.03   0
   0   2  -5    4.91    4.36   0
   0   2   5    2.17    4.63   0
   0  -2  -5    7.84    4.56   0
   0  -2   5    3.71    4.38   0
   2   2   5   42.54    6.06   0
   2  -2   5   40.19    4.71   0
   2  -2   5   43.08    4.25   0
  -2  -2  -5   40.63    5.04   0
  -2   2  -5   42.19    4.73   0
  -2   2  -5   41.63    4.26   0
  -4   2  -5   47.34    4.35   0
   4  -2   5   46.03    4.29   0
   4   2   5   52.55    6.10   0
  -4  -2  -5   45.35    9.05   0
  -4  -2  -5   45.71    6.15   0
   4  -2   5   46.67    4.50   0
  -4   2  -5   46.87    4.43   0
   4   2   5   44.76    8.90   0
  -6   2  -5   71.84    4.52   0
   6   2   5   85.55    5.28   0
   6  -2   5   67.70    3.65   0
  -6   2  -5   69.17    4.91   0
  -6  -2  -5   68.99    6.32   0
  -6  -2  -5   79.83    7.31   0
   6   2   5   74.79    7.51   0
   6  -2   5   67.04    4.54   0
  -8   2  -5  363.99    6.76   0
  -8   2  -5  363.96    6.22   0
  -8  -2  -5  355.73    8.83   0
   8   2   5  374.09    9.12   0
   8  -2   5  350.67    5.36   0
   8   2   5  349.87    9.23   0
  -8  -2  -5  355.73    9.10   0
   8  -2   5  355.82    6.73   0
  10  -2   5   20.76    4.05   0
  10   2   5   23.49    5.90   0
 -10  -2  -5   24.74    5.21   0
  10   2   5   22.94    5.65   0
  10  -2   5   22.51    4.41   0
 -10  -2  -5   22.11    6.27   0
 -10   2  -5   22.72    3.91   0
 -12   2  -5   42.02    4.21   0
 -12  -2  -5   37.22    8.23   0
  12  -2   5   41.02    4.39   0
  12  -2   5   37.66    4.43   0
  12   2   5   40.80    6.27   0
 -12  -2  -5   36.84    4.95   0
 -14   2  -5   83.21    4.72   0
  14  -2   5   82.59    4.74   0
  14  -2   5   82.15    4.97   0
 -14  -2  -5   89.36   13.27   0
  14   2   5   85.83    5.60   0
 -14  -2  -5   95.22    6.27   0
 -16  -2  -5   56.51    4.78   0
  16  -2   5   55.52    4.50   0
  16  -2   5   58.98    4.90   0
 -16   2  -5   55.88    4.62   0
  16   2   5   64.83    5.38   0
 -18   2  -5   17.81    3.23   0
 -18  -2  -5   14.03    4.62   0
  18  -2   5   15.14    4.40   0
  18  -2   5   14.78    5.74   0
  18   2   5   14.87    5.07   0
 -20   2  -5    9.00    4.40   0
  20  -2   5    9.78    4.60   0
  20  -2   5    9.22    5.90   0
  20   2   5    6.23    5.03   0
 -20  -2  -5    7.57    4.89   0
  22  -2   5    1.84    5.82   0
 -22   2  -5    1.62    3.19   0
 -22  -2  -5   -0.18    4.85   0
  22  -2   5    0.85    4.89   0
  22  -2   5   -1.08    4.50   0
  22   2   5    1.47    4.88   0
 -24  -2  -5    8.47    5.04   0
 -24   2  -5    8.64    4.87   0
  24  -2   5    6.68    5.10   0
  24  -2   5    8.98    4.96   0
  24  -2   5    8.03    5.99   0
  24   2   5    1.10    6.48   0
  26  -2   5   13.40    5.12   0
  26  -2   5   11.73    6.74   0
 -26   2  -5   12.58    4.94   0
 -26  -2  -5   13.26    5.36   0
  26  -2   5    9.65    6.71   0
  26   2   5   10.26    5.37   0
  28  -2   5    1.04    6.96   0
 -28   2  -5    1.22    5.54   0
  28  -2   5    2.21    6.98   0
 -28  -2  -5    2.12    5.47   0
  28   2   5    5.64    5.86   0
  28  -2   5    7.03    5.66   0
  27   3  -5    3.76    5.42   0
 -27  -3   5   -2.12    5.51   0
 -27   3   5    1.65    5.98   0
 -27  -3   5    0.44    9.10   0
  27  -3  -5    0.93    5.55   0
  27  -3  -5   -2.09    5.96   0
 -25   3   5   25.32    5.27   0
 -25  -3   5   30.98    8.28   0
  25  -3  -5   21.66    6.07   0
 -25  -3   5   31.60    5.45   0
  25   3  -5   21.11    5.64   0
  25   3  -5   23.79    7.14   0
  25  -3  -5   26.17    5.57   0
  23  -3  -5   33.27    5.30   0
 -23   3   5   35.20    5.56   0
  23   3  -5   34.35    6.92   0
  23  -3  -5   36.58    5.63   0
 -23  -3   5   38.39    8.11   0
 -23  -3   5   30.44    5.48   0
 -21  -3   5    2.84    4.91   0
 -21   3   5    1.77    5.22   0
  21  -3  -5    3.70    5.16   0
  21   3  -5    1.58    6.45   0
 -21  -3   5    2.21    6.44   0
  21  -3  -5    2.19    5.04   0
 -19   3   5    3.90    5.09   0
  19  -3  -5    5.38    4.71   0
 -19  -3   5    4.22    4.77   0
  19  -3  -5    3.95    4.72   0
  19   3  -5   -1.36    6.04   0
 -19  -3   5    3.81    4.98   0
  17  -3  -5   -0.75    4.62   0
  17   3  -5    3.05    5.90   0
 -17   3   5    2.45    5.13   0
 -17  -3   5    0.98    4.71   0
  17  -3  -5    2.64    5.95   0
 -17  -3   5    2.92    4.71   0
 -17  -3   5    2.48    6.05   0
  15   3  -5  194.00    6.21   0
 -15  -3   5  197.11    5.53   0
 -15   3   5  190.64    6.21   0
  15  -3  -5  182.57    5.70   0
  15  -3  -5  186.66    6.71   0
 -15  -3   5  196.27    5.42   0
 -15  -3   5  191.68    6.35   0
 -13   3   5   56.60    5.32   0
  13  -3  -5   55.62    6.07   0
  13  -3  -5   49.10    4.94   0
  13   3  -5   57.79    5.10   0
 -13  -3   5   60.63    4.71   0
 -13  -3   5   55.99    4.83   0
 -13  -3   5   54.75    5.09   0
  11  -3  -5  106.22    6.59   0
 -11   3   5  104.60    5.66   0
  11  -3  -5  109.64    5.25   0
 -11  -3   5  112.31    6.24   0
  11   3  -5  110.07    6.28   0
 -11  -3   5  118.67    5.00   0
 -11  -3   5  101.50    4.91   0
  -9  -3   5    6.91    4.15   0
  -9   3   5    6.46    4.53   0
   9   3  -5    3.73    4.20   0
   9  -3  -5    8.47    4.53   0
  -9  -3   5    7.40    5.14   0
  -9   3   5    6.00    4.35   0
   9  -3  -5    5.83    5.55   0
  -9  -3   5    5.07    4.19   0
  -7  -3   5  133.51    4.84   0
  -7   3   5  160.64    5.27   0
  -7  -3   5  157.72    5.06   0
   7  -3  -5  155.01    5.48   0
   7   3  -5  152.05    5.27   0
  -7   3   5  154.82    6.85   0
   7  -3  -5  156.24    6.99   0
  -7  -3   5  141.10    5.21   0
  -5   3   5   14.79    4.32   0
   5  -3  -5   11.15    3.10   0
  -5   3   5   13.49    6.28   0
  -5  -3   5   13.84    3.93   0
   5   3  -5   13.52    4.24   0
   5  -3  -5   12.83    6.58   0
  -5  -3   5   14.04    4.23   0
  -3   3   5  157.39    9.25   0
   3  -3  -5  146.81    5.33   0
  -3  -3   5  150.92    4.93   0
  -3  -3   5  145.73    5.07   0
  -3   3   5  147.52    5.32   0
   3   3  -5  144.45    4.84   0
   3  -3  -5  149.15    9.79   0
   3   3  -5  156.83    5.23   0
  -1   3   5  136.41    5.34   0
  -1  -3   5  119.34    4.96   0
   1   3  -5  129.77    4.79   0
   1  -3  -5  124.22    5.22   0
  -1  -3   5  128.62    4.75   0
   1   3  -5  125.57    4.96   0
  -1   3  -5   18.08    4.05   0
   1   3   5   21.00    4.51   0
   1  -3   5   16.19    4.19   0
  -1  -3  -5   22.20    4.54   0
  -1   3  -5   18.27    3.92   0
   1  -3   5   16.67    4.04   0
   3  -3   5  214.67    5.30   0
  -3  -3  -5  199.98    6.06   0
   3  -3   5  195.68    5.25   0
  -3   3  -5  202.40    5.35   0
  -3   3  -5  213.91    5.18   0
   5  -3   5  124.22    4.86   0
  -5  -3  -5  122.98   11.26   0
  -5  -3  -5  131.32    5.78   0
  -5  -3  -5  131.06   11.14   0
   5  -3   5  127.49    4.91   0
  -5   3  -5  136.52    4.64   0
  -7   3  -5   46.01    4.33   0
   7  -3   5   38.94    4.38   0
  -7  -3  -5   39.91    7.67   0
  -7  -3  -5   50.92    6.19   0
   7  -3   5   47.32    4.51   0
   9  -3   5    0.44    4.11   0
  -9  -3  -5   -0.76    4.47   0
  -9  -3  -5    3.83    6.08   0
  -9   3  -5    5.95    4.22   0
   9  -3   5    0.44    4.31   0
   9   3   5    0.94    5.18   0
  11   3   5  312.08    8.37   0
 -11   3  -5  306.28    5.99   0
 -11  -3  -5  307.76    8.87   0
 -11  -3  -5  300.01    8.29   0
  11  -3   5  305.43    6.08   0
  11  -3   5  322.58    5.98   0
 -13   3  -5    7.96    4.23   0
  13  -3   5    6.28    4.32   0
 -13  -3  -5    9.72    5.65   0
  13  -3   5   12.50    4.36   0
 -13  -3  -5    8.99    7.24   0
  13   3   5    8.33    5.84   0
 -15   3  -5   22.75    4.37   0
 -15  -3  -5   23.31    9.72   0
  15  -3   5   25.90    4.39   0
 -15  -3  -5   21.99    5.83   0
 -15  -3  -5   23.99    8.20   0
  15  -3   5   25.66    4.64   0
  15   3   5   20.73    6.05   0
 -17   3  -5    7.41    4.63   0
  17  -3   5    8.30    4.79   0
 -17  -3  -5    2.30    5.49   0
  17  -3   5    3.23    4.66   0
  17   3   5    3.45    5.07   0
 -19  -3  -5   98.67    6.45   0
  19  -3   5   94.48    5.16   0
 -19   3  -5  102.14    5.20   0
  19  -3   5  119.25    5.54   0
  19   3   5  104.99    5.78   0
  21  -3   5    0.19    4.81   0
  21  -3   5    2.64    4.70   0
 -21   3  -5   -1.78    4.92   0
 -21  -3  -5    1.19    4.89   0
  21  -3   5    3.41    4.79   0
  21   3   5    4.15    5.12   0
  23  -3   5   19.48    5.28   0
 -23   3  -5   14.03    5.17   0
 -23  -3  -5   16.10    5.50   0
  23  -3   5   23.12    5.36   0
  23  -3   5   20.72    6.55   0
  23   3   5   19.03    5.78   0
  25  -3   5   10.46    6.69   0
 -25   3  -5    7.14    5.28   0
 -25  -3  -5    7.58    5.54   0
  25  -3   5    9.26    5.26   0
  25  -3   5   14.77    5.40   0
  25   3   5   18.68    5.93   0
 -27   3  -5    6.04    5.80   0
  27  -3   5    4.07    7.08   0
 -27  -3  -5    8.21    5.72   0
  27  -3   5    5.65    5.67   0
  27   3   5   12.43    7.37   0
  27  -3   5    7.30    6.01   0
 -26  -4   5    0.10    5.89   0
 -26   4   5    0.86    6.19   0
 -26  -4   5   -2.48    6.01   0
 -26  -4   5    2.92   10.23   0
  26  -4  -5    0.20    6.24   0
  26  -4  -5    6.31    5.94   0
  24  -4  -5    7.00    5.84   0
 -24  -4   5    9.49    7.23   0
 -24  -4   5   12.54    5.65   0
 -24  -4   5    9.48    5.84   0
  24  -4  -5    5.59    5.78   0
 -24   4   5    1.67    5.67   0
  22  -4  -5    2.24    5.51   0
 -22   4   5    6.32    5.65   0
  22  -4  -5    4.69    5.69   0
 -22  -4   5    8.42    5.40   0
 -22  -4   5    1.30    7.31   0
 -22  -4   5    7.76    5.49   0
 -20  -4   5   62.59    5.43   0
 -20  -4   5   60.93    7.52   0
 -20   4   5   63.95    7.14   0
  20  -4  -5   65.73    5.82   0
  20  -4  -5   67.92    5.94   0
 -20  -4   5   59.24    5.44   0
 -18  -4   5   24.70    6.56   0
 -18   4   5   25.78    5.49   0
  18  -4  -5   28.39    5.18   0
  18   4  -5   31.90    5.32   0
  18  -4  -5   19.16    5.15   0
 -18  -4   5   26.04    5.08   0
 -18  -4   5   30.20    5.17   0
 -16   4   5    9.60    5.85   0
 -16  -4   5   10.87    4.83   0
 -16  -4   5    9.15    6.16   0
 -16  -4   5   10.97    4.68   0
  16  -4  -5   10.03    5.11   0
  16   4  -5    8.67    6.09   0
  16  -4  -5   10.03    4.93   0
  14  -4  -5    2.28    4.84   0
 -14  -4   5   -1.73    4.83   0
 -14   4   5   -2.38    4.41   0
  14  -4  -5    2.48    4.97   0
  14   4  -5    2.67    5.00   0
 -14  -4   5    0.28    4.37   0
 -14  -4   5   -0.22    4.28   0
 -12   4   5   16.85    4.70   0
  12  -4  -5   14.52    4.78   0
 -12  -4   5   15.59    4.50   0
 -12  -4   5   14.10    4.64   0
  12  -4  -5   18.43    5.75   0
  12   4  -5   14.40    4.73   0
 -12  -4   5   12.27    4.26   0
 -10  -4   5   18.43    4.25   0
 -10  -4   5   15.93    5.23   0
 -10  -4   5   16.17    4.78   0
  10  -4  -5   14.59    4.55   0
  10   4  -5   15.88    4.52   0
 -10   4   5   14.22    5.60   0
  10  -4  -5   17.68    5.98   0
  -8  -4   5  186.17    5.32   0
  -8  -4   5  209.77    5.38   0
  -8   4   5  184.03    6.96   0
   8  -4  -5  185.68    5.36   0
   8   4  -5  197.88    6.49   0
   8  -4  -5  188.15    8.22   0
  -8  -4   5  178.63    5.44   0
  -6  -4   5   37.33    4.54   0
  -6   4   5   34.87    6.32   0
  -6  -4   5   35.86    4.64   0
   6  -4  -5   33.18    4.63   0
   6  -4  -5   33.33    6.85   0
   6   4  -5   34.75    5.45   0
  -6  -4   5   33.41    4.46   0
  -4   4   5  122.09    8.22   0
  -4  -4   5  116.94    4.92   0
  -4  -4   5  117.85    5.17   0
   4  -4  -5  113.78    9.05   0
   4  -4  -5  113.91    5.29   0
   4   4  -5  116.59    4.80   0
   2   4  -5   24.55    4.10   0
  -2  -4   5   34.32    4.46   0
  -2  -4   5   30.83    4.57   0
   2  -4  -5   31.08    5.00   0
   2  -4  -5   28.82    8.95   0
  -2   4   5   25.98    8.13   0
   0   4  -5   58.69    4.48   0
   0  -4  -5   61.10    5.04   0
   0  -4   5   54.91    4.66   0
   0  -4   5   59.57    4.66   0
   2  -4   5   60.49    4.75   0
   2  -4   5   58.95    4.45   0
  -2  -4  -5   54.69    4.73   0
  -2   4  -5   67.49    4.37   0
  -4  -4  -5  175.94    6.46   0
   4  -4   5  184.63    5.23   0
   4  -4   5  170.37    5.28   0
  -4   4  -5  188.14    5.27   0
  -6  -4  -5  160.16    6.83   0
   6  -4   5  155.56    5.32   0
  -6  -4  -5  157.64   11.33   0
  -6   4  -5  161.65    5.17   0
   6  -4   5  143.97    5.00   0
  -6  -4  -5  165.54   10.33   0
  -8  -4  -5   73.18    5.27   0
  -8  -4  -5   69.64    7.76   0
   8  -4   5   77.64    4.74   0
  -8  -4  -5   70.75    7.94   0
  -8   4  -5   64.04    4.65   0
   8  -4   5   67.22    4.69   0
 -10  -4  -5   19.06    6.83   0
  10  -4   5   15.27    4.51   0
 -10  -4  -5   19.63    5.96   0
 -10  -4  -5   18.73    7.12   0
  10  -4   5   17.42    4.46   0
 -10   4  -5   19.34    4.39   0
 -12   4  -5  100.55    5.04   0
  12  -4   5   98.33    5.03   0
 -12  -4  -5   81.82    7.35   0
 -12  -4  -5   89.54    6.86   0
  12  -4   5   97.45    5.23   0
 -12  -4  -5   90.89    6.63   0
  14  -4   5    4.90    4.80   0
 -14  -4  -5    4.70    5.71   0
 -14   4  -5    3.62    4.59   0
  14  -4   5   -0.38    4.64   0
 -14  -4  -5    3.56    5.96   0
 -14  -4  -5    4.69    6.17   0
  16   4   5   56.05    6.59   0
  16  -4   5   70.62    5.20   0
 -16   4  -5   61.14    5.04   0
  16  -4   5   55.59    5.17   0
 -16  -4  -5   50.00    6.55   0
 -16  -4  -5   58.62    8.98   0
 -16  -4  -5   57.27    8.39   0
  18  -4   5   32.82    5.00   0
 -18   4  -5   43.91    5.17   0
  18   4   5   36.43    5.33   0
 -18  -4  -5   37.81    6.46   0
  18  -4   5   33.77    6.22   0
 -20   4  -5    4.05    5.26   0
  20  -4   5    0.80    5.28   0
 -20  -4  -5    2.48    5.16   0
  20   4   5    3.48    5.61   0
  20  -4   5   -1.01    5.15   0
 -22  -4  -5    6.74    6.50   0
 -22   4  -5   11.32    5.37   0
  22  -4   5    9.41    5.29   0
  22   4   5    6.75    5.81   0
  22  -4   5    4.36    5.24   0
  22  -4   5    1.72    5.49   0
 -24  -4  -5    8.14    5.71   0
  24   4   5    8.80    7.41   0
 -24   4  -5    5.73    5.80   0
  24  -4   5    5.43    5.81   0
  24  -4   5    6.45    6.77   0
  24  -4   5    4.28    5.43   0
 -21  -5   5   48.59    8.02   0
 -21  -5   5   51.85    6.03   0
 -21   5   5   34.55    6.47   0
 -21  -5   5   46.63    5.95   0
  21  -5  -5   47.75    6.28   0
  21  -5  -5   61.37    6.08   0
 -19  -5   5    8.33    5.47   0
  19  -5  -5   -0.21    5.90   0
 -19   5   5    6.24    5.67   0
 -19  -5   5    8.42    6.97   0
  19  -5  -5    4.60    5.70   0
 -19  -5   5    6.25    5.15   0
 -17   5   5    5.90    5.17   0
 -17  -5   5    3.01    6.84   0
 -17  -5   5    1.97    5.21   0
  17  -5  -5    5.59    5.41   0
  17  -5  -5    3.22    5.39   0
 -17  -5   5    2.66    5.16   0
 -15  -5   5   33.13    5.04   0
  15  -5  -5   28.84    5.46   0
 -15  -5   5   25.13    6.64   0
 -15   5   5   28.85    5.29   0
  15  -5  -5   23.07    6.65   0
 -15  -5   5   28.68    5.22   0
  13  -5  -5  275.67    6.40   0
 -13  -5   5  303.68    6.51   0
  13  -5  -5  266.75    8.45   0
 -13  -5   5  283.15    6.93   0
 -13  -5   5  265.38    6.33   0
 -13   5   5  296.56    7.28   0
 -11  -5   5    7.06    4.65   0
 -11  -5   5   10.14    4.86   0
  11  -5  -5    8.38    4.76   0
 -11   5   5    9.33    6.08   0
  11  -5  -5    6.55    6.29   0
 -11  -5   5   13.19    5.68   0
  -9  -5   5   11.80    4.60   0
  -9   5   5   12.86    5.54   0
   9  -5  -5    9.45    4.84   0
   9  -5  -5   11.83    6.00   0
  -9  -5   5    8.91    4.82   0
  -9  -5   5   11.89    4.56   0
  -7  -5   5    7.15    4.59   0
  -7  -5   5    8.67    4.42   0
  -7   5   5    9.66    6.38   0
   7  -5  -5    6.91    4.91   0
   7  -5  -5    8.14    6.04   0
  -7  -5   5   11.43    4.59   0
   5  -5  -5  186.82    5.85   0
  -5   5   5  189.17    8.35   0
  -5  -5   5  202.06    5.57   0
   5  -5  -5  188.56    9.08   0
  -5  -5   5  196.10    5.60   0
   3  -5  -5    1.41    8.13   0
  -3  -5   5    0.80    4.63   0
   3  -5  -5   -3.35    4.79   0
  -3   5   5    0.73    6.87   0
  -3  -5   5    3.48    4.42   0
   3   5  -5    1.24    4.21   0
   1  -5  -5  186.66   12.10   0
   1   5  -5  180.91    5.41   0
   1  -5  -5  187.01    5.51   0
  -1  -5   5  187.53    5.63   0
   1  -5  -5  181.38   12.60   0
  -1  -5   5  191.93    5.26   0
  -1   5  -5   86.72    4.91   0
  -1  -5  -5   89.56    5.16   0
   1  -5   5   80.15    5.12   0
   1  -5   5   80.63    4.74   0
  -3   5  -5   77.53    4.63   0
   3  -5   5   78.22    4.82   0
  -3  -5  -5   70.69    5.26   0
   3  -5   5   70.94    4.93   0
  -5   5  -5   14.92    4.24   0
   5  -5   5   18.13    4.31   0
  -5  -5  -5   13.95   10.68   0
  -5  -5  -5   15.91   11.08   0
   5  -5   5   14.88    4.65   0
  -5  -5  -5   12.41    4.94   0
  -7   5  -5   36.32    4.48   0
  -7  -5  -5   33.64    8.67   0
   7  -5   5   39.37    4.49   0
  -7  -5  -5   36.32    5.07   0
   7  -5   5   36.52    4.69   0
  -7  -5  -5   35.83    9.09   0
  -9   5  -5   41.39    4.75   0
  -9  -5  -5   46.32    7.81   0
  -9  -5  -5   44.87    6.45   0
   9  -5   5   40.85    4.80   0
  -9  -5  -5   44.11    8.52   0
   9  -5   5   37.42    4.74   0
 -11   5  -5    3.61    4.53   0
  11  -5   5   -1.63    4.55   0
 -11  -5  -5    1.89    6.93   0
 -11  -5  -5    5.69    6.08   0
 -11  -5  -5    1.08    7.15   0
  11  -5   5    1.46    4.85   0
 -11  -5  -5    3.07    6.07   0
 -13  -5  -5  151.05    7.57   0
 -13   5  -5  141.30    5.51   0
  13  -5   5  124.19    5.46   0
 -13  -5  -5  137.78    7.93   0
 -13  -5  -5  141.49    8.58   0
 -13  -5  -5  146.47    7.22   0
  13  -5   5  131.28    5.74   0
  15  -5   5    5.37    5.11   0
 -15   5  -5    6.25    4.87   0
  15  -5   5    4.05    5.25   0
 -15  -5  -5    5.49    7.38   0
 -15  -5  -5    3.54    6.49   0
 -15  -5  -5    7.04    6.88   0
 -15  -5  -5    2.93    6.41   0
 -17   5  -5   16.91    5.46   0
  17  -5   5   15.79    5.33   0
 -17  -5  -5   16.60    6.92   0
 -17  -5  -5   14.81    6.84   0
 -17  -5  -5   14.53    7.68   0
 -17  -5  -5   13.95    8.26   0
  17  -5   5   16.37    5.42   0
 -19  -5  -5    4.18   10.47   0
 -19   5  -5    6.71    5.24   0
 -19  -5  -5    5.36   11.65   0
 -19  -5  -5    9.87    6.01   0
 -19  -5  -5    0.68    7.15   0
  19  -5   5    6.59    5.30   0
  19  -5   5    7.26    5.41   0
  19  -5   5    1.38    5.56   0
 -21   5  -5   26.30    5.79   0
 -21  -5  -5   19.84    7.33   0
  21  -5   5   24.07    5.79   0
  21  -5   5   27.28    5.92   0
 -21  -5  -5   26.40    7.69   0
  21  -5   5   33.90    5.89   0
 -16  -6   5    4.34    5.64   0
 -16   6   5    0.04    6.96   0
  16  -6  -5    3.98    5.69   0
 -16  -6   5    5.17    5.96   0
  16  -6  -5    5.37    7.46   0
 -16  -6   5    0.33    5.58   0
 -14  -6   5    0.84    5.45   0
 -14   6   5    0.34    6.90   0
  14  -6  -5   -1.62    5.54   0
 -14  -6   5    4.68    5.61   0
  14  -6  -5    0.42    6.05   0
 -14  -6   5   -0.67    5.40   0
 -12  -6   5    1.72    5.21   0
 -12   6   5    1.26    5.48   0
  12  -6  -5    0.95    7.00   0
  12  -6  -5    3.05    5.27   0
 -12  -6   5    1.54    5.52   0
 -12  -6   5    0.47    4.90   0
 -10  -6   5   21.41    5.60   0
 -10   6   5   16.05    6.70   0
  10  -6  -5   17.89    5.24   0
  10  -6  -5   19.77    7.22   0
 -10  -6   5   22.83    5.34   0
 -10  -6   5   14.54    6.58   0
  -8  -6   5   25.75    6.46   0
  -8  -6   5   29.52    6.18   0
  -8   6   5   22.07    6.45   0
   8  -6  -5   22.30    5.48   0
  -8  -6   5   21.82    5.31   0
   8  -6  -5   23.47    7.85   0
  -6   6   5   22.55    7.99   0
   6  -6  -5   20.24    5.16   0
  -6  -6   5   22.44    5.05   0
  -6  -6   5   20.35    5.05   0
   6  -6  -5   18.57    7.72   0
  -6  -6   5   19.39    5.15   0
  -4  -6   5   15.13    4.95   0
  -4  -6   5   10.61    4.86   0
   4  -6  -5    9.29    5.54   0
  -4  -6   5    7.41    4.84   0
   4  -6  -5   14.63    9.26   0
  -2  -6   5    7.41    5.91   0
  -2  -6   5   14.56    4.69   0
   2  -6  -5   12.60    5.09   0
   2  -6  -5   11.34    9.36   0
   2  -6  -5   12.23    9.53   0
   2   6  -5   13.40    4.88   0
   0   6  -5   -0.21    4.79   0
   0  -6   5    2.96    4.72   0
   0  -6  -5    1.27    5.01   0
   0  -6   5   -1.11    5.29   0
  -2   6  -5    1.46    5.84   0
   2  -6   5    3.86    4.73   0
  -2  -6  -5    3.40    5.08   0
   2  -6   5   -0.16    5.07   0
  -4   6  -5   39.36    5.06   0
   4  -6   5   43.64    5.44   0
  -4  -6  -5   41.25    5.55   0
   4  -6   5   45.55    5.12   0
   6  -6   5   22.65    5.13   0
  -6   6  -5   34.20    5.08   0
  -6  -6  -5   25.11    5.39   0
   6  -6   5   33.07    5.18   0
  -8   6  -5   12.93    5.03   0
  -8  -6  -5   13.14   10.12   0
   8  -6   5   18.42    6.20   0
  -8  -6  -5   15.37    5.47   0
  -8  -6  -5   12.50   10.66   0
   8  -6   5   11.21    5.07   0
  -8  -6  -5   17.27    6.20   0
 -10   6  -5    3.31    4.90   0
 -10  -6  -5    3.94    9.08   0
  10  -6   5    1.30    5.22   0
 -10  -6  -5    3.41    5.52   0
 -10  -6  -5    2.79    8.79   0
 -10  -6  -5    3.27    6.16   0
  10  -6   5   -0.11    5.10   0
 -12  -6  -5   10.31    5.62   0
 -12  -6  -5   12.04    8.53   0
 -12   6  -5   19.30    5.20   0
  12  -6   5   14.86    5.15   0
 -12  -6  -5    9.51    8.09   0
 -12  -6  -5   15.54    6.63   0
  12  -6   5   10.58    5.41   0
 -14   6  -5    6.80    5.51   0
 -14  -6  -5    8.07    7.92   0
 -14  -6  -5   12.83    6.07   0
 -14  -6  -5   12.03    8.22   0
 -14  -6  -5   13.68    6.83   0
  14  -6   5    8.78    5.72   0
  14  -6   5   10.81    5.31   0
 -16   6  -5    3.89    5.77   0
  16  -6   5    8.58    5.78   0
 -16  -6  -5    6.22    7.14   0
 -16  -6  -5    5.77    6.91   0
 -16  -6  -5    6.36    7.33   0
  16  -6   5   13.39    5.78   0
 -16  -6  -5    4.83    7.76   0
  -7  -7   5    2.21    5.63   0
  -7  -7   5   -2.43    5.81   0
   7  -7  -5   -1.87    6.02   0
  -7  -7   5    1.00    5.64   0
   7  -7  -5    3.35    9.94   0
  -7   7   5    1.71    9.17   0
  -5  -7   5    3.30    6.90   0
  -5  -7   5    5.89    5.86   0
  -5  -7   5    5.12    5.73   0
   5  -7  -5    4.15   10.18   0
   5  -7  -5   10.90    5.89   0
   5  -7  -5    5.14   10.89   0
  -3  -7   5   34.58    5.95   0
  -3  -7   5   36.64    5.92   0
   3  -7  -5   35.64    5.94   0
   3  -7  -5   40.86   16.06   0
   3  -7  -5   38.59   15.55   0
  -3  -7   5   34.51    5.90   0
  -1  -7   5    1.80    5.56   0
  -1  -7   5    6.09    5.72   0
   1  -7  -5    3.05    6.02   0
  -1   7  -5    4.82    6.78   0
   1  -7   5    2.82    5.61   0
   1  -7   5   -1.25    5.84   0
  -1  -7  -5    1.88    5.64   0
  -1  -7  -5    1.91    5.84   0
  -3   7  -5   15.26    5.61   0
   3  -7   5   10.40    6.87   0
   3  -7   5   16.02    5.79   0
  -3  -7  -5   11.67    6.21   0
  -3  -7  -5   12.40    5.81   0
  -5  -7  -5   30.19    5.89   0
   5  -7   5   28.57    6.06   0
  -5  -7  -5   29.50    6.23   0
   5  -7   5   38.65    6.07   0
  -5   7  -5   23.98    6.00   0
  -7   7  -5    7.60    5.65   0
   7  -7   5    0.94    5.75   0
  -7  -7  -5    4.38    6.07   0
  -7  -7  -5    2.92    5.73   0
   7  -7   5    4.41    5.89   0
 -30   0   6  120.65    6.65   0
  30   0  -6  130.42    9.14   0
  30   0  -6  120.98    6.62   0
  28   0  -6  104.18    8.16   0
 -28   0   6  128.39    6.16   0
  28   0  -6  109.19    6.13   0
 -26   0   6  399.13    9.08   0
 -26   0   6  349.73    7.26   0
  26   0  -6  391.00    8.64   0
  26   0  -6  371.09    7.16   0
  24   0  -6  368.17    9.02   0
 -24   0   6  332.76    5.64   0
 -24   0   6  364.92    8.39   0
  24   0  -6  333.19    6.62   0
 -22   0   6   70.92    5.24   0
  22   0  -6   74.04    5.64   0
 -22   0   6   68.46    6.16   0
  22   0  -6   68.48    5.16   0
  20   0  -6  646.90    9.11   0
 -20   0   6  650.04    7.66   0
  20   0  -6  654.13    7.48   0
 -20   0   6  657.74    9.62   0
  18   0  -6    3.44    5.02   0
 -18   0   6    3.74    4.70   0
 -18   0   6    4.27    4.72   0
  18   0  -6    5.36    3.26   0
  16   0  -6  257.62    6.59   0
 -16   0   6  271.34    6.34   0
 -16   0   6  250.47    6.03   0
  16   0  -6  247.25    5.06   0
  14   0  -6  427.08    7.67   0
  14   0  -6  419.60    6.63   0
 -14   0   6  426.85    7.41   0
 -14   0   6  437.52    6.84   0
 -12   0   6  702.43    9.57   0
 -12   0   6  690.08    7.97   0
  12   0  -6  674.23    8.97   0
  12   0  -6  673.22    7.84   0
 -10   0   6 2138.49   14.29   0
  10   0  -6 2094.37   12.97   0
 -10   0   6 2056.34   13.15   0
  10   0  -6 2061.39   14.21   0
   8   0  -6  601.61    7.96   0
  -8   0   6  639.83    8.89   0
  -8   0   6  609.54    8.19   0
   8   0  -6  607.58    8.85   0
   6   0  -6 3094.08   17.51   0
  -6   0   6 3421.50   17.69   0
  -6   0   6 3112.85   17.50   0
  -6   0   6 3106.49   17.57   0
  -4   0   6 3333.72   18.64   0
  -4   0   6 3162.14   18.05   0
  -4   0   6 3354.97   18.39   0
   4   0  -6 3148.08   17.98   0
  -2   0   6   12.82    4.23   0
   2   0  -6   13.10    3.55   0
  -2   0   6   10.88    5.14   0
   2   0  -6   10.66    5.10   0
   0   0  -6 1982.59   15.21   0
   0   0   6 1801.23   14.95   0
   0   0   6 1810.29   14.73   0
   0   0  -6 1802.82   14.37   0
   2   0   6   83.65    5.85   0
  -2   0  -6   85.09    5.19   0
   2   0   6   82.47    5.16   0
  -2   0  -6   83.19    5.86   0
   4   0   6 1836.84   14.17   0
  -4   0  -6 1809.76   14.21   0
  -4   0  -6 1796.27   14.65   0
   4   0   6 1826.94   15.25   0
  -6   0  -6  992.67   10.48   0
   6   0   6  989.12   10.62   0
   6   0   6  990.07   11.91   0
  -6   0  -6  965.16   11.70   0
   8   0   6  861.32   12.07   0
   8   0   6  843.65    9.56   0
  -8   0  -6  875.14   11.46   0
  -8   0  -6  872.17    9.69   0
 -10   0  -6 1166.25   13.00   0
 -10   0  -6 1145.05   10.93   0
  10   0   6 1170.22   10.56   0
  10   0   6 1125.29   13.69   0
  12   0   6  252.69    6.16   0
  12   0   6  257.27    8.27   0
 -12   0  -6  256.97    5.99   0
 -12   0  -6  263.16    7.64   0
 -14   0  -6  471.10    7.47   0
 -14   0  -6  484.16    9.77   0
  14   0   6  453.90   10.11   0
  14   0   6  471.37    7.01   0
 -16   0  -6  153.14    5.50   0
  16   0   6  156.23    8.25   0
  16   0   6  164.10    5.68   0
  18   0   6  646.27   13.26   0
 -18   0  -6  636.60    7.82   0
  18   0   6  650.74    7.88   0
  20   0   6  127.99    8.25   0
  20   0   6  121.36    5.39   0
  20   0   6  125.05    9.65   0
 -20   0  -6  116.86    5.28   0
  22   0   6  236.06   11.32   0
 -22   0  -6  201.74    6.02   0
  22   0   6  231.96    6.37   0
  22   0   6  233.85   12.66   0
  24   0   6  304.45   18.89   0
 -24   0  -6  269.33    6.38   0
  24   0   6  274.55    6.49   0
  24   0   6  297.41   18.89   0
  26   0   6   31.35    5.61   0
 -26   0  -6   34.07    5.32   0
 -28   0  -6   89.51    5.73   0
  28   0   6   86.41    5.84   0
 -30   0  -6    2.07    5.82   0
  30   0   6    4.86    6.01   0
 -29  -1   6   11.64    7.25   0
  29   1  -6   11.37    5.66   0
 -29   1   6    9.50    5.82   0
 -29  -1   6   14.64    5.74   0
  29  -1  -6   12.16    7.60   0
  29   1  -6   11.26    7.71   0
  29  -1  -6    8.79    5.83   0
  27  -1  -6  168.78    8.31   0
 -27   1   6  199.98    6.39   0
 -27  -1   6  169.23    6.27   0
  27   1  -6  189.93    9.59   0
 -27  -1   6  163.51    8.60   0
  27  -1  -6  161.80    6.14   0
  27   1  -6  187.90    6.26   0
 -25  -1   6   22.58    5.67   0
 -25   1   6   21.14    6.48   0
 -25   1   6   19.82    5.44   0
 -25  -1   6   20.20    5.06   0
  25   1  -6   20.42    7.00   0
  25   1  -6   17.29    5.04   0
  25  -1  -6   32.57    5.34   0
  25  -1  -6   15.31    6.71   0
 -23   1   6  445.19    8.52   0
 -23  -1   6  454.89    9.26   0
 -23   1   6  409.87    7.15   0
  23   1  -6  404.68    9.41   0
 -23  -1   6  425.00    6.66   0
  23  -1  -6  402.55    5.93   0
  23  -1  -6  439.28    8.24   0
  23   1  -6  421.87    6.55   0
 -21   1   6  371.87    7.58   0
 -21  -1   6  384.00    8.80   0
  21  -1  -6  351.08    6.64   0
  21   1  -6  344.88    7.98   0
 -21   1   6  369.49    6.79   0
 -21  -1   6  368.01    5.55   0
  21   1  -6  327.39    6.27   0
  21  -1  -6  368.33    7.34   0
 -19   1   6  432.11    7.28   0
  19   1  -6  375.95    8.55   0
 -19  -1   6  427.47    7.89   0
 -19   1   6  399.90    6.68   0
 -19  -1   6  398.83    6.61   0
  19  -1  -6  411.39    7.40   0
  19  -1  -6  416.06    6.58   0
  19   1  -6  389.81    6.52   0
  17   1  -6  482.88    5.87   0
  17  -1  -6  501.30    7.18   0
 -17   1   6  548.28    7.44   0
  17   1  -6  471.46    9.04   0
 -17  -1   6  534.60    8.32   0
 -17   1   6  515.85    7.30   0
 -17  -1   6  496.94    6.69   0
  17  -1  -6  518.35    7.79   0
  15   1  -6  231.64    5.59   0
  15   1  -6  222.59    6.52   0
 -15   1   6  258.83    6.03   0
 -15   1   6  260.11    6.32   0
 -15  -1   6  256.62    6.74   0
 -15  -1   6  249.15    5.67   0
  15  -1  -6  251.50    6.20   0
  15  -1  -6  235.42    5.99   0
 -13   1   6 1219.48   10.33   0
  13   1  -6 1139.14   11.75   0
 -13   1   6 1344.39   10.64   0
 -13  -1   6 1305.28   11.49   0
  13  -1  -6 1279.62   10.68   0
 -13  -1   6 1248.04    9.57   0
  13  -1  -6 1295.38   10.20   0
  13   1  -6 1222.63    9.41   0
 -11   1   6  739.64    8.68   0
  11   1  -6  682.14    8.98   0
  11   1  -6  674.97    7.45   0
 -11   1   6  710.07    8.85   0
  11  -1  -6  702.76    8.57   0
 -11  -1   6  720.61    9.16   0
 -11  -1   6  702.87    7.59   0
  11  -1  -6  684.56    8.35   0
  -9  -1   6  258.52    5.67   0
  -9   1   6  270.32    6.56   0
   9   1  -6  246.13    6.75   0
  -9   1   6  252.72    7.40   0
   9  -1  -6  260.29    6.58   0
  -9  -1   6  246.33    5.67   0
  -9  -1   6  257.28    6.75   0
   9  -1  -6  256.69    6.40   0
   7   1  -6  794.97    9.59   0
  -7   1   6  848.64    9.39   0
   7  -1  -6  817.18    9.95   0
  -7   1   6  844.95   10.45   0
   7  -1  -6  807.93    9.32   0
  -7  -1   6  766.22    7.91   0
  -7  -1   6  818.48    9.70   0
  -7  -1   6  817.75    8.65   0
  -5  -1   6  666.38    8.12   0
   5  -1  -6  660.31    9.80   0
  -5  -1   6  703.62    9.07   0
  -5   1   6  715.61    9.28   0
   5   1  -6  714.77    9.13   0
  -5  -1   6  745.36    8.41   0
   5  -1  -6  702.12    8.58   0
  -5   1   6  695.99   10.82   0
  -3  -1   6 2174.51   13.60   0
  -3   1   6 2094.00   17.97   0
  -3   1   6 2138.70   14.77   0
   3   1  -6 2040.26   14.11   0
  -3  -1   6 2079.86   14.18   0
   3  -1  -6 2110.07   14.49   0
  -3   1   6 2027.98   18.07   0
   3   1  -6 2023.12   13.33   0
  -1   1   6  630.57   11.79   0
   1   1  -6  663.08    8.49   0
  -1  -1   6  666.45    8.41   0
  -1  -1   6  646.90    8.82   0
  -1   1   6  661.95   11.72   0
  -1   1   6  648.09    8.76   0
   1   1  -6  636.46    8.75   0
   1  -1  -6  667.79    9.43   0
  -1   1  -6 1662.60   12.38   0
   1  -1   6 1697.03   12.43   0
   1   1   6 1645.33   14.26   0
  -1  -1  -6 1678.61   18.40   0
  -1   1  -6 1652.04   12.77   0
   1   1   6 1700.78   18.34   0
  -1  -1  -6 1691.21   14.12   0
   1  -1   6 1611.78   12.80   0
  -3  -1  -6  977.94   13.78   0
  -3   1  -6  983.59   10.19   0
   3  -1   6  980.92    9.69   0
   3   1   6  997.70   13.97   0
   3  -1   6 1004.68   10.55   0
   3   1   6  972.75   12.31   0
  -3   1  -6 1023.07    9.85   0
  -3  -1  -6  985.72   11.63   0
  -5  -1  -6  280.21    7.47   0
  -5  -1  -6  276.41    7.98   0
   5   1   6  271.73    8.04   0
  -5   1  -6  291.42    6.62   0
   5   1   6  272.53    7.67   0
   5  -1   6  275.99    6.82   0
  -5   1  -6  293.47    6.21   0
   5  -1   6  280.01    6.09   0
  -7   1  -6 2375.57   13.80   0
  -7  -1  -6 2274.12   17.40   0
   7   1   6 2301.61   17.56   0
  -7  -1  -6 2342.74   18.61   0
   7   1   6 2238.48   19.02   0
   7  -1   6 2341.19   13.60   0
   7  -1   6 2309.86   15.29   0
  -7   1  -6 2327.69   15.44   0
  -9  -1  -6  261.80    6.39   0
  -9   1  -6  272.18    6.12   0
   9  -1   6  263.87    5.93   0
  -9  -1  -6  269.04    8.34   0
   9   1   6  269.04    6.65   0
  -9   1  -6  267.34    7.27   0
   9   1   6  258.40    9.04   0
   9  -1   6  259.77    6.78   0
 -11  -1  -6 1590.54   12.56   0
  11  -1   6 1531.32   10.79   0
  11   1   6 1523.49   13.20   0
  11   1   6 1536.73   18.20   0
  11  -1   6 1535.95   12.77   0
 -11   1  -6 1541.34   10.86   0
 -11   1  -6 1564.84   13.08   0
 -11  -1  -6 1581.26   17.63   0
 -13   1  -6   66.62    4.71   0
 -13  -1  -6   62.51    4.67   0
  13  -1   6   70.21    4.75   0
  13   1   6   72.07    7.96   0
  13   1   6   66.84    4.82   0
 -13  -1  -6   66.90    7.30   0
  13  -1   6   62.28    4.89   0
 -15  -1  -6  256.50   10.74   0
 -15   1  -6  246.86    5.87   0
 -15  -1  -6  250.75    5.90   0
  15  -1   6  248.58    5.89   0
  15   1   6  262.23   12.12   0
  15   1   6  251.16    6.07   0
  15  -1   6  237.55    7.47   0
 -17  -1  -6  568.29    7.38   0
 -17   1  -6  572.17    7.44   0
  17  -1   6  543.11    7.33   0
  17   1   6  563.66    7.55   0
  17  -1   6  565.07    9.61   0
 -19   1  -6   79.84    4.93   0
 -19  -1  -6   83.32    5.95   0
  19  -1   6   84.13    5.08   0
  19   1   6   84.52    6.26   0
  19  -1   6   83.75    6.72   0
 -21   1  -6  398.68    6.67   0
 -21  -1  -6  341.03    6.64   0
  21  -1   6  370.72    6.56   0
  21   1   6  376.75    6.91   0
  21  -1   6  392.82    9.31   0
 -23  -1  -6   81.26    5.31   0
 -23   1  -6   85.81    4.14   0
  23  -1   6   82.65    5.39   0
  23   1   6   86.43    5.35   0
  23  -1   6   81.08    7.02   0
  23  -1   6   79.76    6.70   0
  25  -1   6  147.04    8.00   0
 -25   1  -6  123.75    5.96   0
 -25  -1  -6  142.21    5.81   0
  25  -1   6  121.62    6.08   0
  25  -1   6  136.89    8.18   0
  25   1   6  144.81    6.07   0
 -27   1  -6  105.01    6.04   0
  27  -1   6  108.36    9.24   0
 -27  -1  -6   95.64    6.03   0
  27  -1   6  100.77    9.73   0
  27  -1   6   99.57    6.06   0
  27   1   6   99.07    6.26   0
 -29   1  -6   19.08    5.81   0
 -29  -1  -6   16.21    5.52   0
  29  -1   6   23.67    9.89   0
  29  -1   6   23.26    9.74   0
  29  -1   6   19.99    5.93   0
  29   1   6   18.18    5.98   0
 -28   2   6   10.28    6.02   0
 -28  -2   6   12.30    5.62   0
  28   2  -6    9.75    8.63   0
  28  -2  -6   13.55    6.20   0
  28  -2  -6    7.69    5.71   0
  28   2  -6   12.77    5.43   0
 -28  -2   6   12.83    7.12   0
  26   2  -6  136.34    6.10   0
 -26  -2   6  154.43    9.42   0
  26   2  -6  147.30    8.63   0
 -26   2   6  133.62    6.62   0
 -26  -2   6  132.86    4.64   0
  26  -2  -6  138.43    6.82   0
  26  -2  -6  129.50    6.29   0
  24   2  -6  170.89    4.80   0
 -24   2   6  182.33    6.08   0
  24   2  -6  177.54    8.30   0
 -24  -2   6  195.32    8.22   0
 -24  -2   6  173.38    5.94   0
  24  -2  -6  183.35    6.57   0
  24  -2  -6  168.22    6.02   0
  22   2  -6  292.48    8.66   0
 -22   2   6  266.61    6.49   0
 -22  -2   6  297.80    8.77   0
 -22  -2   6  282.33    6.02   0
  22  -2  -6  275.90    6.79   0
  22  -2  -6  281.20    6.31   0
  22   2  -6  289.25    6.14   0
  20   2  -6  932.80   11.87   0
 -20   2   6 1036.02    9.54   0
 -20   2   6  949.95    9.12   0
 -20  -2   6 1016.97   11.05   0
  20  -2  -6  934.89    9.44   0
 -20  -2   6  902.17    8.45   0
  20  -2  -6  948.86    8.74   0
  20   2  -6  950.72    8.46   0
  18   2  -6   35.00    6.15   0
 -18   2   6   45.75    4.81   0
  18   2  -6   28.89    3.33   0
 -18   2   6   34.32    5.13   0
  18  -2  -6   41.43    5.13   0
 -18  -2   6   32.13    5.26   0
 -18  -2   6   36.09    4.81   0
  18  -2  -6   31.44    5.70   0
 -16   2   6  509.14    7.34   0
 -16   2   6  486.77    7.42   0
  16  -2  -6  531.60    7.55   0
  16   2  -6  496.63    6.66   0
 -16  -2   6  495.07    6.64   0
  16  -2  -6  487.56    7.26   0
 -16  -2   6  523.11    8.32   0
  16   2  -6  483.30    8.12   0
  14   2  -6  427.36    7.68   0
 -14   2   6  438.20    7.00   0
 -14   2   6  442.70    7.43   0
  14  -2  -6  428.58    7.30   0
 -14  -2   6  410.37    5.62   0
  14  -2  -6  414.53    7.60   0
 -14  -2   6  417.77    8.48   0
 -12  -2   6   93.45    5.42   0
 -12   2   6   93.60    5.48   0
  12  -2  -6   99.34    5.48   0
  12   2  -6   90.17    6.24   0
 -12   2   6  108.02    5.25   0
 -12  -2   6  105.05    4.86   0
  12  -2  -6   91.74    5.92   0
 -12  -2   6   94.45    4.74   0
 -10   2   6  896.76   10.94   0
 -10   2   6  946.77    9.12   0
  10   2  -6  874.22    9.50   0
  10  -2  -6  911.72    8.52   0
 -10  -2   6  867.96    9.31   0
  10  -2  -6  912.19   10.09   0
 -10  -2   6  859.46    8.09   0
 -10  -2   6  953.35    8.50   0
  -8  -2   6  364.31    6.06   0
  -8  -2   6  327.79    5.89   0
   8   2  -6  348.82    7.01   0
  -8   2   6  355.68    6.35   0
  -8  -2   6  363.78    6.94   0
   8  -2  -6  357.09    6.53   0
  -8   2   6  355.17    7.72   0
   8  -2  -6  353.42    7.91   0
  -6  -2   6 1324.24    9.89   0
  -6   2   6 1312.19   10.52   0
  -6  -2   6 1275.95    9.61   0
   6   2  -6 1338.08   11.19   0
  -6  -2   6 1255.75   10.85   0
   6  -2  -6 1301.91   10.57   0
  -6   2   6 1283.96   14.76   0
   6  -2  -6 1259.77   14.03   0
  -4   2   6 2903.99   15.25   0
   4  -2  -6 2679.24   22.88   0
   4   2  -6 2764.41   15.35   0
  -4  -2   6 2822.55   14.07   0
  -4  -2   6 2639.56   14.83   0
   4  -2  -6 2774.25   15.11   0
  -4   2   6 2703.76   24.69   0
   4   2  -6 2766.29   14.00   0
   2   2  -6  692.75    7.77   0
  -2   2   6  716.20   16.45   0
  -2  -2   6  664.18    7.70   0
  -2   2   6  706.31    8.76   0
   2   2  -6  683.40    8.31   0
  -2   2   6  668.02   17.25   0
   2  -2  -6  685.79    8.68   0
  -2  -2   6  682.45    8.27   0
   0  -2   6 2057.82   12.24   0
   0   2   6 2007.60   13.96   0
   0  -2  -6 1977.47   13.81   0
   0   2  -6 1984.81   12.82   0
   0  -2   6 1969.31   12.78   0
   0   2  -6 1970.32   12.17   0
  -2   2  -6   60.18    4.71   0
   2  -2   6   47.37    4.39   0
  -2   2  -6   56.27    4.46   0
   2   2   6   53.50    5.04   0
  -2  -2  -6   52.01    5.04   0
   2  -2   6   58.37    4.56   0
  -4  -2  -6   48.60    8.21   0
  -4   2  -6   49.01    4.21   0
   4   2   6   51.09    5.17   0
  -4   2  -6   45.14    4.41   0
   4  -2   6   50.55    4.32   0
   4  -2   6   50.07    4.50   0
  -4  -2  -6   47.34    5.16   0
   4   2   6   48.39    9.97   0
  -6   2  -6  152.72    4.88   0
   6  -2   6  160.92    5.43   0
  -6  -2  -6  167.67    8.47   0
   6  -2   6  162.25    4.97   0
   6   2   6  173.78    6.90   0
   6   2   6  161.02    9.09   0
  -6  -2  -6  164.43    6.99   0
  -6   2  -6  161.94    5.38   0
  -8   2  -6 1225.57    9.50   0
   8  -2   6 1213.10    9.40   0
   8  -2   6 1234.87   10.18   0
   8   2   6 1277.32   13.80   0
  -8  -2  -6 1200.05   14.34   0
   8   2   6 1204.81   15.24   0
  -8   2  -6 1240.78   10.26   0
  -8  -2  -6 1248.85   13.90   0
 -10  -2  -6 1289.94   15.01   0
  10  -2   6 1246.47   10.87   0
  10  -2   6 1247.27    9.45   0
 -10  -2  -6 1251.34   13.07   0
 -10   2  -6 1303.08    9.70   0
  10   2   6 1260.25   13.87   0
 -10   2  -6 1296.70   10.47   0
  10   2   6 1335.85   15.16   0
 -12   2  -6  784.46    7.37   0
 -12  -2  -6  770.92   13.86   0
  12  -2   6  754.15    8.95   0
 -12  -2  -6  748.05   10.19   0
  12   2   6  821.57   13.86   0
  12   2   6  751.26   10.75   0
  12  -2   6  761.92    7.82   0
 -14   2  -6 1191.88    9.34   0
  14  -2   6 1147.99   10.14   0
 -14  -2  -6 1171.25   11.06   0
  14  -2   6 1208.88    9.18   0
  14   2   6 1177.80   12.31   0
 -14  -2  -6 1210.69   19.80   0
 -16   2  -6  158.13    5.18   0
  16  -2   6  165.04    5.78   0
 -16  -2  -6  165.23    5.67   0
  16  -2   6  164.73    5.07   0
  16   2   6  176.44    6.00   0
 -18   2  -6  200.91    5.60   0
  18  -2   6  206.32    7.28   0
 -18  -2  -6  194.67    5.98   0
  18  -2   6  207.02    5.67   0
  18   2   6  204.83    6.41   0
  20  -2   6   14.77    4.54   0
  20  -2   6   11.04    5.81   0
 -20  -2  -6   11.95    4.73   0
  20   2   6    8.98    5.01   0
 -20   2  -6    8.45    4.52   0
 -22   2  -6    8.97    4.61   0
  22  -2   6    8.90    5.11   0
 -22  -2  -6    9.70    5.91   0
  22  -2   6    8.27    4.73   0
  22   2   6   10.47    5.24   0
 -24   2  -6   95.84    5.54   0
  24  -2   6   96.50    7.13   0
 -24  -2  -6   94.58    5.66   0
  24  -2   6   97.73    7.20   0
  24   2   6   99.32    7.06   0
  24  -2   6   93.34    4.23   0
  26  -2   6   53.84    7.23   0
  26  -2   6   69.67    6.11   0
 -26  -2  -6   62.49    5.81   0
 -26   2  -6   56.02    5.62   0
  26  -2   6   61.93    5.56   0
  26   2   6   56.35    5.90   0
 -28   2  -6  139.70    6.65   0
  28  -2   6  180.02    8.84   0
 -28  -2  -6  199.77    6.95   0
  28  -2   6  167.17    6.67   0
  28   2   6  204.26    7.33   0
  28  -2   6  201.34    9.04   0
 -27  -3   6  134.96    9.91   0
  27   3  -6  124.48    9.55   0
 -27  -3   6  128.22    6.34   0
 -27   3   6  130.33    6.70   0
  27  -3  -6  138.04    7.14   0
  27  -3  -6  105.44    6.53   0
 -25  -3   6   39.80    7.71   0
 -25   3   6   32.04    5.92   0
  25  -3  -6   38.48    7.33   0
 -25  -3   6   35.17    5.73   0
  25   3  -6   39.15    7.58   0
  25  -3  -6   39.21    5.65   0
  23   3  -6  159.32    8.00   0
 -23   3   6  163.46    6.37   0
 -23  -3   6  144.15    8.18   0
  23  -3  -6  161.45    6.33   0
 -23  -3   6  162.38    6.08   0
  23  -3  -6  144.60    6.09   0
  21   3  -6  271.20    8.67   0
 -21   3   6  269.95    6.48   0
  21  -3  -6  245.92    6.55   0
 -21  -3   6  256.67    6.42   0
 -21  -3   6  249.01    8.82   0
 -21  -3   6  289.90    6.57   0
  21  -3  -6  232.10    6.27   0
 -19   3   6  231.64    7.46   0
  19  -3  -6  252.55    6.33   0
  19   3  -6  243.62    7.95   0
 -19  -3   6  231.51    5.92   0
  19  -3  -6  237.91    6.36   0
 -19  -3   6  254.11    7.23   0
 -19  -3   6  255.63    4.94   0
  17   3  -6  303.92    8.18   0
 -17   3   6  288.10    6.60   0
 -17  -3   6  302.01    8.12   0
  17  -3  -6  293.92    6.42   0
 -17  -3   6  305.89    6.16   0
  17  -3  -6  299.95    6.61   0
 -17  -3   6  310.95    6.18   0
 -15   3   6  483.54    7.82   0
  15  -3  -6  484.11    7.16   0
  15  -3  -6  466.19    8.20   0
 -15  -3   6  476.52    6.73   0
  15   3  -6  519.74    8.03   0
 -15  -3   6  520.06    6.83   0
 -15  -3   6  483.44    8.02   0
 -13  -3   6  308.98    5.93   0
 -13   3   6  295.07    6.80   0
 -13  -3   6  281.91    7.32   0
 -13   3   6  329.46    6.25   0
  13  -3  -6  289.92    6.23   0
  13  -3  -6  275.58    6.65   0
 -13  -3   6  278.26    5.82   0
  13   3  -6  287.53    6.56   0
 -11   3   6  111.33    4.99   0
 -11  -3   6   93.98    5.13   0
  11   3  -6   95.40    5.26   0
 -11   3   6   98.92    5.65   0
  11  -3  -6   95.71    5.24   0
  11  -3  -6   99.39    6.28   0
 -11  -3   6  105.66    4.98   0
 -11  -3   6  101.50    4.95   0
  -9  -3   6  649.85    7.33   0
   9   3  -6  613.16    8.04   0
  -9   3   6  607.38    9.93   0
  -9  -3   6  605.17    7.16   0
   9  -3  -6  654.31    7.69   0
  -9  -3   6  632.96    7.83   0
   9  -3  -6  619.44    9.97   0
  -9   3   6  642.48    6.91   0
  -7   3   6  701.23   11.28   0
  -7  -3   6  661.13    6.80   0
  -7   3   6  721.86    7.96   0
   7   3  -6  741.93    8.19   0
   7  -3  -6  702.29    7.93   0
  -7  -3   6  735.90    8.06   0
  -7  -3   6  744.16    7.75   0
   7  -3  -6  686.84   11.12   0
   5   3  -6  659.29    7.88   0
  -5  -3   6  702.79    7.54   0
  -5   3   6  705.00    8.00   0
  -5   3   6  678.03   12.92   0
   5  -3  -6  672.73    7.92   0
  -5  -3   6  627.77    7.63   0
   5  -3  -6  649.48   12.90   0
  -3   3   6 1084.75    9.67   0
  -3  -3   6 1064.57    8.88   0
  -3   3   6 1094.93   22.18   0
   3  -3  -6 1071.44    9.54   0
   3  -3  -6 1027.20   22.06   0
   3   3  -6 1037.71    9.45   0
  -3  -3   6 1018.97    9.23   0
   3   3  -6 1030.76    8.73   0
  -1  -3   6  506.36    7.10   0
  -1   3   6  554.54    7.63   0
  -1  -3   6  527.14    6.85   0
   1  -3  -6  516.09    7.41   0
   1   3  -6  520.72    7.23   0
   1   3  -6  529.46    6.80   0
  -1   3  -6 1384.07    9.86   0
  -1   3  -6 1437.93   10.34   0
  -1  -3  -6 1415.45   11.12   0
   1   3   6 1472.96   11.71   0
   1  -3   6 1451.78   10.13   0
   1  -3   6 1411.69   10.33   0
  -3  -3  -6  572.46    8.67   0
  -3   3  -6  571.79    7.16   0
   3  -3   6  574.81    7.23   0
   3  -3   6  553.77    6.96   0
   3   3   6  591.76    7.99   0
  -3   3  -6  570.67    7.12   0
  -5   3  -6  124.89    5.00   0
   5  -3   6  122.66    5.02   0
   5  -3   6  121.13    4.82   0
   5   3   6  131.03    5.51   0
  -5  -3  -6  123.23    5.92   0
  -5   3  -6  123.26    4.77   0
  -7   3  -6  868.15    8.21   0
   7  -3   6  811.04    7.94   0
  -7  -3  -6  828.91   16.45   0
   7  -3   6  874.00    8.46   0
  -7  -3  -6  864.18   10.96   0
  -9   3  -6   54.97    4.45   0
   9  -3   6   56.91    4.54   0
  -9  -3  -6   49.90    6.65   0
   9  -3   6   54.00    4.74   0
   9   3   6   49.22    6.74   0
  -9  -3  -6   55.19    6.45   0
 -11   3  -6  335.76    5.93   0
  11  -3   6  346.96    5.92   0
 -11  -3  -6  310.23    8.43   0
 -11  -3  -6  338.86    8.85   0
  11  -3   6  332.76    6.47   0
  11   3   6  320.64    8.85   0
 -13   3  -6  393.99    6.21   0
  13  -3   6  397.49    6.28   0
 -13  -3  -6  384.04    8.54   0
  13  -3   6  398.42    6.50   0
  13   3   6  384.42    8.68   0
 -13  -3  -6  414.40   11.01   0
 -15   3  -6  446.97    6.51   0
 -15  -3  -6  444.13   13.35   0
  15  -3   6  438.67    6.52   0
 -15  -3  -6  434.03    8.00   0
  15  -3   6  432.13    7.11   0
  15   3   6  424.28    8.93   0
 -17   3  -6  360.05    6.43   0
 -17  -3  -6  342.88    7.44   0
  17  -3   6  316.84    6.03   0
  17  -3   6  337.72    7.34   0
  17   3   6  345.94    7.78   0
 -19   3  -6  105.02    5.23   0
 -19  -3  -6  102.64    6.79   0
  19  -3   6  101.78    5.03   0
  19  -3   6  110.71    5.63   0
  19   3   6   99.14    7.17   0
 -21  -3  -6  190.03    6.26   0
 -21   3  -6  179.33    5.98   0
  21  -3   6  191.67    6.33   0
  21  -3   6  168.91    5.94   0
  21   3   6  188.78    6.88   0
 -23   3  -6  101.11    5.57   0
  23  -3   6   94.84    7.09   0
 -23  -3  -6   98.57    5.77   0
  23  -3   6   87.04    5.58   0
  23  -3   6   93.56    6.86   0
  23   3   6   83.26    6.16   0
  25  -3   6   54.30    7.13   0
  25  -3   6   55.92    5.95   0
 -25   3  -6   45.55    5.57   0
 -25  -3  -6   55.23    5.82   0
  25  -3   6   51.59    5.65   0
  25   3   6   59.31    6.14   0
  27  -3   6   24.05    7.48   0
  27  -3   6   32.50    6.19   0
 -27   3  -6   22.61    5.95   0
 -27  -3  -6   28.29    6.17   0
  27  -3   6   22.04    5.79   0
  27   3   6   31.40    6.65   0
 -24   4   6   55.57    7.98   0
 -24  -4   6   75.41    6.47   0
  24  -4  -6   60.03    6.49   0
 -24  -4   6   54.85    8.32   0
 -24  -4   6   71.01    6.24   0
  24  -4  -6   59.75    6.23   0
 -22   4   6   65.94    7.80   0
  22   4  -6   69.41    7.72   0
  22  -4  -6   72.60    6.26   0
 -22  -4   6   74.32    5.79   0
  22  -4  -6   80.02    6.21   0
 -22  -4   6   87.59    8.15   0
 -22  -4   6   89.92    5.98   0
 -20  -4   6  102.53    5.86   0
 -20   4   6   80.18    6.11   0
  20  -4  -6   92.26    6.03   0
  20   4  -6   99.42    7.34   0
 -20  -4   6   83.27    5.49   0
  20  -4  -6   81.99    5.87   0
 -20  -4   6   98.33    7.49   0
 -18  -4   6   42.99    5.22   0
  18   4  -6   36.66    6.49   0
  18  -4  -6   33.65    5.52   0
 -18  -4   6   33.51    5.35   0
  18  -4  -6   34.21    6.49   0
 -18  -4   6   36.93    4.91   0
 -18   4   6   31.27    6.83   0
 -16   4   6  271.10    7.92   0
  16  -4  -6  288.03    6.56   0
 -16  -4   6  302.06    6.41   0
  16   4  -6  298.20    7.98   0
  16  -4  -6  276.31    7.76   0
 -16  -4   6  281.64    6.19   0
 -16  -4   6  287.79    8.03   0
 -14  -4   6  403.02    6.83   0
 -14   4   6  369.75    8.44   0
 -14  -4   6  371.07    8.06   0
  14  -4  -6  375.82    6.77   0
  14   4  -6  409.29    7.31   0
  14  -4  -6  352.71    8.07   0
 -14  -4   6  387.43    6.64   0
 -12  -4   6  494.05    6.88   0
 -12   4   6  458.80    9.17   0
  12  -4  -6  461.87    7.00   0
 -12  -4   6  478.01    7.67   0
  12   4  -6  485.16    7.36   0
  12  -4  -6  442.72    8.97   0
 -12  -4   6  449.24    6.74   0
 -10   4   6  674.04   10.15   0
  10  -4  -6  661.76    7.70   0
  10   4  -6  684.57    8.41   0
 -10  -4   6  636.25    8.09   0
  10  -4  -6  668.04   10.40   0
 -10  -4   6  667.89    7.46   0
 -10  -4   6  653.54    7.29   0
  -8  -4   6  548.07    6.84   0
  -8  -4   6  601.12    7.11   0
  -8   4   6  590.78   10.36   0
   8  -4  -6  573.19    7.19   0
   8   4  -6  604.90    7.63   0
  -8  -4   6  577.10    7.57   0
   8  -4  -6  570.39   11.15   0
  -6  -4   6  397.63    6.29   0
   6   4  -6  386.15    6.66   0
  -6  -4   6  362.17    6.14   0
  -6   4   6  393.82   10.32   0
   6  -4  -6  400.76    6.74   0
   6  -4  -6  377.11   10.64   0
  -6  -4   6  393.90    6.46   0
  -4  -4   6  115.19    5.27   0
  -4  -4   6  111.90    4.97   0
   4   4  -6  119.17    5.00   0
   4  -4  -6  105.65    5.38   0
   4   4  -6  114.84    5.36   0
  -4   4   6  118.12    9.45   0
   4  -4  -6  105.53    9.73   0
  -2  -4   6   38.98    4.65   0
  -2  -4   6   38.24    4.64   0
   2  -4  -6   43.47    5.08   0
   2   4  -6   44.34    4.75   0
   2   4  -6   38.89    4.55   0
   0   4  -6  401.78    6.36   0
   0  -4   6  413.69    6.47   0
   0  -4  -6  407.03    7.16   0
   0  -4   6  402.98    6.56   0
  -2   4  -6  443.82    6.43   0
   2  -4   6  432.91    6.44   0
   2  -4   6  411.83    6.27   0
  -2  -4  -6  460.87    7.16   0
   4  -4   6  772.30    7.88   0
   4  -4   6  789.60    7.75   0
  -4  -4  -6  763.69    9.39   0
  -4   4  -6  772.27    7.78   0
   6  -4   6  968.26    8.57   0
  -6  -4  -6  977.72   10.00   0
   6  -4   6  874.00    8.12   0
  -6   4  -6 1019.90    8.62   0
  -8  -4  -6  534.58    9.25   0
  -8  -4  -6  566.12   15.44   0
  -8   4  -6  545.71    6.94   0
   8  -4   6  517.81    6.82   0
  -8  -4  -6  525.20   15.58   0
   8  -4   6  538.78    6.85   0
 -10   4  -6  246.68    5.58   0
 -10  -4  -6  206.94    9.20   0
  10  -4   6  226.47    5.80   0
 -10  -4  -6  223.82    7.56   0
 -10  -4  -6  231.77    9.15   0
  10  -4   6  223.40    5.53   0
  12  -4   6   71.23    4.96   0
 -12   4  -6   76.62    4.95   0
 -12  -4  -6   76.47    6.76   0
 -12  -4  -6   64.44    7.34   0
 -12  -4  -6   65.60    6.76   0
  12  -4   6   68.91    5.07   0
 -14   4  -6   93.91    5.14   0
  14  -4   6  104.17    5.28   0
 -14  -4  -6   94.24    6.83   0
 -14  -4  -6   98.21    7.55   0
  14  -4   6   92.89    5.41   0
 -14  -4  -6   97.89    7.95   0
 -16   4  -6   90.59    5.27   0
  16  -4   6   93.32    5.34   0
 -16  -4  -6   95.92    6.99   0
 -16  -4  -6  102.25    8.92   0
  16  -4   6   94.74    6.35   0
  16   4   6  102.91    7.44   0
 -16  -4  -6  104.10    8.68   0
  18  -4   6  103.11    5.51   0
  18   4   6  103.41    7.48   0
 -18   4  -6  111.37    5.58   0
 -18  -4  -6  108.85    6.46   0
  18  -4   6  110.57    5.58   0
  20   4   6  163.39    8.09   0
 -20   4  -6  151.91    5.98   0
 -20  -4  -6  152.80    6.79   0
  20  -4   6  174.96    5.95   0
  20  -4   6  151.33    7.18   0
  22  -4   6  166.27    6.36   0
 -22   4  -6  173.25    6.45   0
 -22  -4  -6  175.01    7.13   0
  22  -4   6  161.81    7.92   0
  22  -4   6  184.28    6.67   0
  22   4   6  164.90    7.37   0
  24  -4   6   87.32    6.46   0
  24   4   6   81.02    8.43   0
  24  -4   6   87.20    6.51   0
  24  -4   6   76.83    6.36   0
 -24  -4  -6   92.55    6.62   0
 -24   4  -6   81.79    6.28   0
 -21  -5   6   61.98    7.09   0
  21  -5  -6   45.62    6.43   0
 -21  -5   6   53.85    6.16   0
 -21  -5   6   49.49    5.98   0
  21  -5  -6   48.32    7.60   0
 -21   5   6   46.21    7.86   0
 -19   5   6  175.76    6.92   0
  19  -5  -6  141.58    6.52   0
 -19  -5   6  136.30    6.60   0
  19  -5  -6  156.90    6.69   0
 -19  -5   6  165.91    7.34   0
 -19  -5   6  131.72    6.39   0
 -17  -5   6  128.76    6.67   0
 -17   5   6  144.43    6.60   0
 -17  -5   6  134.98    6.08   0
  17  -5  -6  123.95    6.28   0
  17  -5  -6  124.85    7.63   0
 -17  -5   6  130.97    6.15   0
 -15  -5   6  295.97    6.73   0
  15  -5  -6  261.83    6.74   0
 -15   5   6  291.27    7.56   0
 -15  -5   6  285.99    7.16   0
  15  -5  -6  270.84    8.59   0
 -15  -5   6  287.98    6.44   0
 -13   5   6  276.25    8.21   0
 -13  -5   6  270.76    6.43   0
  13  -5  -6  271.66    6.54   0
 -13  -5   6  260.89    6.73   0
  13  -5  -6  246.62    8.44   0
 -13  -5   6  244.25    6.22   0
 -11   5   6  273.05    8.32   0
  11  -5  -6  266.51    6.44   0
 -11  -5   6  299.21    6.38   0
 -11  -5   6  294.25    6.48   0
  11  -5  -6  291.55    8.58   0
 -11  -5   6  271.76    6.23   0
  -9  -5   6  222.77    5.78   0
   9  -5  -6  229.79    5.95   0
  -9   5   6  228.86    8.21   0
   9  -5  -6  234.29    9.24   0
  -9  -5   6  212.20    6.12   0
  -9  -5   6  225.08    5.81   0
  -7  -5   6  123.20    5.94   0
   7  -5  -6  125.19    5.56   0
  -7   5   6  127.85    7.96   0
  -7  -5   6  131.94    5.02   0
   7  -5  -6  127.48    8.71   0
  -7  -5   6  130.65    5.30   0
  -5  -5   6  196.63    5.34   0
  -5  -5   6  183.15    5.91   0
   5  -5  -6  198.11    5.94   0
   5  -5  -6  193.30   10.97   0
  -5   5   6  195.83   10.70   0
  -3  -5   6   86.14    5.78   0
  -3  -5   6   96.00    5.18   0
   3  -5  -6   97.55    5.63   0
   3   5  -6   91.05    4.73   0
  -1  -5   6  323.25    6.04   0
   1   5  -6  325.08    5.96   0
   1  -5  -6  314.58    6.74   0
  -1  -5   6  330.09    6.17   0
  -1   5  -6  371.91    6.20   0
  -1  -5  -6  367.84    6.61   0
   1  -5   6  380.30    6.43   0
   1  -5   6  391.16    6.21   0
   3  -5   6  382.75    6.25   0
  -3   5  -6  373.06    5.93   0
  -3  -5  -6  372.18    7.05   0
   3  -5   6  387.99    6.44   0
  -5   5  -6  539.57    6.93   0
  -5  -5  -6  515.07    7.81   0
   5  -5   6  519.44    6.95   0
   5  -5   6  514.49    7.29   0
   7  -5   6  295.86    5.95   0
  -7   5  -6  293.13    6.01   0
  -7  -5  -6  297.03    7.87   0
   7  -5   6  281.94    5.95   0
  -9   5  -6  173.62    5.32   0
  -9  -5  -6  174.77   13.68   0
  -9  -5  -6  190.83    6.53   0
   9  -5   6  168.60    5.74   0
  -9  -5  -6  190.31   13.48   0
   9  -5   6  175.03    5.39   0
 -11   5  -6  127.03    5.28   0
 -11  -5  -6  131.39    9.54   0
 -11  -5  -6  116.65    9.70   0
 -11  -5  -6  118.25    7.42   0
  11  -5   6  119.73    5.39   0
  11  -5   6  138.87    5.63   0
 -13  -5  -6   59.82    8.48   0
 -13   5  -6   49.27    5.50   0
  13  -5   6   53.54    5.36   0
 -13  -5  -6   52.90    7.92   0
 -13  -5  -6   55.25    5.83   0
 -13  -5  -6   57.85    6.75   0
  13  -5   6   50.08    5.21   0
 -15   5  -6   53.46    5.45   0
  15  -5   6   41.59    5.44   0
 -15  -5  -6   45.50    7.87   0
 -15  -5  -6   52.92    6.87   0
 -15  -5  -6   50.19    7.47   0
  15  -5   6   52.54    5.24   0
 -15  -5  -6   47.77    6.99   0
 -17   5  -6   95.11    5.84   0
  17  -5   6   92.37    5.80   0
 -17  -5  -6   95.69    7.90   0
  17  -5   6   89.39    5.90   0
 -17  -5  -6   94.87    9.32   0
 -17  -5  -6   91.47    9.69   0
 -17  -5  -6   96.13    8.94   0
 -19   5  -6   83.32    6.08   0
 -19  -5  -6   92.22   14.01   0
 -19  -5  -6   96.65    7.87   0
  19  -5   6   92.13    6.08   0
 -19  -5  -6   98.07   13.85   0
  19  -5   6  117.57    6.24   0
 -19  -5  -6  108.21    8.09   0
  21  -5   6   98.15    6.66   0
 -21  -5  -6   85.94    8.36   0
 -21   5  -6   80.87    6.62   0
  21  -5   6   87.82    6.59   0
  21  -5   6   85.86    6.51   0
 -21  -5  -6  124.46    8.51   0
 -16  -6   6   90.78    6.39   0
 -16   6   6   82.54    7.80   0
 -16  -6   6   54.19    8.06   0
  16  -6  -6   58.50    6.36   0
  16  -6  -6   59.07    7.84   0
 -16  -6   6   80.36    6.20   0
 -14   6   6   17.56    7.43   0
  14  -6  -6   22.90    5.81   0
 -14  -6   6   21.62    6.00   0
  14  -6  -6   20.17    7.96   0
 -14  -6   6   19.64    5.73   0
 -14  -6   6   20.83    5.48   0
 -12   6   6   63.86    7.56   0
 -12  -6   6   80.76    5.86   0
  12  -6  -6   76.28    5.84   0
 -12  -6   6   67.49    6.06   0
  12  -6  -6   75.88    9.08   0
 -12  -6   6   75.76    5.71   0
  10  -6  -6   50.98    5.73   0
 -10   6   6   44.98    7.03   0
 -10  -6   6   54.89    5.71   0
  10  -6  -6   49.74    8.75   0
 -10  -6   6   49.69    5.97   0
 -10  -6   6   51.81    5.65   0
  -8   6   6  230.89   10.00   0
   8  -6  -6  215.88    6.43   0
  -8  -6   6  252.53    6.37   0
  -8  -6   6  206.31    6.43   0
   8  -6  -6  231.12   11.41   0
  -8  -6   6  221.95    6.28   0
  -6  -6   6  266.93    7.61   0
  -6  -6   6  310.29    6.51   0
   6  -6  -6  265.92    6.95   0
  -6  -6   6  265.75    6.42   0
   6  -6  -6  273.50   13.67   0
  -6   6   6  285.93   12.92   0
  -4  -6   6  382.44    7.08   0
   4  -6  -6  375.48    7.34   0
  -4  -6   6  371.26    7.15   0
  -2  -6   6  301.77    6.83   0
   2   6  -6  283.96    7.42   0
  -2  -6   6  309.70    6.72   0
   2  -6  -6  277.73    6.90   0
   0  -6   6  135.74    6.77   0
   0  -6  -6  152.27    6.07   0
   0  -6   6  146.40    5.92   0
   0   6  -6  134.43    6.67   0
  -2   6  -6  159.57    5.90   0
   2  -6   6  167.34    6.26   0
  -2  -6  -6  176.21    6.24   0
   2  -6   6  187.76    5.81   0
   4  -6   6   34.27    5.13   0
  -4   6  -6   35.88    4.98   0
  -4  -6  -6   34.87    5.48   0
   4  -6   6   30.06    5.19   0
   6  -6   6   47.73    6.15   0
  -6  -6  -6   52.01    5.82   0
   6  -6   6   39.80    3.96   0
  -6   6  -6   53.00    5.13   0
   8  -6   6   15.34    4.85   0
  -8  -6  -6    9.41    7.02   0
  -8   6  -6   19.32    5.08   0
   8  -6   6   12.46    5.06   0
  10  -6   6  130.77    6.24   0
 -10  -6  -6  146.78    6.75   0
  10  -6   6  134.53    6.03   0
 -10  -6  -6  150.04    6.43   0
 -10   6  -6  132.98    5.89   0
 -12  -6  -6  332.17   16.72   0
 -12  -6  -6  276.32    9.30   0
 -12  -6  -6  315.24   16.87   0
 -12  -6  -6  340.79    9.58   0
  12  -6   6  322.28    7.24   0
 -12   6  -6  355.38    7.14   0
  12  -6   6  289.62    7.00   0
 -14   6  -6  173.37    6.30   0
  14  -6   6  142.30    6.48   0
 -14  -6  -6  144.68   12.08   0
 -14  -6  -6  149.70    8.62   0
 -14  -6  -6  134.90    8.84   0
  14  -6   6  133.34    6.65   0
 -14  -6  -6  158.41   11.23   0
 -16  -6  -6  174.03   10.57   0
 -16   6  -6  133.92    6.92   0
 -16  -6  -6  154.59   12.02   0
  16  -6   6  127.72    6.92   0
  16  -6   6  140.15    6.74   0
 -16  -6  -6  173.75    9.58   0
 -16  -6  -6  121.19    8.98   0
  -5  -7   6  102.18    6.71   0
  -5  -7   6  154.24    6.74   0
  -5  -7   6   98.21    6.65   0
   5  -7  -6   97.54    6.99   0
  -3  -7   6   60.41    6.03   0
  -3  -7   6   35.54    6.24   0
   3  -7  -6   39.54    6.31   0
  -3  -7   6   47.64    5.89   0
  -1  -7   6  123.78    6.59   0
  -1  -7   6  148.70    6.42   0
   1  -7  -6  114.11    6.80   0
  -1   7  -6  106.47    6.43   0
   1  -7   6  139.02    6.31   0
   1  -7   6  103.06    6.36   0
  -1  -7  -6  124.22    6.84   0
   3  -7   6  131.46    6.88   0
   3  -7   6  157.55    6.58   0
  -3  -7  -6  130.46    7.16   0
  -3   7  -6  174.19    6.64   0
  -5   7  -6  145.65    6.35   0
   5  -7   6   99.70    6.68   0
   5  -7   6  109.38    7.82   0
  -5  -7  -6   98.14    7.31   0
  -5  -7  -6   94.17    8.07   0
  30   0  -7    0.23    6.67   0
 -30   0   7   -2.78    6.08   0
  30   0  -7    4.12    5.91   0
 -28   0   7    5.14    6.77   0
  28   0  -7   -1.32    6.06   0
  28   0  -7    1.81    5.46   0
 -28   0   7    1.00    5.73   0
  26   0  -7   -0.67    5.81   0
 -26   0   7    0.98    5.34   0
  26   0  -7    0.11    5.14   0
 -26   0   7   -1.74    5.42   0
 -24   0   7    2.52    5.07   0
  24   0  -7    2.70    5.67   0
 -24   0   7    2.70    5.07   0
  24   0  -7    5.03    5.04   0
  22   0  -7   -0.58    5.30   0
 -22   0   7    0.97    6.08   0
 -22   0   7   -0.18    4.96   0
  22   0  -7    4.20    4.77   0
  20   0  -7    1.66    5.24   0
 -20   0   7    2.70    4.62   0
 -20   0   7   -2.09    4.97   0
  20   0  -7    0.55    4.84   0
 -18   0   7    2.74    4.77   0
 -18   0   7    0.69    4.49   0
  18   0  -7    1.80    5.09   0
  18   0  -7   -1.10    4.38   0
 -16   0   7    3.36    5.50   0
 -16   0   7    5.54    4.74   0
  16   0  -7    4.31    4.79   0
  16   0  -7    0.44    4.59   0
  14   0  -7    0.57    4.74   0
  14   0  -7   -0.44    4.39   0
 -14   0   7    1.55    4.40   0
 -14   0   7   -1.47    4.53   0
  12   0  -7    1.57    4.76   0
 -12   0   7    4.48    4.70   0
 -12   0   7   -3.66    4.04   0
  12   0  -7    2.22    4.00   0
  10   0  -7   -1.61    4.70   0
  10   0  -7   -0.47    3.94   0
 -10   0   7    0.39    4.66   0
 -10   0   7    0.48    4.28   0
   8   0  -7    0.69    4.84   0
  -8   0   7    0.65    4.60   0
  -8   0   7    2.06    4.34   0
  -6   0   7    1.45    4.95   0
  -6   0   7    2.79    4.58   0
   6   0  -7   -0.39    4.56   0
  -6   0   7    3.12    4.21   0
  -4   0   7   -1.14    4.98   0
   4   0  -7   -0.69    3.40   0
  -4   0   7   -1.65    5.04   0
  -4   0   7   -0.11    4.94   0
   2   0  -7    3.40    4.89   0
   2   0  -7   -1.32    4.26   0
  -2   0   7    0.34    4.98   0
  -2   0   7    2.56    5.00   0
   0   0   7    0.62    3.87   0
   0   0  -7    2.33    4.01   0
   0   0  -7    1.52    4.46   0
   0   0   7    0.90    4.69   0
   2   0   7   -1.07    4.81   0
   2   0   7    1.85    4.94   0
  -2   0  -7   -0.44    4.52   0
  -2   0  -7   -0.28    4.04   0
   4   0   7   -1.36    4.90   0
  -4   0  -7   -0.67    4.09   0
   4   0   7    2.22    4.14   0
  -4   0  -7    0.03    4.59   0
   6   0   7    0.55    4.81   0
  -6   0  -7    1.47    4.06   0
   6   0   7    0.73    4.09   0
  -6   0  -7   -1.19    4.25   0
  -8   0  -7    3.03    5.29   0
   8   0   7   -0.85    4.87   0
  -8   0  -7    1.91    4.94   0
   8   0   7    0.54    4.26   0
 -10   0  -7   -1.02    5.03   0
 -10   0  -7    0.71    4.05   0
  10   0   7    2.96    4.13   0
  10   0   7    0.42    5.52   0
 -12   0  -7    0.52    5.04   0
  12   0   7    3.71    5.79   0
 -12   0  -7    2.97    4.03   0
  12   0   7   -0.06    4.09   0
 -14   0  -7   -0.39    5.11   0
 -14   0  -7   -1.26    4.14   0
  14   0   7    0.77    5.86   0
  14   0   7   -0.12    4.28   0
  16   0   7    0.45    5.95   0
 -16   0  -7    0.42    4.50   0
  16   0   7   -0.73    4.58   0
 -18   0  -7    2.74    4.46   0
  18   0   7   -1.30    4.75   0
  18   0   7   -0.94    7.44   0
 -20   0  -7    0.27    4.62   0
  20   0   7    0.22    7.23   0
  20   0   7    2.29    4.57   0
  22   0   7   -0.97    7.92   0
  22   0   7    0.59    8.95   0
 -22   0  -7    3.03    4.83   0
  22   0   7   -1.15    4.77   0
 -24   0  -7   -1.30    4.94   0
  24   0   7    1.16   10.36   0
  24   0   7    3.06    4.98   0
  24   0   7    0.67   11.20   0
 -26   0  -7   -1.21    5.01   0
  26   0   7    3.53    5.41   0
 -28   0  -7    0.18    5.48   0
  28   0   7   -1.51    5.52   0
  30   0   7    3.20    6.14   0
 -30   0  -7    1.65    5.71   0
  29  -1  -7    3.93    7.62   0
  29   1  -7    1.48    5.47   0
 -29   1   7    5.06    5.87   0
 -29  -1   7    3.66    5.67   0
 -29  -1   7    2.40    7.23   0
  29   1  -7    4.02    7.85   0
  29  -1  -7    2.41    5.79   0
  27  -1  -7    8.65    7.31   0
 -27   1   7   20.49    5.57   0
 -27  -1   7   13.63    7.19   0
 -27   1   7    7.72    5.73   0
 -27  -1   7   13.56    5.35   0
  27   1  -7   15.07    7.63   0
  27  -1  -7   15.76    5.65   0
  27   1  -7   21.71    5.56   0
  25   1  -7    5.70    4.96   0
 -25   1   7    0.95    5.57   0
 -25   1   7    4.03    5.21   0
 -25  -1   7    4.93    6.49   0
  25   1  -7    8.53    6.98   0
 -25  -1   7    4.03    3.68   0
  25  -1  -7    7.35    5.38   0
  25  -1  -7    4.37    5.79   0
 -23  -1   7   20.57    6.03   0
 -23   1   7   17.74    5.13   0
  23   1  -7   18.75    6.86   0
 -23   1   7   23.92    5.23   0
 -23  -1   7   18.99    5.04   0
  23  -1  -7   21.24    5.06   0
  23  -1  -7   24.35    5.57   0
  23   1  -7   21.11    5.09   0
  21   1  -7   -1.94    4.60   0
 -21  -1   7    4.01    6.03   0
  21   1  -7    3.03    5.20   0
 -21   1   7    4.05    5.17   0
 -21  -1   7    1.81    4.56   0
  21  -1  -7    1.14    5.29   0
  21  -1  -7    2.54    4.87   0
 -21   1   7    2.04    4.89   0
 -19   1   7  197.37    6.14   0
  19   1  -7  194.78    5.52   0
  19   1  -7  174.23    6.43   0
 -19  -1   7  208.43    6.25   0
 -19   1   7  190.87    5.69   0
 -19  -1   7  196.54    5.59   0
  19  -1  -7  203.22    6.49   0
  19  -1  -7  183.83    5.84   0
 -17   1   7  103.30    5.17   0
  17   1  -7  104.20    5.88   0
  17   1  -7  104.43    4.83   0
 -17  -1   7   96.33    6.64   0
 -17   1   7   98.38    5.27   0
 -17  -1   7  100.14    3.92   0
  17  -1  -7   96.86    5.50   0
  17  -1  -7   99.68    4.87   0
 -15   1   7    8.73    4.52   0
  15   1  -7   10.06    5.24   0
 -15   1   7    6.95    4.49   0
 -15  -1   7   10.77    5.08   0
 -15  -1   7    9.33    4.31   0
  15  -1  -7    9.97    4.87   0
  15  -1  -7    6.21    4.21   0
  15   1  -7   10.07    4.23   0
 -13   1   7  138.25    5.57   0
  13   1  -7  133.45    5.66   0
 -13   1   7  137.94    5.42   0
 -13  -1   7  141.85    5.61   0
  13  -1  -7  142.63    5.85   0
 -13  -1   7  136.26    5.28   0
  13  -1  -7  133.13    5.13   0
  13   1  -7  135.20    4.98   0
  11   1  -7   82.27    5.34   0
 -11   1   7   87.81    5.20   0
 -11   1   7   85.18    5.03   0
  11  -1  -7   82.33    4.84   0
  11  -1  -7   88.43    5.40   0
 -11  -1   7   89.19    6.06   0
 -11  -1   7   87.24    4.66   0
   9  -1  -7  296.61    6.47   0
  -9   1   7  340.98    6.64   0
   9   1  -7  289.58    6.64   0
  -9   1   7  310.16    6.83   0
   9  -1  -7  304.68    6.53   0
  -9  -1   7  309.15    6.63   0
  -9  -1   7  287.07    5.80   0
  -9  -1   7  311.55    5.84   0
   7  -1  -7  142.54    5.45   0
  -7  -1   7  145.68    4.93   0
  -7  -1   7  147.24    5.12   0
  -7   1   7  156.40    5.60   0
   7   1  -7  155.86    5.99   0
  -7   1   7  156.86    5.79   0
   7  -1  -7  159.11    5.58   0
  -7  -1   7  157.47    5.88   0
  -5  -1   7  141.16    5.02   0
  -5  -1   7  131.02    4.97   0
  -5  -1   7  123.90    5.45   0
  -5   1   7  140.08    6.19   0
  -5   1   7  140.68    5.85   0
   5   1  -7  137.66    4.55   0
   5  -1  -7  143.87    5.70   0
  -5   1   7  139.91    5.85   0
  -3  -1   7   50.33    4.27   0
  -3   1   7   47.17    5.09   0
  -3  -1   7   43.72    4.76   0
  -3   1   7   47.10    5.50   0
   3   1  -7   47.60    5.00   0
   3  -1  -7   43.41    5.08   0
  -3   1   7   47.46    5.59   0
   3   1  -7   45.74    4.23   0
  -1  -1   7  557.94    8.02   0
  -1   1   7  567.12   10.26   0
  -1  -1   7  573.10    7.52   0
   1   1  -7  549.39    7.52   0
  -1   1   7  518.23   10.18   0
  -1   1   7  533.21    7.61   0
   1   1  -7  559.61    8.03   0
   1  -1  -7  546.86    8.24   0
  -1  -1  -7  364.54    8.87   0
  -1   1  -7  364.33    6.57   0
   1   1   7  357.01    8.79   0
   1  -1   7  373.62    6.49   0
   1  -1   7  359.57    6.95   0
  -1  -1  -7  364.45    8.22   0
   1   1   7  339.53    7.56   0
  -1   1  -7  362.52    6.92   0
   3  -1   7   42.33    4.31   0
  -3  -1  -7   47.53    5.41   0
  -3   1  -7   46.42    4.28   0
   3   1   7   44.93    4.85   0
  -3   1  -7   50.91    4.68   0
   3  -1   7   46.98    4.81   0
   3   1   7   44.77    5.38   0
  -3  -1  -7   44.90    5.22   0
  -5   1  -7    2.67    4.08   0
  -5  -1  -7   -0.11    3.84   0
  -5   1  -7    3.50    4.23   0
   5   1   7    0.05    4.95   0
   5  -1   7   -0.10    4.54   0
   5   1   7   -2.95    6.19   0
   5  -1   7   -1.41    3.82   0
  -5  -1  -7    1.80    5.84   0
  -7   1  -7 1065.98    9.62   0
  -7  -1  -7 1067.81   11.88   0
   7  -1   7 1026.82    9.39   0
  -7  -1  -7 1052.50   12.15   0
   7   1   7 1030.87   12.01   0
   7  -1   7 1054.80   10.54   0
   7   1   7 1009.18   11.96   0
  -7   1  -7 1064.77   10.31   0
  -9   1  -7  493.87    7.69   0
  -9   1  -7  476.03    6.84   0
   9  -1   7  488.40    6.91   0
  -9  -1  -7  464.89    7.83   0
   9   1   7  468.96    8.68   0
  -9  -1  -7  478.70    8.61   0
   9  -1   7  466.83    7.74   0
   9   1   7  453.63    9.66   0
 -11   1  -7    2.09    4.06   0
 -11  -1  -7    0.18    4.83   0
  11  -1   7    6.57    4.21   0
  11   1   7    3.83    5.25   0
  11   1   7    3.03    5.94   0
  11  -1   7    3.72    4.24   0
 -11   1  -7    1.22    4.05   0
 -11  -1  -7    0.77    5.23   0
 -13   1  -7   22.94    4.29   0
 -13   1  -7   24.16    4.50   0
 -13  -1  -7   21.96    6.27   0
  13  -1   7   28.22    4.64   0
  13   1   7   19.51    4.71   0
 -13  -1  -7   24.80    4.36   0
  13   1   7   22.66    5.98   0
  13  -1   7   24.49    4.59   0
 -15   1  -7  133.06    5.27   0
 -15  -1  -7  132.46    5.01   0
  15  -1   7  117.48    5.40   0
 -15  -1  -7  137.48    8.22   0
  15   1   7  137.63    9.13   0
  15   1   7  125.66    5.52   0
  15  -1   7  131.80    5.93   0
 -17   1  -7  123.20    5.16   0
  17  -1   7  111.50    5.11   0
  17   1   7  135.12   10.16   0
  17   1   7  120.39    5.48   0
  17  -1   7  120.67    5.68   0
 -17  -1  -7  119.74    5.12   0
 -19   1  -7   19.27    4.73   0
 -19  -1  -7   25.01    4.75   0
  19  -1   7   19.21    4.90   0
  19   1   7   19.40    5.18   0
  19  -1   7   22.56    5.14   0
 -21   1  -7   17.78    4.89   0
 -21  -1  -7   13.88    4.55   0
  21  -1   7   15.46    4.89   0
  21  -1   7   19.63    6.33   0
  21   1   7   16.67    4.91   0
  23  -1   7   17.63    6.06   0
 -23   1  -7   16.35    4.86   0
 -23  -1  -7   18.57    5.00   0
  23  -1   7   16.10    6.49   0
  23  -1   7   15.00    4.85   0
  23   1   7   11.60    5.18   0
  25  -1   7   28.25    6.61   0
 -25   1  -7   20.17    5.53   0
 -25  -1  -7   25.77    5.11   0
  25  -1   7   27.41    7.91   0
  25  -1   7   26.93    5.56   0
  25   1   7   22.88    5.44   0
  27  -1   7    4.72    8.03   0
 -27   1  -7    2.55    3.93   0
 -27  -1  -7    5.73    5.49   0
  27  -1   7    5.60    8.38   0
  27  -1   7    5.14    5.58   0
  27   1   7    2.73    5.59   0
 -29   1  -7    3.02    5.73   0
  29  -1   7    1.06    8.79   0
 -29  -1  -7    5.89    5.77   0
  29  -1   7    1.80    9.72   0
  29  -1   7   -0.31    5.81   0
  29   1   7   -0.14    5.88   0
  28   2  -7    3.28    5.64   0
  28   2  -7    3.19    7.74   0
 -28   2   7    2.65    6.02   0
 -28  -2   7    2.95    5.65   0
 -28  -2   7    2.09    7.27   0
  28  -2  -7   -0.38    6.30   0
  28  -2  -7    2.61    5.87   0
  26   2  -7   10.09    5.48   0
 -26  -2   7    7.22    7.19   0
 -26   2   7    4.79    5.72   0
 -26  -2   7    7.53    5.44   0
  26   2  -7    6.19    7.19   0
  26  -2  -7    5.13    5.96   0
  26  -2  -7    4.35    5.60   0
  24   2  -7    7.49    5.01   0
  24   2  -7    4.00    5.76   0
 -24  -2   7    9.02    5.49   0
 -24   2   7   14.15    5.28   0
 -24  -2   7    8.13    5.00   0
  24  -2  -7    8.27    5.69   0
  24  -2  -7    5.60    5.25   0
  22   2  -7    7.46    4.90   0
  22   2  -7    5.43    5.44   0
 -22   2   7    4.21    5.04   0
 -22   2   7    5.05    5.35   0
 -22  -2   7    0.48    6.29   0
 -22  -2   7    2.95    4.94   0
  22  -2  -7    4.90    5.27   0
  22  -2  -7    5.29    4.97   0
 -20   2   7   37.90    4.82   0
 -20   2   7   35.14    5.20   0
  20   2  -7   33.11    4.68   0
 -20  -2   7   35.73    6.37   0
  20  -2  -7   30.19    5.26   0
 -20  -2   7   28.51    4.74   0
  20  -2  -7   33.28    4.78   0
  20   2  -7   27.77    6.61   0
  18   2  -7   21.38    5.29   0
 -18   2   7   22.24    5.13   0
  18  -2  -7   27.14    5.13   0
 -18  -2   7   25.15    6.13   0
 -18  -2   7   21.00    4.67   0
 -18   2   7   27.42    4.73   0
  18  -2  -7   25.70    5.05   0
 -16  -2   7   52.07    3.58   0
 -16   2   7   64.03    5.11   0
 -16   2   7   48.72    5.12   0
  16  -2  -7   54.83    5.26   0
 -16  -2   7   51.80    4.49   0
 -16  -2   7   56.38    5.28   0
  16  -2  -7   51.90    4.87   0
  16   2  -7   48.49    5.31   0
 -14  -2   7   59.89    4.60   0
 -14   2   7   61.78    5.10   0
  14   2  -7   54.76    5.03   0
 -14   2   7   55.18    5.13   0
  14  -2  -7   62.83    5.35   0
 -14  -2   7   50.21    4.42   0
  14  -2  -7   55.04    4.87   0
 -14  -2   7   58.56    5.13   0
 -12  -2   7  168.87    5.71   0
  12   2  -7  173.68    6.07   0
 -12   2   7  188.10    5.72   0
 -12   2   7  179.10    6.32   0
  12  -2  -7  174.35    6.08   0
  12  -2  -7  169.51    5.62   0
 -12  -2   7  178.76    5.20   0
 -12  -2   7  168.74    5.08   0
  10   2  -7    2.95    4.65   0
 -10  -2   7   -0.13    4.50   0
 -10  -2   7    2.68    4.11   0
 -10   2   7    3.23    4.69   0
  10  -2  -7    3.96    4.88   0
 -10   2   7    0.48    4.68   0
  10  -2  -7    0.45    4.19   0
 -10  -2   7    1.59    4.02   0
  -8  -2   7   84.99    3.47   0
  -8  -2   7   87.23    4.49   0
  -8  -2   7   87.14    5.07   0
   8  -2  -7   85.10    5.96   0
  -8   2   7   88.96    5.02   0
  -8   2   7   81.86    5.31   0
   8  -2  -7   89.33    5.06   0
   8   2  -7   85.42    4.96   0
  -6  -2   7   23.86    3.92   0
  -6  -2   7   27.32    3.90   0
   6   2  -7   30.48    4.62   0
  -6   2   7   27.24    4.52   0
  -6  -2   7   31.51    4.59   0
   6  -2  -7   26.56    5.30   0
  -6   2   7   25.31    5.68   0
   6  -2  -7   33.18    4.53   0
  -4   2   7    6.75    5.84   0
  -4  -2   7    4.43    3.69   0
   4   2  -7    4.60    4.47   0
  -4   2   7    6.93    4.65   0
  -4  -2   7    8.46    4.39   0
  -4   2   7    6.85    6.74   0
   4  -2  -7    6.30    4.29   0
   4   2  -7    4.68    3.75   0
  -2   2   7   -0.10    6.55   0
  -2  -2   7    1.56    3.51   0
  -2   2   7    5.81    4.76   0
   2   2  -7    1.86    4.21   0
  -2  -2   7   -4.15    4.10   0
  -2   2   7    2.35    7.51   0
   2  -2  -7    3.11    4.65   0
   2   2  -7   -0.89    3.63   0
   0  -2   7  333.16    5.75   0
   0   2   7  335.21   14.62   0
   0   2  -7  322.83    5.85   0
   0   2   7  337.85    6.95   0
   0   2  -7  324.00    6.25   0
   0  -2   7  324.38    6.26   0
   0  -2  -7  327.75    6.86   0
   0   2   7  332.54   15.93   0
   2   2   7    3.94    9.09   0
   2  -2   7    4.87    3.57   0
  -2   2  -7    5.53    3.69   0
   2   2   7    2.71    5.81   0
   2   2   7    4.42    9.72   0
  -2  -2  -7    3.76    4.80   0
   2  -2   7    6.71    4.20   0
  -2   2  -7    4.43    4.10   0
  -4  -2  -7    3.98    7.26   0
  -4   2  -7    2.33    4.08   0
   4  -2   7    6.75    3.69   0
   4   2   7    6.01    4.81   0
  -4   2  -7    7.73    3.65   0
   4   2   7    5.15    8.23   0
  -4  -2  -7    4.79    4.59   0
   4  -2   7    4.35    4.27   0
  -6   2  -7    1.03    3.75   0
  -6  -2  -7    2.11    5.96   0
   6  -2   7    1.68    2.65   0
  -6   2  -7    0.39    4.06   0
   6   2   7    2.16    6.69   0
  -6  -2  -7    2.41    5.47   0
   6   2   7    2.32    5.57   0
   6  -2   7    1.22    4.30   0
  -8   2  -7   15.67    4.18   0
  -8   2  -7   16.54    4.04   0
  -8  -2  -7   14.14    5.19   0
   8  -2   7   14.26    4.16   0
   8   2   7   11.78    5.71   0
   8  -2   7   16.39    4.28   0
   8   2   7   16.75    5.79   0
  -8  -2  -7   14.30    5.71   0
  10  -2   7   25.85    4.37   0
 -10  -2  -7   28.51    5.81   0
 -10   2  -7   26.76    4.12   0
  10   2   7   30.76    5.79   0
 -10   2  -7   20.80    4.21   0
 -10  -2  -7   26.25    5.41   0
  10  -2   7   29.97    4.36   0
  10   2   7   25.42    5.94   0
 -12   2  -7  128.07    4.88   0
  12  -2   7  118.50    5.13   0
  12   2   7  123.97    7.69   0
 -12  -2  -7  117.97    6.43   0
 -12  -2  -7  126.52    7.76   0
  12  -2   7  123.89    3.96   0
  12   2   7  117.26    6.97   0
 -14   2  -7   65.46    4.45   0
  14   2   7   77.53    8.25   0
 -14  -2  -7   61.56    6.09   0
  14  -2   7   65.61    4.84   0
  14  -2   7   70.66    4.42   0
  14   2   7   69.99    6.46   0
 -14  -2  -7   68.98    7.53   0
 -16   2  -7   -2.11    4.23   0
 -16  -2  -7    4.21    5.44   0
  16  -2   7    4.01    4.36   0
 -16  -2  -7    2.51    9.09   0
  16   2   7    4.66    4.80   0
  16  -2   7    0.29    4.64   0
  18  -2   7    1.15    5.51   0
 -18   2  -7    4.34    4.42   0
 -18  -2  -7    3.86    4.43   0
  18  -2   7    1.06    4.69   0
  18   2   7    3.94    5.08   0
  20  -2   7    6.91    4.88   0
 -20   2  -7    7.70    4.54   0
 -20  -2  -7    5.31    4.82   0
  20  -2   7   10.14    4.67   0
  20   2   7    2.17    5.14   0
 -22   2  -7    2.55    4.73   0
 -22  -2  -7    5.49    4.79   0
  22  -2   7    2.56    6.21   0
  22  -2   7    4.86    4.88   0
  22   2   7    3.53    5.22   0
  24  -2   7    6.42    6.48   0
 -24   2  -7    7.82    4.88   0
 -24  -2  -7    2.11    5.26   0
  24  -2   7    6.11    4.82   0
  24   2   7    7.39    5.47   0
  24  -2   7    8.16    6.57   0
  26  -2   7    9.02    6.83   0
 -26   2  -7    7.89    3.82   0
 -26  -2  -7    5.97    5.41   0
  26  -2   7    7.42    5.38   0
  26   2   7    5.20    5.83   0
  26  -2   7    9.70    7.24   0
  28  -2   7    1.21    7.05   0
 -28   2  -7   -2.50    5.63   0
 -28  -2  -7    2.01    5.64   0
  28  -2   7    1.71    5.61   0
  28  -2   7   -1.09    7.32   0
  28   2   7    0.51    7.34   0
 -27  -3   7   -2.36    7.77   0
 -27   3   7    0.61    6.10   0
  27   3  -7    1.70    7.52   0
 -27  -3   7   -0.51    5.78   0
  27  -3  -7    3.17    6.15   0
  27  -3  -7    1.19    5.82   0
 -27  -3   7    0.62    5.85   0
  25   3  -7   87.70    8.12   0
 -25   3   7   80.52    6.40   0
 -25  -3   7   83.35    8.07   0
 -25  -3   7   92.57    6.09   0
  25  -3  -7   77.11    7.68   0
  25  -3  -7   71.86    6.06   0
 -25  -3   7   75.81    5.95   0
 -23   3   7    4.66    5.76   0
 -23  -3   7    4.12    7.00   0
  23  -3  -7    5.74    5.36   0
 -23  -3   7    4.74    5.48   0
  23  -3  -7    3.01    5.49   0
  23   3  -7   -0.47    6.67   0
 -23  -3   7    4.46    5.24   0
 -21   3   7    3.60    5.43   0
  21  -3  -7    4.22    5.39   0
 -21  -3   7    2.06    5.10   0
 -21  -3   7    1.79    5.10   0
  21  -3  -7    0.35    5.18   0
  21   3  -7    4.38    6.33   0
 -21  -3   7    8.91    5.19   0
 -19   3   7    5.10    6.44   0
  19  -3  -7    3.79    5.11   0
 -19  -3   7    2.12    4.80   0
 -19  -3   7    1.83    4.74   0
  19   3  -7    2.37    6.37   0
  19  -3  -7    0.41    6.08   0
 -19  -3   7    3.60    5.17   0
 -17   3   7  316.81    6.55   0
 -17  -3   7  278.20    7.70   0
 -17   3   7  290.58    6.81   0
  17  -3  -7  273.12    6.59   0
  17   3  -7  277.15    7.87   0
 -17  -3   7  275.98    6.04   0
  17  -3  -7  276.55    6.50   0
 -17  -3   7  289.86    6.04   0
 -15  -3   7    2.57    5.64   0
 -15  -3   7    1.91    4.58   0
 -15   3   7    2.35    5.99   0
  15  -3  -7    6.77    4.88   0
  15   3  -7   -0.73    4.96   0
 -15   3   7   -3.17    4.77   0
  15  -3  -7    2.32    5.86   0
 -15  -3   7    1.29    4.49   0
 -13   3   7  101.90    5.44   0
 -13  -3   7  102.42    5.40   0
 -13   3   7   97.25    5.68   0
  13  -3  -7  101.19    5.57   0
 -13  -3   7  103.75    4.95   0
  13   3  -7  103.66    6.41   0
  13  -3  -7   92.80    5.32   0
 -13  -3   7   97.91    4.89   0
 -11   3   7  233.84    5.77   0
 -11  -3   7  224.78    5.44   0
 -11  -3   7  204.49    6.59   0
 -11   3   7  204.04    7.33   0
  11  -3  -7  215.89    5.80   0
  11   3  -7  220.24    5.96   0
  11  -3  -7  204.50    7.01   0
 -11  -3   7  213.63    5.33   0
  -9   3   7  528.95    7.09   0
  -9  -3   7  547.46    6.91   0
  -9  -3   7  492.49    7.91   0
  -9   3   7  497.52    9.47   0
  -9  -3   7  513.00    6.73   0
   9  -3  -7  498.44    6.27   0
   9   3  -7  507.91    7.47   0
   9  -3  -7  501.23    9.27   0
  -7   3   7   -0.10    4.47   0
  -7   3   7    3.74    5.32   0
  -7  -3   7   -0.22    4.35   0
   7  -3  -7    1.79    4.66   0
  -7  -3   7    2.95    4.08   0
  -7  -3   7    1.94    4.20   0
   7   3  -7    3.31    4.84   0
   7  -3  -7    4.47    5.33   0
   5  -3  -7   89.14    7.20   0
   5   3  -7   91.63    5.09   0
  -5  -3   7   96.79    4.64   0
  -5   3   7   87.66    7.43   0
  -5   3   7   93.14    5.23   0
   5  -3  -7  100.98    5.38   0
  -5  -3   7   93.14    5.09   0
   5   3  -7   93.67    4.65   0
  -3  -3   7  285.01    5.73   0
  -3   3   7  294.70    6.41   0
   3   3  -7  277.11    6.25   0
   3   3  -7  276.48    4.89   0
   3  -3  -7  272.79    6.40   0
  -3  -3   7  267.58    6.07   0
   1   3  -7  293.63    5.72   0
  -1  -3   7  316.85    5.91   0
  -1   3   7  327.44    6.68   0
   1   3  -7  316.61    6.20   0
   1  -3  -7  288.17    6.61   0
  -1  -3   7  294.10    5.27   0
   1  -3   7  275.31    5.60   0
  -1   3  -7  262.42    5.51   0
  -1  -3  -7  268.79    6.32   0
   1   3   7  279.38    7.04   0
  -1   3  -7  263.44    5.84   0
   1  -3   7  252.08    4.99   0
  -3   3  -7   43.53    4.22   0
   3   3   7   44.46    5.84   0
  -3   3  -7   44.82    4.46   0
  -3  -3  -7   47.47    5.20   0
   3  -3   7   47.03    4.43   0
   3  -3   7   49.34    4.38   0
   5   3   7  178.05    5.87   0
  -5   3  -7  174.82    4.23   0
   5  -3   7  173.05    4.98   0
   5  -3   7  172.22    5.49   0
  -5  -3  -7  175.13    5.98   0
  -5   3  -7  176.92    5.45   0
  -7   3  -7   74.54    4.54   0
   7  -3   7   65.12    4.88   0
  -7   3  -7   68.57    4.68   0
  -7  -3  -7   67.30    9.13   0
   7  -3   7   68.93    4.55   0
  -7  -3  -7   67.90    5.30   0
   7   3   7   69.48    6.21   0
  -9   3  -7  358.38    6.09   0
   9  -3   7  375.42    6.48   0
   9   3   7  374.68   10.93   0
  -9  -3  -7  378.46   11.06   0
   9  -3   7  371.07    5.97   0
   9   3   7  406.51    8.42   0
  -9  -3  -7  384.11    7.92   0
  11  -3   7   30.32    4.29   0
 -11  -3  -7   35.19    6.63   0
 -11   3  -7   35.80    4.17   0
  11  -3   7   32.91    4.82   0
 -11  -3  -7   33.70    6.01   0
  11   3   7   34.36    6.16   0
 -13   3  -7   18.77    4.32   0
  13  -3   7   23.94    4.64   0
 -13  -3  -7   17.33    5.69   0
  13  -3   7   21.87    4.23   0
 -13  -3  -7   18.85    6.24   0
  13   3   7   21.43    6.01   0
 -15  -3  -7  131.36    8.44   0
  15  -3   7  129.36    5.46   0
 -15   3  -7  122.98    5.04   0
 -15  -3  -7  125.25    6.13   0
  15  -3   7  124.72    5.20   0
  15   3   7  127.15    6.52   0
 -17   3  -7  261.72    5.86   0
  17  -3   7  236.04    6.91   0
 -17  -3  -7  254.79    6.78   0
  17  -3   7  229.98    4.70   0
  17   3   7  237.37    8.00   0
  19  -3   7    4.68    5.21   0
 -19  -3  -7   -1.21    6.14   0
  19  -3   7    1.33    4.72   0
  19   3   7    4.48    6.51   0
 -19   3  -7    0.96    4.70   0
 -21   3  -7   -3.23    4.70   0
 -21  -3  -7   -1.39    6.42   0
  21  -3   7    1.99    4.76   0
  21  -3   7   -1.83    5.03   0
  21   3   7    3.72    5.54   0
  23  -3   7   52.25    5.71   0
 -23   3  -7   42.05    5.34   0
 -23  -3  -7   49.42    5.71   0
  23  -3   7   47.40    5.32   0
  23   3   7   46.82    6.15   0
  25  -3   7   31.57    5.80   0
 -25  -3  -7   37.47    5.76   0
 -25   3  -7   27.48    5.44   0
  25  -3   7   30.92    5.44   0
  25  -3   7   37.73    5.85   0
  25   3   7   41.52    7.53   0
  27  -3   7    6.91    7.41   0
 -27  -3  -7    5.64    7.23   0
  27  -3   7   -1.96    6.04   0
  27  -3   7    5.72    5.71   0
 -27   3  -7    3.15    5.85   0
  27   3   7    0.62    6.45   0
 -24  -4   7    6.33    5.89   0
 -24   4   7    8.87    6.30   0
  24  -4  -7    7.77    6.05   0
  24   4  -7    7.81    7.43   0
 -24  -4   7    2.55    7.39   0
 -24  -4   7    2.64    5.68   0
  24  -4  -7    6.66    6.03   0
 -22  -4   7   21.34    5.57   0
 -22   4   7   21.15    6.49   0
  22   4  -7   19.98    7.25   0
  22  -4  -7   16.92    5.94   0
 -22  -4   7   21.15    5.47   0
 -22  -4   7   26.07    6.07   0
  22  -4  -7   21.71    6.01   0
  20   4  -7    2.28    6.86   0
  20  -4  -7    5.99    5.58   0
 -20  -4   7    3.42    3.56   0
 -20  -4   7    7.06    5.31   0
  20  -4  -7    7.38    6.59   0
 -20   4   7    2.33    5.78   0
 -20  -4   7    3.55    5.63   0
 -18  -4   7   28.65    6.78   0
  18   4  -7   27.56    5.50   0
 -18  -4   7   29.67    5.44   0
 -18   4   7   26.21    6.92   0
  18  -4  -7   29.24    5.77   0
 -18  -4   7   27.27    5.27   0
  18  -4  -7   24.44    5.35   0
 -16  -4   7    3.54    6.42   0
  16   4  -7    5.36    5.20   0
 -16   4   7    8.05    6.39   0
 -16  -4   7    1.28    4.86   0
  16  -4  -7   10.12    5.20   0
  16  -4  -7    1.42    6.17   0
 -16  -4   7    1.08    4.62   0
 -14  -4   7   73.94    5.14   0
 -14  -4   7   80.22    5.63   0
 -14   4   7   72.55    6.80   0
  14  -4  -7   82.22    5.36   0
  14  -4  -7   72.13    6.49   0
 -14  -4   7   75.23    5.11   0
  14   4  -7   69.69    5.51   0
 -12  -4   7   17.16    4.88   0
 -12   4   7   14.51    6.17   0
 -12  -4   7   18.30    4.85   0
  12  -4  -7   16.74    4.81   0
  12  -4  -7   10.88    6.19   0
 -12  -4   7   12.56    3.36   0
  12   4  -7   15.43    4.90   0
 -10  -4   7   28.23    4.74   0
 -10   4   7   35.32    6.22   0
  10  -4  -7   29.46    4.88   0
 -10  -4   7   26.96    4.70   0
 -10  -4   7   28.89    4.52   0
  10   4  -7   31.31    4.99   0
  10  -4  -7   28.05    5.96   0
  -8  -4   7  227.44    5.47   0
  -8  -4   7  204.21    5.35   0
   8   4  -7  204.97    5.82   0
  -8   4   7  214.77    8.49   0
   8  -4  -7  209.19    5.84   0
  -8  -4   7  208.19    5.77   0
   8  -4  -7  201.01    8.56   0
  -6   4   7   21.53    7.32   0
  -6  -4   7   23.06    4.29   0
   6   4  -7   21.54    4.70   0
   6  -4  -7   14.08    4.68   0
  -6  -4   7   18.32    4.35   0
  -6  -4   7   16.15    4.74   0
   6  -4  -7   20.85    7.67   0
  -4  -4   7    4.64    4.20   0
   4  -4  -7    9.15    4.97   0
   4   4  -7    5.02    4.55   0
  -4  -4   7    4.28    4.59   0
   4   4  -7    2.15    4.21   0
  -2  -4   7   17.01    4.33   0
   2  -4  -7   14.64    4.82   0
  -2  -4   7   13.11    4.49   0
   2   4  -7   11.65    4.54   0
   2   4  -7   15.41    4.32   0
   0  -4   7  137.74    5.11   0
   0  -4   7  133.06    5.04   0
   0  -4  -7  120.70    5.62   0
   0   4  -7  144.12    5.07   0
   0   4  -7  135.99    5.19   0
  -2   4  -7  122.43    4.87   0
   2  -4   7  116.17    4.93   0
  -2  -4  -7  113.78    6.25   0
  -2   4  -7  124.43    4.99   0
   2  -4   7  120.76    5.00   0
  -4   4  -7   31.05    4.34   0
   4  -4   7   35.89    4.34   0
   4  -4   7   41.17    4.35   0
  -4  -4  -7   36.43    4.82   0
   6  -4   7   -0.02    4.43   0
   6  -4   7    0.33    4.16   0
  -6  -4  -7   -0.96    5.83   0
  -6   4  -7    0.30    4.08   0
  -8   4  -7    2.02    4.46   0
   8  -4   7    5.66    4.49   0
   8  -4   7    4.40    3.20   0
  -8  -4  -7    7.13    5.87   0
 -10  -4  -7   55.87    8.06   0
 -10   4  -7   54.23    4.75   0
 -10  -4  -7   50.73    8.53   0
  10  -4   7   49.71    4.99   0
  10  -4   7   54.51    4.88   0
 -10  -4  -7   52.01    6.49   0
 -12   4  -7   54.18    4.82   0
  12  -4   7   58.88    5.15   0
 -12  -4  -7   62.86    8.07   0
  12  -4   7   62.64    4.94   0
 -12  -4  -7   62.59    6.78   0
 -12  -4  -7   62.94    7.47   0
 -14   4  -7    2.71    4.50   0
 -14  -4  -7    8.31    6.83   0
  14  -4   7   -0.60    4.67   0
  14   4   7    5.17    6.07   0
  14  -4   7    4.13    3.33   0
 -14  -4  -7    5.00    6.33   0
  16   4   7    2.39    7.24   0
 -16  -4  -7    2.84    8.36   0
  16  -4   7    0.70    4.80   0
 -16   4  -7    5.75    4.67   0
 -16  -4  -7    1.72    6.38   0
 -16  -4  -7    1.37    7.67   0
  16  -4   7   -0.80    4.78   0
 -18   4  -7   10.78    5.20   0
 -18  -4  -7   10.66    6.42   0
  18  -4   7    9.92    4.84   0
  18  -4   7    8.80    5.02   0
  18   4   7   11.07    6.89   0
 -18  -4  -7    8.87   12.12   0
 -18  -4  -7    8.31   11.66   0
  20   4   7    4.17    7.10   0
 -20   4  -7    3.86    4.99   0
  20  -4   7    3.82    4.93   0
 -20  -4  -7    3.83    6.52   0
  20  -4   7    4.87    5.41   0
 -22   4  -7   15.21    5.51   0
  22  -4   7    9.79    5.71   0
 -22  -4  -7    7.61    6.79   0
  22  -4   7    8.63    5.41   0
  22   4   7    8.30    7.58   0
  24  -4   7    3.18    6.92   0
 -24   4  -7   -2.05    5.72   0
  24  -4   7    2.30    5.90   0
  24   4   7    1.77    7.59   0
 -24  -4  -7   -1.39    6.78   0
  24  -4   7    3.11    5.67   0
 -21  -5   7    2.39    5.88   0
 -21  -5   7   -0.55    6.33   0
 -21   5   7    0.31    7.48   0
  21  -5  -7    0.93    6.25   0
 -21  -5   7    1.99    5.86   0
  21  -5  -7    4.12    5.87   0
 -19  -5   7   24.92    5.74   0
 -19  -5   7   20.93    6.70   0
 -19   5   7   21.08    6.72   0
  19  -5  -7   20.67    6.00   0
 -19  -5   7   14.05    5.62   0
  19  -5  -7   21.17    7.83   0
 -17  -5   7    2.52    5.72   0
 -17  -5   7    0.53    5.14   0
 -17   5   7    1.79    6.86   0
  17  -5  -7    1.19    5.77   0
  17  -5  -7    1.17    6.80   0
 -17  -5   7    3.08    5.20   0
 -15   5   7   77.10    7.22   0
 -15  -5   7   71.69    7.08   0
  15  -5  -7   81.73    5.77   0
  15  -5  -7   80.54    7.45   0
 -15  -5   7   70.31    5.25   0
 -15  -5   7   82.37    5.53   0
 -13  -5   7   56.22    5.34   0
 -13   5   7   70.17    6.76   0
 -13  -5   7   54.18    5.64   0
  13  -5  -7   57.07    4.02   0
  13  -5  -7   58.78    7.08   0
 -13  -5   7   60.00    5.32   0
 -11  -5   7    7.96    4.82   0
 -11   5   7    6.42    7.33   0
  11  -5  -7    7.92    5.00   0
 -11  -5   7    8.12    4.72   0
  11  -5  -7    6.43    6.53   0
 -11  -5   7   12.20    4.74   0
  -9  -5   7    4.36    4.60   0
  -9  -5   7   -0.76    4.66   0
  -9   5   7    0.10    6.68   0
   9  -5  -7    1.29    4.86   0
  -9  -5   7    0.71    4.96   0
   9  -5  -7    2.98    6.98   0
  -7  -5   7  100.40    5.11   0
  -7   5   7  105.66    8.94   0
  -7  -5   7  109.01    5.17   0
   7  -5  -7  104.80    5.67   0
  -7  -5   7  100.87    5.29   0
   7  -5  -7  100.58    9.38   0
  -5  -5   7   15.63    4.57   0
   5  -5  -7   19.15    5.07   0
  -5  -5   7   13.00    4.59   0
  -3  -5   7    2.22    4.56   0
  -3  -5   7    5.99    4.80   0
   3  -5  -7    4.88    5.26   0
   3   5  -7    1.63    4.82   0
  -1  -5   7  120.03    5.48   0
  -1  -5   7  116.58    5.08   0
   1  -5  -7  113.99    5.49   0
   1   5  -7  124.02    5.00   0
   1  -5   7   21.52    4.82   0
   1  -5   7   20.81    4.69   0
  -1  -5  -7   23.00    5.06   0
  -1   5  -7   27.82    4.68   0
   3  -5   7   20.86    4.67   0
   3  -5   7   14.79    4.55   0
  -3  -5  -7   20.82    5.20   0
  -3   5  -7   19.66    4.54   0
  -5   5  -7    3.32    4.39   0
   5  -5   7   -0.37    4.63   0
   5  -5   7    0.15    4.56   0
  -5  -5  -7    1.52    5.28   0
  -7   5  -7  135.47    5.18   0
   7  -5   7  118.54    5.25   0
   7  -5   7  130.65    5.26   0
  -7  -5  -7  120.90    6.10   0
   9  -5   7    8.28    4.65   0
   9  -5   7    7.13    4.98   0
  -9   5  -7    4.09    4.58   0
  -9  -5  -7    3.80    6.55   0
 -11  -5  -7   10.97   13.33   0
  11  -5   7    9.30    4.83   0
 -11   5  -7   11.85    3.31   0
  11  -5   7   11.25    5.37   0
 -11  -5  -7   10.21    5.57   0
 -13  -5  -7   25.34    8.48   0
 -13  -5  -7   22.32    8.61   0
  13  -5   7   31.92    5.20   0
  13  -5   7   25.05    5.21   0
 -13  -5  -7   24.42    5.86   0
 -13   5  -7   26.48    4.88   0
 -15  -5  -7   70.91    8.56   0
 -15   5  -7   60.09    5.37   0
 -15  -5  -7   58.94    8.51   0
  15  -5   7   74.10    5.38   0
  15  -5   7   64.57    5.50   0
 -15  -5  -7   63.44    7.36   0
 -15  -5  -7   65.59    7.82   0
  17  -5   7    0.06    5.48   0
 -17   5  -7    1.31    5.39   0
 -17  -5  -7    1.94    7.69   0
 -17  -5  -7   -1.11    6.98   0
  17  -5   7    2.95    5.25   0
 -17  -5  -7    0.83    6.92   0
 -17  -5  -7    0.91    8.39   0
 -19   5  -7   12.12    5.49   0
 -19  -5  -7   16.50   12.51   0
 -19  -5  -7   14.47   12.52   0
 -19  -5  -7   18.49    8.51   0
  19  -5   7   24.22    5.63   0
  19  -5   7   20.16    5.64   0
 -19  -5  -7   19.12    7.50   0
  21  -5   7   16.51    6.08   0
 -21   5  -7   14.97    5.97   0
 -21  -5  -7   18.95    7.79   0
  21  -5   7   13.92    6.03   0
 -21  -5  -7   18.77    8.24   0
 -14  -6   7    9.08    5.77   0
 -14   6   7    5.16    7.17   0
  14  -6  -7    6.41    5.82   0
 -14  -6   7    3.18    5.76   0
  14  -6  -7    1.83    7.44   0
 -14  -6   7    4.44    5.58   0
 -12  -6   7   16.35    5.55   0
 -12   6   7   19.55    7.97   0
  12  -6  -7   14.66    5.78   0
 -12  -6   7   17.54    5.47   0
  12  -6  -7   17.45    8.35   0
 -12  -6   7   15.83    5.59   0
 -10  -6   7    8.43    5.68   0
 -10   6   7    4.04    8.39   0
  10  -6  -7    3.76    3.93   0
 -10  -6   7    6.58    5.49   0
  10  -6  -7    6.28    7.94   0
 -10  -6   7    6.06    5.30   0
  -8   6   7   12.25   10.07   0
  -8  -6   7   12.65    6.32   0
   8  -6  -7   16.13    5.62   0
  -8  -6   7   17.93    5.14   0
  -8  -6   7    9.57    5.56   0
   8  -6  -7   10.58   10.63   0
  -6  -6   7   24.99    5.16   0
   6  -6  -7   23.81    4.22   0
  -6  -6   7   20.70    5.57   0
  -6  -6   7   19.77    5.11   0
  -4  -6   7    5.01    5.04   0
   4  -6  -7    6.04    5.46   0
  -4  -6   7    4.99    5.14   0
  -2  -6   7    5.10    5.18   0
  -2  -6   7    6.03    5.00   0
   2  -6  -7    3.31    5.55   0
   2   6  -7    3.96    4.95   0
   0   6  -7    9.55    4.95   0
   0  -6   7   11.99    4.94   0
   0  -6   7    8.91    3.95   0
   0  -6  -7   12.16    5.46   0
  -2   6  -7    6.23    4.92   0
   2  -6   7   10.24    5.11   0
  -2  -6  -7    4.49    5.32   0
   2  -6   7    7.45    4.83   0
  -4   6  -7   11.78    5.22   0
   4  -6   7   19.57    5.14   0
   4  -6   7   17.26    5.32   0
  -4  -6  -7   12.62    5.53   0
   6  -6   7    3.08    5.18   0
   6  -6   7    8.24    5.04   0
  -6  -6  -7    6.20    5.59   0
  -6   6  -7    9.69    4.88   0
   8  -6   7    0.52    5.18   0
   8  -6   7    0.15    5.21   0
  -8   6  -7    0.21    5.19   0
  -8  -6  -7    0.46    5.67   0
  10  -6   7    5.56    5.36   0
  10  -6   7    2.93    5.30   0
 -10  -6  -7    3.84    5.97   0
 -10   6  -7    5.37    5.21   0
 -12   6  -7   17.49    5.58   0
 -12  -6  -7   16.56    5.82   0
  12  -6   7   12.17    5.60   0
 -12  -6  -7   10.97    7.51   0
  12  -6   7   21.07    5.64   0
 -14  -6  -7   11.89    7.12   0
 -14   6  -7   15.37    5.67   0
  14  -6   7   10.14    5.90   0
  14  -6   7   14.97    5.69   0
 -14  -6  -7   11.71    7.71   0
  -1  -7   7    9.89    5.90   0
  -1  -7   7    4.95    5.75   0
   1  -7  -7   15.60    6.25   0
   1  -7   7   10.42    4.38   0
   1  -7   7   10.42    5.85   0
  -1  -7  -7   10.13    6.23   0
  -1   7  -7   12.20    5.72   0
 -28   0   8   65.17    6.81   0
  28   0  -8   65.86    7.27   0
 -28   0   8   67.42    6.36   0
  28   0  -8   50.10    6.16   0
 -26   0   8  257.50    7.17   0
  26   0  -8  209.14    8.72   0
 -26   0   8  262.43    6.73   0
  26   0  -8  205.46    6.57   0
  24   0  -8    8.17    5.77   0
 -24   0   8   11.51    5.31   0
 -24   0   8   11.75    5.17   0
  24   0  -8   11.83    5.23   0
  22   0  -8  298.15    8.23   0
  22   0  -8  271.70    6.25   0
 -22   0   8  282.00    6.94   0
 -22   0   8  277.20    6.45   0
  20   0  -8   43.86    5.35   0
  20   0  -8   41.19    4.99   0
 -20   0   8   43.25    5.03   0
 -20   0   8   35.17    3.73   0
  18   0  -8  262.17    6.97   0
  18   0  -8  236.68    5.81   0
 -18   0   8  257.60    6.56   0
 -18   0   8  247.67    5.97   0
  16   0  -8  810.31    7.96   0
  16   0  -8  822.53    9.04   0
 -16   0   8  833.17    9.01   0
 -16   0   8  818.38    8.33   0
  14   0  -8  303.68    6.12   0
 -14   0   8  317.54    6.61   0
  14   0  -8  319.21    6.68   0
 -14   0   8  310.68    6.20   0
  12   0  -8 2234.13   12.41   0
  12   0  -8 2235.65   13.64   0
 -12   0   8 2351.84   13.64   0
 -12   0   8 2293.34   12.82   0
  10   0  -8  248.16    6.37   0
 -10   0   8  255.05    6.28   0
 -10   0   8  246.34    5.76   0
   8   0  -8 1237.62   10.45   0
  -8   0   8 1248.17   10.24   0
  -8   0   8 1236.00   10.47   0
  -8   0   8 1230.14   10.28   0
  -6   0   8    4.82    4.07   0
   6   0  -8    2.54    3.08   0
  -6   0   8    8.75    5.09   0
  -6   0   8    4.14    4.51   0
  -4   0   8  268.81    6.84   0
   4   0  -8  274.52    5.64   0
  -4   0   8  293.64    6.35   0
  -4   0   8  285.66    6.53   0
  -2   0   8 2492.53   15.03   0
   2   0  -8 2386.09   14.42   0
   2   0  -8 2331.34   15.16   0
  -2   0   8 2349.97   14.62   0
   0   0  -8  891.87    9.55   0
   0   0  -8  881.48   10.21   0
   0   0   8  922.30    9.96   0
   0   0   8  968.02   10.02   0
  -2   0  -8 2225.99   14.96   0
   2   0   8 2251.31   14.59   0
  -2   0  -8 2199.88   14.25   0
   2   0   8 2206.64   14.80   0
  -4   0  -8  534.36    7.90   0
   4   0   8  515.41    7.73   0
   4   0   8  538.43    8.56   0
  -4   0  -8  521.28    8.13   0
   6   0   8  401.01    7.90   0
  -6   0  -8  410.21    7.05   0
   6   0   8  413.98    7.16   0
  -6   0  -8  422.28    7.62   0
  -8   0  -8  706.11    8.37   0
  -8   0  -8  685.81    9.03   0
   8   0   8  683.28    8.39   0
   8   0   8  682.65    9.46   0
 -10   0  -8   28.21    4.50   0
  10   0   8   29.16    5.13   0
 -10   0  -8   29.25    4.20   0
  10   0   8   29.45    4.32   0
 -12   0  -8  414.46    7.37   0
  12   0   8  383.15    9.12   0
  12   0   8  404.93    6.78   0
 -12   0  -8  417.65    8.46   0
 -14   0  -8  269.94    5.85   0
  14   0   8  259.18    8.27   0
 -14   0  -8  254.91    7.34   0
  14   0   8  263.76    5.95   0
  16   0   8  492.33   10.37   0
 -16   0  -8  524.93    9.49   0
 -16   0  -8  497.31    6.94   0
  16   0   8  489.55    7.02   0
  18   0   8  620.18   11.53   0
 -18   0  -8  598.21    7.53   0
  18   0   8  621.66    7.66   0
  20   0   8  304.76    9.75   0
 -20   0  -8  316.81    5.98   0
  20   0   8  292.40    6.29   0
 -22   0  -8  221.74    6.01   0
  22   0   8  199.46    6.17   0
  22   0   8  226.01   10.64   0
  24   0   8    2.03    8.95   0
 -24   0  -8    3.26    4.85   0
  24   0   8   -1.36    4.82   0
  24   0   8    0.49    9.78   0
 -26   0  -8   16.43    5.47   0
  26   0   8   19.18    5.55   0
 -28   0  -8   11.93    5.72   0
  28   0   8   12.04    5.90   0
 -29  -1   8   82.10    7.87   0
  29  -1  -8   80.17    7.07   0
  29   1  -8   56.48    6.32   0
 -29   1   8   75.27    6.64   0
 -29  -1   8   80.15    6.35   0
  29   1  -8   81.32    8.53   0
  29  -1  -8   68.95    6.42   0
  27   1  -8   18.36    5.46   0
 -27  -1   8   21.76    7.02   0
 -27   1   8   26.53    5.60   0
  27  -1  -8   21.88    7.55   0
 -27   1   8   25.34    5.91   0
 -27  -1   8   18.47    5.47   0
  27   1  -8   21.96    6.10   0
  27  -1  -8   18.83    5.94   0
  25  -1  -8   77.89    6.33   0
 -25   1   8   95.89    5.85   0
  25   1  -8   79.73    5.57   0
 -25  -1   8   92.87    7.25   0
 -25   1   8   72.17    5.88   0
  25   1  -8   76.62    7.58   0
 -25  -1   8   90.15    5.70   0
  25  -1  -8  102.77    5.64   0
 -23   1   8  213.22    6.55   0
  23  -1  -8  206.84    6.95   0
  23   1  -8  203.62    6.04   0
 -23  -1   8  232.24    6.56   0
  23   1  -8  200.67    6.86   0
 -23   1   8  214.77    6.39   0
 -23  -1   8  206.77    6.06   0
  23  -1  -8  196.08    6.00   0
  21   1  -8  152.43    5.64   0
 -21   1   8  164.76    5.95   0
 -21  -1   8  152.96    6.20   0
  21   1  -8  156.54    6.48   0
 -21   1   8  175.67    5.91   0
 -21  -1   8  175.34    5.53   0
  21  -1  -8  166.92    5.69   0
  21  -1  -8  165.63    7.42   0
  19   1  -8  906.41    8.36   0
  19   1  -8  903.32    9.55   0
 -19  -1   8  930.94   10.31   0
 -19   1   8  905.79    8.58   0
 -19  -1   8  945.38    8.54   0
 -19   1   8 1045.58    9.69   0
  19  -1  -8  984.57    9.79   0
  19  -1  -8  890.62    8.39   0
  17   1  -8  285.14    5.85   0
  17   1  -8  297.86    7.85   0
  17  -1  -8  306.60    6.72   0
 -17  -1   8  313.36    7.75   0
 -17   1   8  308.11    6.36   0
 -17  -1   8  296.55    5.99   0
  17  -1  -8  285.24    6.55   0
 -17   1   8  308.56    6.40   0
  15   1  -8  855.33    9.32   0
 -15   1   8  871.21    8.98   0
 -15  -1   8  869.32    9.79   0
 -15  -1   8  885.58    8.22   0
 -15   1   8  915.69    9.10   0
  15  -1  -8  902.23    9.24   0
  15  -1  -8  890.62    8.58   0
 -13   1   8   81.79    5.36   0
  13   1  -8   67.33    5.28   0
 -13   1   8   75.59    4.83   0
 -13  -1   8   84.10    4.96   0
 -13  -1   8   75.46    4.81   0
  13  -1  -8   76.32    5.50   0
 -13  -1   8   76.77    4.70   0
  13  -1  -8   78.76    4.57   0
  11  -1  -8  528.07    7.35   0
 -11   1   8  611.06    7.98   0
  11   1  -8  553.65    7.76   0
 -11   1   8  560.80    7.91   0
 -11  -1   8  563.09    7.74   0
  11  -1  -8  589.40    7.93   0
 -11  -1   8  545.20    7.17   0
 -11  -1   8  577.49    7.21   0
   9  -1  -8  581.55    7.84   0
  -9   1   8  614.57    7.90   0
   9   1  -8  588.39    7.97   0
  -9   1   8  592.89    8.31   0
   9  -1  -8  567.92    7.88   0
  -9  -1   8  580.87    7.85   0
  -9  -1   8  601.79    7.27   0
  -9  -1   8  598.10    7.28   0
  -7  -1   8   85.41    4.58   0
  -7  -1   8   90.35    4.48   0
  -7   1   8   92.08    5.03   0
   7   1  -8   83.18    5.13   0
  -7   1   8   81.63    5.86   0
   7  -1  -8   89.90    5.08   0
  -7   1   8   82.47    5.60   0
  -7  -1   8   88.26    5.21   0
  -5  -1   8 1652.44   11.11   0
  -5  -1   8 1511.75   10.77   0
  -5  -1   8 1556.96   11.73   0
  -5   1   8 1608.40   11.69   0
   5   1  -8 1531.50   11.09   0
  -5   1   8 1608.99   13.56   0
  -5   1   8 1608.85   13.52   0
   5  -1  -8 1623.68   11.58   0
  -3  -1   8  246.10    5.78   0
  -3  -1   8  233.32    6.04   0
  -3   1   8  238.51    6.77   0
  -3   1   8  248.65    6.57   0
   3   1  -8  244.21    5.81   0
  -3   1   8  247.80    6.20   0
   3   1  -8  255.61    6.11   0
   3  -1  -8  242.76    6.09   0
  -1   1   8 2825.26   19.50   0
  -1   1   8 2963.25   19.68   0
  -1  -1   8 3012.48   15.01   0
  -1  -1   8 2851.04   15.01   0
   1  -1  -8 2958.84   16.05   0
  -1   1   8 2937.46   16.28   0
   1   1  -8 2879.32   15.11   0
   1   1  -8 3014.02   15.07   0
   1   1   8 1149.65   12.71   0
  -1  -1  -8 1159.96   10.87   0
   1  -1   8 1132.65    9.78   0
  -1   1  -8 1154.41    9.90   0
  -1  -1  -8 1133.35   13.13   0
   1  -1   8 1100.64   10.11   0
   1   1   8 1058.29   10.85   0
  -1   1  -8 1101.60   10.01   0
  -3  -1  -8  518.11    8.94   0
  -3   1  -8  513.62    7.28   0
  -3  -1  -8  523.74    8.29   0
   3  -1   8  536.44    7.32   0
   3   1   8  523.48    9.35   0
   3  -1   8  528.18    7.86   0
   3   1   8  489.26    8.43   0
  -3   1  -8  516.52    7.66   0
  -5  -1  -8 1348.18   12.05   0
  -5   1  -8 1300.88   10.23   0
  -5   1  -8 1297.79   10.75   0
   5  -1   8 1298.18   10.14   0
   5   1   8 1301.78   13.36   0
   5  -1   8 1273.58   11.01   0
   5   1   8 1231.06   12.12   0
  -5  -1  -8 1363.53   13.02   0
  -7   1  -8   16.89    4.03   0
  -7  -1  -8   16.66    4.10   0
   7  -1   8   15.31    4.08   0
  -7  -1  -8   18.00    4.56   0
   7   1   8   14.87    5.13   0
   7  -1   8   15.92    4.62   0
  -7   1  -8   16.02    4.31   0
   7   1   8   14.24    4.87   0
  -9   1  -8  433.10    6.74   0
  -9  -1  -8  435.54    8.09   0
   9  -1   8  439.22    6.65   0
   9   1   8  440.49    8.46   0
   9  -1   8  427.09    8.06   0
  -9  -1  -8  447.21    8.82   0
   9   1   8  419.20    8.71   0
  -9   1  -8  450.08    7.16   0
 -11   1  -8  465.15    6.83   0
 -11  -1  -8  454.17    8.27   0
 -11   1  -8  467.36    7.56   0
  11  -1   8  442.91    6.60   0
  11   1   8  464.08    7.91   0
  11  -1   8  454.95    7.80   0
  11   1   8  443.02    9.67   0
 -11  -1  -8  469.79    8.96   0
 -13  -1  -8  182.78    7.13   0
 -13   1  -8  189.33    6.80   0
 -13  -1  -8  181.07    5.95   0
  13  -1   8  186.69    5.62   0
  13   1   8  188.36    6.27   0
  13  -1   8  176.84    7.18   0
  13   1   8  182.85    8.05   0
 -13   1  -8  184.80    5.39   0
 -15   1  -8  803.79   10.11   0
 -15   1  -8  777.20    8.15   0
 -15  -1  -8  808.29    8.72   0
  15  -1   8  788.54    8.15   0
  15  -1   8  792.31   10.39   0
  15   1   8  783.68    9.47   0
  15   1   8  815.55   14.18   0
 -15  -1  -8  817.01   12.54   0
 -17   1  -8  101.60    4.91   0
 -17  -1  -8   98.87    5.13   0
  17  -1   8   96.38    5.07   0
  17  -1   8   97.35    6.68   0
  17   1   8   96.03    9.37   0
  17   1   8  101.51    6.29   0
 -17  -1  -8   97.02    8.53   0
 -19   1  -8  337.65    5.46   0
 -19  -1  -8  338.29    6.88   0
  19   1   8  357.45   14.61   0
  19  -1   8  343.32    6.58   0
  19  -1   8  342.31    8.89   0
  19   1   8  328.43    6.86   0
 -21   1  -8  152.44    5.64   0
 -21  -1  -8  150.66    6.65   0
  21  -1   8  158.65    7.76   0
  21  -1   8  159.77    5.76   0
  21   1   8  156.22    6.07   0
 -23   1  -8   63.70    5.63   0
 -23  -1  -8   72.70    5.37   0
  23  -1   8   66.73    7.52   0
  23  -1   8   65.81    5.54   0
  23   1   8   68.65    5.64   0
  25  -1   8   75.47    7.56   0
 -25   1  -8   75.57    5.83   0
 -25  -1  -8   82.50    5.56   0
  25  -1   8   77.60    8.08   0
  25  -1   8   61.95    5.68   0
  25   1   8   62.49    5.82   0
  27  -1   8   22.75    8.36   0
  27  -1   8   17.29    7.72   0
 -27   1  -8   21.65    5.95   0
 -27  -1  -8   21.45    5.60   0
  27  -1   8   21.34    5.80   0
  27   1   8   20.81    5.96   0
  29  -1   8   40.56   11.25   0
 -29   1  -8   39.21    6.01   0
 -29  -1  -8   38.24    6.13   0
  29  -1   8   40.77   10.45   0
  29  -1   8   31.19    6.15   0
  29   1   8   47.91    6.50   0
  28   2  -8   63.86    6.12   0
 -28  -2   8   52.33    8.28   0
 -28   2   8   43.72    6.55   0
  28   2  -8   46.72    8.46   0
 -28  -2   8   44.01    5.99   0
  28  -2  -8   45.80    7.03   0
  28  -2  -8   39.90    6.25   0
  26   2  -8  133.91    6.28   0
  26   2  -8  129.48    8.36   0
 -26  -2   8  134.77    8.53   0
 -26   2   8  140.17    6.68   0
 -26  -2   8  136.20    6.26   0
  26  -2  -8  140.43    7.18   0
  26  -2  -8  126.18    6.45   0
  24   2  -8   59.37    7.56   0
 -24   2   8   64.07    6.75   0
 -24  -2   8   72.96    6.28   0
 -24   2   8   63.31    5.60   0
 -24  -2   8   56.12    5.34   0
  24  -2  -8   63.14    5.99   0
  24  -2  -8   60.39    5.36   0
  22   2  -8  471.38    9.28   0
 -22   2   8  520.10    7.92   0
 -22   2   8  507.41    7.86   0
 -22  -2   8  502.90    8.54   0
 -22  -2   8  530.46    7.23   0
  22  -2  -8  505.08    8.00   0
  22  -2  -8  484.96    7.48   0
  20   2  -8  173.10    7.65   0
 -20   2   8  191.21    5.91   0
 -20   2   8  180.83    6.27   0
 -20  -2   8  193.95    6.60   0
 -20  -2   8  182.26    5.45   0
  20  -2  -8  180.75    6.17   0
  20  -2  -8  179.14    5.91   0
 -18   2   8  562.24    7.35   0
 -18  -2   8  553.85    6.97   0
 -18   2   8  511.99    8.92   0
 -18  -2   8  536.68    8.08   0
  18  -2  -8  498.12    7.51   0
 -18  -2   8  523.18    6.91   0
  18  -2  -8  513.50    7.37   0
  18   2  -8  525.49    8.98   0
 -16   2   8  327.27    6.50   0
 -16   2   8  327.51    7.83   0
  16  -2  -8  324.14    6.75   0
 -16  -2   8  316.73    6.98   0
 -16  -2   8  293.03    5.94   0
  16  -2  -8  329.82    6.68   0
  16   2  -8  325.51    7.28   0
 -16  -2   8  325.63    5.07   0
 -14  -2   8   20.37    4.23   0
 -14   2   8   14.10    5.00   0
 -14   2   8   25.34    4.92   0
  14  -2  -8   20.03    5.19   0
 -14  -2   8   20.93    4.22   0
 -14  -2   8   23.28    4.86   0
  14   2  -8   20.95    5.15   0
  14  -2  -8   18.99    5.47   0
 -12   2   8  893.29    8.92   0
 -12   2   8  888.88    9.81   0
  12  -2  -8  851.10    8.84   0
 -12  -2   8  850.84    7.96   0
 -12  -2   8  867.29    9.04   0
  12  -2  -8  825.87    9.30   0
  12   2  -8  837.80    8.97   0
 -12  -2   8  881.28    8.12   0
  10   2  -8  216.35    6.15   0
 -10  -2   8  217.93    5.97   0
 -10  -2   8  236.61    5.58   0
  10  -2  -8  213.81    6.89   0
 -10  -2   8  221.48    5.38   0
 -10   2   8  225.40    7.56   0
 -10   2   8  241.37    6.04   0
  10  -2  -8  217.42    6.05   0
   8   2  -8 1289.89   10.34   0
   8  -2  -8 1307.16   12.07   0
  -8  -2   8 1289.69   10.40   0
  -8  -2   8 1398.29    9.73   0
  -8   2   8 1366.78   10.37   0
  -8   2   8 1292.12   13.31   0
   8  -2  -8 1319.75   10.31   0
  -8  -2   8 1245.61    9.24   0
  -6  -2   8 1300.54   10.39   0
  -6   2   8 1318.52   10.25   0
   6   2  -8 1330.50   10.46   0
  -6  -2   8 1295.68    9.39   0
  -6   2   8 1309.05   14.52   0
   6  -2  -8 1307.20   10.14   0
  -6  -2   8 1385.52    9.68   0
  -4   2   8  974.02   13.51   0
  -4  -2   8  966.77    7.83   0
   4   2  -8  939.54    9.07   0
   4   2  -8  954.79    8.44   0
  -4  -2   8  941.00    9.05   0
  -4   2   8  959.42    9.32   0
  -4   2   8  975.39   14.67   0
   4  -2  -8  937.79    9.25   0
   2   2  -8  757.22    7.32   0
  -2   2   8  788.71   14.24   0
   2   2  -8  781.20    8.38   0
  -2   2   8  792.00    8.66   0
  -2  -2   8  734.08    8.08   0
  -2  -2   8  775.78    7.83   0
   2  -2  -8  777.07    8.74   0
  -2   2   8  784.76   15.55   0
   0   2  -8  137.39    4.66   0
   0   2   8  132.69    9.52   0
   0   2   8  138.55    5.71   0
   0   2  -8  137.15    4.98   0
   0  -2   8  134.41    5.01   0
   0  -2  -8  130.32    5.53   0
   0   2   8  130.74    9.68   0
   0  -2   8  134.89    4.67   0
  -2   2  -8  259.81    5.50   0
   2   2   8  250.44    6.50   0
   2   2   8  259.48   11.25   0
   2  -2   8  290.89    5.64   0
   2  -2   8  254.84    5.98   0
  -2   2  -8  262.50    5.92   0
  -2  -2  -8  260.70    6.33   0
   2   2   8  256.20   11.70   0
  -4   2  -8  249.37    5.47   0
   4  -2   8  238.66    4.67   0
  -4  -2  -8  239.70   10.26   0
   4   2   8  228.06    6.38   0
   4   2   8  232.23   11.01   0
   4  -2   8  231.18    5.88   0
  -4   2  -8  249.24    5.89   0
  -4  -2  -8  236.81    6.35   0
  -6   2  -8  485.55    6.65   0
   6  -2   8  472.94    6.55   0
   6   2   8  501.96    8.52   0
   6   2   8  475.42   11.78   0
  -6   2  -8  473.45    7.05   0
   6  -2   8  479.17    7.09   0
  -6  -2  -8  471.68   10.57   0
  -6  -2  -8  487.80    8.34   0
  -8   2  -8  729.54    7.78   0
  -8  -2  -8  750.39   10.58   0
  -8  -2  -8  735.92   11.77   0
   8  -2   8  726.76    7.54   0
   8   2   8  754.22   10.70   0
   8   2   8  725.06   12.41   0
  -8   2  -8  732.40    8.15   0
   8  -2   8  750.30    8.33   0
 -10   2  -8  976.38    8.54   0
 -10  -2  -8  983.17   11.94   0
 -10   2  -8  985.21    9.24   0
 -10  -2  -8  939.17   11.86   0
  10  -2   8  995.90    8.47   0
  10   2   8  973.60   12.21   0
  10   2   8  945.57   12.65   0
  10  -2   8  934.19    9.18   0
  12  -2   8 1357.69    9.57   0
 -12  -2  -8 1300.44   12.74   0
  12   2   8 1432.08   15.06   0
 -12   2  -8 1332.30    9.59   0
 -12  -2  -8 1362.98   15.04   0
 -12   2  -8 1361.65   10.52   0
  12   2   8 1321.49   13.58   0
  12  -2   8 1345.98   10.69   0
 -14   2  -8  178.19    5.16   0
  14   2   8  194.40    8.27   0
 -14  -2  -8  176.45    6.62   0
  14  -2   8  175.00    5.23   0
  14   2   8  185.11    6.29   0
 -14  -2  -8  181.68    8.82   0
  14  -2   8  170.89    5.81   0
  16   2   8   94.21    8.63   0
 -16   2  -8   91.94    4.91   0
 -16  -2  -8   85.89    5.22   0
 -16  -2  -8   84.01    8.58   0
  16  -2   8   75.30    5.00   0
  16   2   8   82.29    6.74   0
  16  -2   8   82.69    5.32   0
 -18   2  -8   12.54    4.75   0
 -18  -2  -8   24.50    5.67   0
  18  -2   8   18.51    4.80   0
  18   2   8   24.22    5.21   0
  18  -2   8   18.01    5.84   0
 -20   2  -8    0.21    4.53   0
 -20  -2  -8    2.36    5.88   0
  20  -2   8    2.06    4.88   0
  20   2   8    2.08    5.18   0
  20  -2   8   -2.33    6.40   0
 -22  -2  -8  130.56    5.89   0
  22  -2   8  126.50    5.63   0
  22   2   8  126.13    6.27   0
  22  -2   8  125.82    7.09   0
 -22   2  -8  118.02    5.67   0
 -24   2  -8  100.67    5.97   0
 -24  -2  -8  109.21    5.80   0
  24  -2   8   94.37    5.88   0
  24   2   8  115.71    6.24   0
  24  -2   8   84.70    7.62   0
 -26   2  -8  182.46    6.89   0
 -26  -2  -8  182.15    6.88   0
  26  -2   8  186.59    6.95   0
  26  -2   8  197.65    9.06   0
  26   2   8  222.31    6.99   0
  26  -2   8  231.27    7.82   0
 -28   2  -8  120.21    6.58   0
 -28  -2  -8   96.66    6.92   0
  28  -2   8  109.16    8.73   0
  28  -2   8   94.62    6.62   0
  28  -2   8   87.38    9.27   0
  28   2   8  117.96    7.40   0
  25   3  -8  130.14    8.22   0
 -25   3   8   98.48    6.76   0
 -25  -3   8  132.30    8.65   0
 -25  -3   8   99.18    6.30   0
  25  -3  -8  102.39    7.08   0
  25  -3  -8  100.34    6.55   0
 -25  -3   8   96.59    6.40   0
 -23  -3   8  180.94    6.49   0
 -23   3   8  169.44    8.23   0
 -23  -3   8  203.87    8.25   0
  23  -3  -8  159.10    6.74   0
 -23  -3   8  173.26    6.31   0
  23   3  -8  193.95    7.14   0
  23  -3  -8  187.53    6.61   0
 -21   3   8  128.94    7.63   0
 -21  -3   8  133.91    5.93   0
  21  -3  -8  125.61    6.18   0
  21   3  -8  132.27    6.44   0
 -21  -3   8  130.60    7.59   0
 -21  -3   8  124.16    5.65   0
  21  -3  -8  123.14    5.98   0
 -19   3   8  349.70    6.90   0
 -19   3   8  313.69    8.28   0
  19   3  -8  344.69    7.30   0
  19  -3  -8  326.38    6.83   0
 -19  -3   8  338.65    6.48   0
 -19  -3   8  321.29    6.46   0
 -19  -3   8  302.98    8.34   0
  19  -3  -8  309.58    7.84   0
 -17  -3   8  191.09    5.64   0
 -17   3   8  213.85    6.15   0
 -17   3   8  169.90    6.38   0
  17  -3  -8  189.17    6.21   0
  17   3  -8  171.65    7.40   0
 -17  -3   8  182.87    5.70   0
  17  -3  -8  177.14    6.09   0
 -17  -3   8  177.50    6.30   0
 -15  -3   8  202.45    5.66   0
 -15   3   8  221.49    6.06   0
 -15  -3   8  206.64    6.29   0
 -15   3   8  199.53    6.40   0
  15   3  -8  194.24    6.17   0
  15  -3  -8  205.16    6.14   0
 -15  -3   8  184.46    4.39   0
  15  -3  -8  190.50    6.70   0
 -13  -3   8  167.71    5.92   0
 -13  -3   8  175.23    5.37   0
 -13   3   8  175.46    4.66   0
 -13   3   8  160.48    6.23   0
  13   3  -8  169.91    5.91   0
  13  -3  -8  159.11    5.74   0
  13  -3  -8  170.83    5.92   0
 -13  -3   8  152.63    4.25   0
 -11   3   8  729.60    7.80   0
 -11  -3   8  697.97    8.20   0
 -11   3   8  634.53   10.22   0
  11  -3  -8  649.49    7.80   0
  11   3  -8  659.73    8.15   0
 -11  -3   8  649.27    7.13   0
 -11  -3   8  698.84    7.32   0
  11  -3  -8  643.02    9.75   0
  -9   3   8  226.46    5.73   0
  -9  -3   8  237.11    5.32   0
  -9  -3   8  215.63    6.52   0
  -9   3   8  218.83    7.69   0
   9  -3  -8  219.01    5.84   0
   9   3  -8  212.23    5.87   0
   9  -3  -8  212.50    7.22   0
  -9  -3   8  198.58    5.09   0
   7  -3  -8  179.11    7.48   0
  -7  -3   8  176.96    5.85   0
  -7   3   8  179.12    8.79   0
   7  -3  -8  184.99    5.70   0
  -7  -3   8  173.58    5.01   0
   7   3  -8  183.45    5.71   0
  -7   3   8  190.55    5.57   0
  -7  -3   8  176.38    5.09   0
  -5   3   8 1399.83   10.44   0
   5   3  -8 1367.81    9.54   0
  -5   3   8 1387.29   18.93   0
  -5  -3   8 1338.28   10.23   0
   5  -3  -8 1343.10   10.30   0
   5   3  -8 1361.74   10.20   0
  -5  -3   8 1422.10    9.51   0
  -5   3   8 1404.63   18.11   0
  -3  -3   8  499.97    6.57   0
  -3   3   8  492.25    7.48   0
   3   3  -8  486.25    6.54   0
   3  -3  -8  484.59    7.43   0
  -3  -3   8  477.36    6.99   0
   3   3  -8  476.30    7.14   0
   1   3  -8  991.87    8.36   0
   1   3  -8  958.85    8.22   0
  -1  -3   8 1020.67    8.39   0
  -1   3   8 1040.10    9.58   0
   1  -3  -8  984.85    9.50   0
  -1  -3   8  973.68    8.86   0
   1   3   8  410.35    7.03   0
   1  -3   8  409.00    6.20   0
  -1   3  -8  402.24    6.42   0
  -1  -3  -8  386.47    6.92   0
   1  -3   8  372.63    6.35   0
  -1   3  -8  398.78    6.17   0
  -3   3  -8  195.99    5.15   0
   3   3   8  202.84    5.90   0
   3  -3   8  200.61    5.22   0
  -3  -3  -8  200.90    5.70   0
  -3   3  -8  203.53    5.46   0
   3  -3   8  192.52    5.47   0
   5   3   8  576.28    8.20   0
  -5   3  -8  536.46    7.06   0
   5  -3   8  512.98    6.61   0
  -5   3  -8  532.19    6.74   0
  -5  -3  -8  539.94    7.95   0
   5  -3   8  508.84    7.08   0
  -7   3  -8   75.62    4.53   0
  -7  -3  -8   76.49   12.21   0
   7   3   8   84.28    5.35   0
   7  -3   8   76.55    4.53   0
   7  -3   8   68.17    4.88   0
  -7  -3  -8   77.34    6.64   0
  -7   3  -8   81.91    4.98   0
   9  -3   8  297.92    6.14   0
   9   3   8  321.79    6.98   0
  -9   3  -8  324.23    5.71   0
  -9  -3  -8  303.48   10.68   0
   9  -3   8  305.74    5.64   0
  -9   3  -8  304.65    6.03   0
  -9  -3  -8  308.47    8.09   0
   9   3   8  301.02   10.79   0
  11   3   8  555.41    9.55   0
 -11   3  -8  541.58    6.75   0
  11  -3   8  513.27    7.27   0
 -11  -3  -8  522.40   10.79   0
  11  -3   8  528.72    6.57   0
  11   3   8  533.84   11.88   0
 -11  -3  -8  518.64    9.85   0
  13  -3   8  135.23    5.37   0
 -13  -3  -8  140.86    7.48   0
 -13  -3  -8  142.08    6.89   0
  13  -3   8  136.77    4.99   0
 -13   3  -8  137.25    5.04   0
  13   3   8  131.51    7.56   0
  15  -3   8  317.14    6.42   0
 -15   3  -8  316.97    5.95   0
 -15  -3  -8  318.88    7.47   0
 -15  -3  -8  312.45   10.19   0
  15  -3   8  309.18    5.95   0
  15   3   8  299.25    8.88   0
  17  -3   8  257.81    6.49   0
 -17   3  -8  248.66    5.73   0
 -17  -3  -8  245.15    6.99   0
 -17  -3  -8  258.60   13.07   0
  17  -3   8  241.64    5.69   0
  17   3   8  230.55    8.31   0
  19  -3   8  235.91    6.64   0
 -19  -3  -8  242.39    7.17   0
 -19   3  -8  245.71    6.08   0
  19  -3   8  236.05    5.94   0
  19   3   8  240.31    8.50   0
  21  -3   8   68.12    6.88   0
 -21   3  -8   66.55    5.21   0
 -21  -3  -8   65.16    5.88   0
  21  -3   8   69.14    4.02   0
  21   3   8   67.11    7.48   0
 -23   3  -8   35.98    5.26   0
  23  -3   8   35.26    5.91   0
 -23  -3  -8   35.36    5.78   0
  23  -3   8   31.29    5.33   0
  23   3   8   34.52    6.26   0
 -25   3  -8   21.53    5.59   0
 -25  -3  -8   25.38    7.06   0
  25  -3   8   34.77    5.76   0
  25   3   8   35.23    6.63   0
  25  -3   8   29.02    6.98   0
  25  -3   8   37.42    5.81   0
 -22  -4   8   39.55    5.79   0
  22   4  -8   33.67    6.25   0
 -22   4   8   23.09    7.73   0
  22  -4  -8   30.49    6.20   0
 -22  -4   8   29.44    5.91   0
 -22  -4   8   31.68    7.81   0
  22  -4  -8   38.32    6.07   0
 -20  -4   8   27.98    4.02   0
 -20   4   8   22.04    7.21   0
  20  -4  -8   34.27    5.72   0
 -20  -4   8   29.10    5.50   0
  20   4  -8   23.81    5.85   0
  20  -4  -8   23.63    6.88   0
 -20  -4   8   26.51    5.96   0
 -18  -4   8  180.62    6.64   0
 -18   4   8  188.28    6.91   0
  18  -4  -8  161.22    6.52   0
 -18  -4   8  186.05    6.46   0
  18   4  -8  195.43    6.76   0
 -18  -4   8  168.62    6.21   0
  18  -4  -8  166.98    7.60   0
 -16  -4   8  341.75    6.65   0
 -16  -4   8  319.87    8.36   0
 -16   4   8  331.06    7.71   0
  16  -4  -8  319.85    7.04   0
  16   4  -8  335.71    8.35   0
 -16  -4   8  298.68    6.36   0
  16  -4  -8  318.41    8.27   0
 -14  -4   8  364.60    6.63   0
 -14  -4   8  349.17    7.39   0
 -14   4   8  343.89    8.85   0
  14  -4  -8  392.70    6.98   0
  14   4  -8  397.92    7.37   0
  14  -4  -8  356.03    8.73   0
 -14  -4   8  334.92    5.49   0
 -12  -4   8  826.57    8.08   0
 -12  -4   8  778.15    8.88   0
 -12   4   8  785.42   11.37   0
  12  -4  -8  799.79    8.20   0
  12   4  -8  804.34    8.98   0
  12  -4  -8  749.78   11.02   0
 -12  -4   8  743.87    7.80   0
 -10  -4   8  348.70    6.20   0
 -10   4   8  325.72    9.18   0
 -10  -4   8  308.49    6.40   0
  10  -4  -8  302.95    6.32   0
  10   4  -8  320.06    6.50   0
  10  -4  -8  311.67    8.64   0
 -10  -4   8  318.99    6.06   0
  -8  -4   8  125.80    5.18   0
  -8   4   8  104.46    5.37   0
  -8   4   8  112.96    7.66   0
   8  -4  -8  111.01    5.60   0
  -8  -4   8  110.67    5.13   0
  -8  -4   8  101.77    5.17   0
   8   4  -8  107.32    5.20   0
   8  -4  -8   99.14    8.41   0
  -6   4   8   77.94    5.30   0
  -6   4   8   87.17    9.63   0
   6  -4  -8   86.17    5.37   0
  -6  -4   8   79.69    4.98   0
  -6  -4   8   79.47    4.85   0
   6   4  -8   87.70    5.09   0
  -4   4   8  144.60    5.42   0
  -4  -4   8  144.55    5.11   0
   4  -4  -8  133.67    5.57   0
   4   4  -8  150.23    5.43   0
  -4  -4   8  145.26    5.35   0
   4   4  -8  141.73    5.02   0
  -2  -4   8  247.90    5.48   0
   2   4  -8  256.27    5.89   0
   2   4  -8  253.02    5.52   0
   2  -4  -8  253.89    6.21   0
  -2  -4   8  236.38    5.78   0
  -2   4   8  264.85    6.24   0
   0   4  -8  433.24    6.30   0
   0   4   8  475.89    7.28   0
   0  -4   8  440.44    6.35   0
   0  -4  -8  453.30    7.06   0
   0   4  -8  454.06    6.66   0
   0  -4   8  438.40    6.63   0
  -2   4  -8  711.74    7.37   0
   2  -4   8  734.85    7.39   0
   2  -4   8  683.26    6.80   0
  -2   4  -8  720.89    7.87   0
  -2  -4  -8  691.15    9.05   0
   4  -4   8  820.38    8.04   0
  -4   4  -8  881.33    7.95   0
   4  -4   8  845.85    7.78   0
  -4  -4  -8  859.61    9.29   0
  -4   4  -8  819.80    8.03   0
  -6   4  -8  346.78    6.04   0
   6  -4   8  377.05    6.31   0
   6  -4   8  368.44    6.17   0
  -6  -4  -8  355.66    7.41   0
  -8   4  -8  154.64    5.27   0
   8  -4   8  138.34    5.24   0
  -8  -4  -8  145.16    6.16   0
   8  -4   8  148.28    5.47   0
 -10   4  -8  100.89    5.04   0
  10  -4   8   96.02    5.24   0
 -10  -4  -8   98.64   13.64   0
  10  -4   8   97.66    3.88   0
 -10  -4  -8  101.21   13.66   0
 -10  -4  -8  101.93    6.93   0
 -12   4  -8   47.47    4.95   0
  12  -4   8   44.32    5.08   0
 -12  -4  -8   49.82    8.20   0
  12  -4   8   46.36    4.68   0
 -12  -4  -8   46.89    6.50   0
 -12  -4  -8   49.80    8.57   0
 -14   4  -8   67.14    5.04   0
 -14  -4  -8   67.06    7.82   0
  14  -4   8   64.61    4.98   0
  14   4   8   60.08    7.96   0
  14  -4   8   63.83    5.19   0
 -14  -4  -8   64.82    8.20   0
 -16   4  -8  172.25    5.92   0
  16  -4   8  174.27    5.98   0
 -16  -4  -8  154.98    7.97   0
  16  -4   8  176.52    5.79   0
  16   4   8  179.06    9.13   0
 -16  -4  -8  174.55    9.42   0
 -18   4  -8  262.16    6.37   0
  18  -4   8  237.76    6.43   0
 -18  -4  -8  236.47    8.63   0
  18  -4   8  258.13    6.32   0
 -18  -4  -8  242.72   14.52   0
 -18  -4  -8  242.79   14.62   0
  18   4   8  241.73    9.06   0
 -20   4  -8  136.05    6.04   0
  20  -4   8  147.52    6.55   0
 -20  -4  -8  144.30    6.96   0
  20  -4   8  165.37    6.08   0
  20   4   8  123.75    8.58   0
  22   4   8   72.99    8.00   0
  22  -4   8   72.74    6.57   0
 -22   4  -8   78.28    6.02   0
 -22  -4  -8   74.05    7.59   0
  22  -4   8   82.97    6.07   0
 -19  -5   8   87.51    6.21   0
 -19  -5   8   69.52    8.01   0
 -19   5   8   74.77    8.52   0
  19  -5  -8   66.91    6.46   0
 -19  -5   8   79.71    6.09   0
  19  -5  -8   79.38    6.82   0
 -17  -5   8  169.85    6.65   0
 -17  -5   8  173.36    6.86   0
 -17   5   8  207.87    8.44   0
  17  -5  -8  161.80    6.95   0
  17   5  -8  200.93    7.09   0
 -17  -5   8  192.56    6.46   0
  17  -5  -8  183.04    7.24   0
 -15  -5   8  214.46    6.86   0
  15  -5  -8  218.52    6.74   0
  15   5  -8  191.47    8.08   0
 -15   5   8  216.08    8.49   0
  15  -5  -8  181.55    8.44   0
 -15  -5   8  188.68    6.29   0
 -15  -5   8  247.54    6.40   0
 -13  -5   8  143.42    6.02   0
 -13   5   8  143.81    7.95   0
 -13  -5   8  140.53    6.46   0
  13   5  -8  177.51    6.34   0
  13  -5  -8  157.27    6.02   0
  13  -5  -8  142.00    8.03   0
 -13  -5   8  157.00    5.90   0
 -11   5   8  152.17    8.75   0
 -11  -5   8  153.42    6.20   0
  11  -5  -8  144.25    5.84   0
  11   5  -8  147.73    5.99   0
 -11  -5   8  148.61    5.80   0
  11  -5  -8  150.79    8.00   0
 -11  -5   8  172.81    5.93   0
  -9  -5   8  120.72    5.41   0
  -9  -5   8  136.38    5.37   0
  -9   5   8  135.32    9.35   0
   9  -5  -8  138.28    6.12   0
   9   5  -8  126.99    5.90   0
  -9  -5   8  116.91    5.77   0
   9  -5  -8  123.50    9.51   0
  -7  -5   8  212.67    5.70   0
  -7  -5   8  218.73    5.75   0
   7  -5  -8  215.60    6.14   0
  -7   5   8  224.71   16.05   0
  -7  -5   8  214.38    5.99   0
   7   5  -8  213.35    6.14   0
  -5  -5   8  159.73    5.50   0
   5  -5  -8  148.84    5.84   0
  -5  -5   8  147.08    5.70   0
  -3  -5   8  232.56    5.76   0
   3  -5  -8  236.25    6.31   0
  -3  -5   8  241.41    6.01   0
   3   5  -8  227.29    5.77   0
  -1  -5   8  182.47    5.61   0
   1  -5  -8  169.45    5.95   0
  -1  -5   8  172.21    5.78   0
   1   5  -8  189.79    5.62   0
  -1   5  -8  226.47    5.83   0
   1  -5   8  225.65    5.93   0
   1  -5   8  233.04    5.80   0
  -1  -5  -8  228.53    7.16   0
  -3   5  -8  494.24    6.83   0
   3  -5   8  425.42    6.59   0
   3  -5   8  479.76    6.82   0
  -3  -5  -8  437.81    7.55   0
  -5   5  -8  241.79    5.96   0
   5  -5   8  248.44    5.78   0
   5  -5   8  258.49    5.88   0
  -5  -5  -8  229.65    7.55   0
  -7   5  -8  196.74    5.75   0
   7  -5   8  200.66    6.03   0
   7  -5   8  188.55    5.62   0
  -7  -5  -8  197.74    6.76   0
  -9   5  -8  105.64    5.48   0
   9  -5   8  114.65    5.71   0
   9  -5   8  110.21    4.31   0
  -9  -5  -8  109.86    7.32   0
 -11   5  -8   64.91    5.42   0
  11  -5   8   69.58    5.77   0
  11  -5   8   75.14    5.65   0
 -11  -5  -8   59.94    7.29   0
 -13   5  -8   72.12    5.44   0
 -13  -5  -8   74.82   15.14   0
  13  -5   8   82.93    5.61   0
  13  -5   8   79.97    4.32   0
 -13  -5  -8   69.60    7.61   0
 -15  -5  -8  109.60   10.41   0
 -15   5  -8  107.05    4.63   0
  15  -5   8  103.95    6.05   0
 -15  -5  -8  114.61   11.02   0
  15  -5   8   98.45    5.85   0
 -15  -5  -8  131.08    8.81   0
 -15  -5  -8  114.92    9.46   0
 -17  -5  -8   78.07    9.37   0
  17  -5   8   76.82    6.01   0
 -17  -5  -8   63.74    8.89   0
  17  -5   8   67.57    5.94   0
 -17   5  -8   82.95    5.88   0
 -17  -5  -8   79.76    9.07   0
 -17  -5  -8   64.23    8.85   0
 -19  -5  -8   60.05    9.34   0
  19  -5   8   57.77    6.21   0
 -19  -5  -8   50.21    8.05   0
 -19  -5  -8   62.35   13.57   0
  19  -5   8   48.84    6.03   0
 -19  -5  -8   58.32   12.99   0
 -19   5  -8   48.99    5.95   0
 -14   6   8   77.69    9.49   0
 -14  -6   8   57.95    6.49   0
  14  -6  -8   59.00    6.35   0
  14  -6  -8   78.48    9.36   0
 -14  -6   8   65.90    6.14   0
 -14  -6   8   63.22    6.38   0
 -12   6   8   31.13    9.46   0
 -12  -6   8   32.53    5.75   0
  12  -6  -8   31.37    4.31   0
 -12  -6   8   27.15    6.08   0
  12  -6  -8   33.59    8.97   0
 -12  -6   8   40.84    5.69   0
 -10   6   8  215.76   13.70   0
 -10  -6   8  193.01    6.68   0
  10  -6  -8  197.17   13.08   0
  10  -6  -8  178.04    7.00   0
 -10  -6   8  215.87    6.94   0
 -10  -6   8  169.23    6.36   0
  -8  -6   8  320.94    6.96   0
   8  -6  -8  230.59    7.03   0
  -8  -6   8  240.27    7.27   0
  -8  -6   8  299.89    6.65   0
  -6  -6   8  376.14    7.39   0
  -6  -6   8  346.08    7.08   0
   6  -6  -8  441.68    7.72   0
  -6  -6   8  357.20    7.46   0
  -4  -6   8  259.98    7.73   0
   4  -6  -8  300.98    6.97   0
  -4  -6   8  277.26    6.91   0
  -2  -6   8   58.93    5.58   0
   2  -6  -8   69.46    6.05   0
  -2  -6   8   62.97    5.64   0
   2   6  -8   58.15    5.56   0
   0   6  -8   55.50    5.30   0
   0  -6  -8   42.96    6.13   0
   0  -6   8   43.00    5.78   0
   0  -6   8   45.93    5.36   0
  -2   6  -8    3.96    4.95   0
   2  -6   8    3.81    4.99   0
   2  -6   8    6.35    5.28   0
  -2  -6  -8    6.66    5.50   0
   4  -6   8   36.72    5.50   0
   4  -6   8   37.44    5.30   0
  -4  -6  -8   50.09    6.10   0
  -4   6  -8   44.45    5.43   0
  -6   6  -8  133.27    6.23   0
   6  -6   8  124.67    6.00   0
   6  -6   8  128.74    6.07   0
  -6  -6  -8  138.92    6.94   0
  -8   6  -8  297.83    6.68   0
   8  -6   8  233.22    6.67   0
   8  -6   8  247.26    6.84   0
  -8  -6  -8  240.68    7.71   0
 -10   6  -8  250.61    7.29   0
  10  -6   8  261.41    7.04   0
  10  -6   8  331.81    7.02   0
 -10  -6  -8  247.74    8.96   0
  12  -6   8   90.64    6.35   0
  12  -6   8   92.08    6.20   0
 -12   6  -8   80.27    6.28   0
 -12  -6  -8   69.99    7.68   0
 -12  -6  -8   98.58    8.58   0
 -14   6  -8  109.16    6.57   0
  14  -6   8  119.21    6.35   0
  14  -6   8  115.38    6.47   0
 -14  -6  -8  108.62    8.17   0
 -14  -6  -8  104.83    8.57   0
 -28   0   9    2.73    5.92   0
  28   0  -9    0.41    6.27   0
 -28   0   9   -2.91    5.90   0
  28   0  -9    2.24    5.88   0
  26   0  -9    5.11    5.34   0
 -26   0   9   -2.49    6.84   0
  26   0  -9    1.54    7.17   0
 -26   0   9    0.43    5.60   0
  24   0  -9   -0.42    5.10   0
  24   0  -9    0.94    5.54   0
 -24   0   9    5.57    5.53   0
 -24   0   9    1.71    5.29   0
  22   0  -9    3.38    4.81   0
  22   0  -9   -1.91    5.14   0
 -22   0   9    4.68    4.96   0
 -22   0   9    4.18    5.18   0
  20   0  -9    0.73    4.72   0
  20   0  -9    2.33    5.36   0
 -20   0   9    1.25    6.22   0
 -20   0   9    2.25    4.94   0
  18   0  -9    2.44    3.20   0
  18   0  -9    3.58    5.15   0
 -18   0   9   -0.28    6.02   0
 -18   0   9    3.39    4.86   0
  16   0  -9   -3.87    4.46   0
  16   0  -9   -4.56    4.83   0
 -16   0   9   -1.07    5.74   0
 -16   0   9    3.00    4.50   0
  14   0  -9   -3.83    4.38   0
  14   0  -9    2.92    5.18   0
 -14   0   9    3.59    5.04   0
 -14   0   9   -0.43    4.58   0
  12   0  -9    3.79    4.88   0
 -12   0   9    4.26    4.79   0
 -12   0   9    2.85    4.23   0
  10   0  -9    1.86    4.92   0
 -10   0   9    0.22    3.97   0
 -10   0   9    1.68    4.83   0
 -10   0   9    2.26    4.15   0
   8   0  -9    1.91    4.74   0
  -8   0   9    1.07    4.70   0
  -8   0   9   -3.15    4.08   0
  -8   0   9    1.89    4.01   0
  -6   0   9    1.36    4.00   0
   6   0  -9    4.88    4.44   0
  -6   0   9   -0.71    4.68   0
  -6   0   9   -1.74    4.17   0
   4   0  -9    2.45    3.08   0
  -4   0   9    2.67    4.08   0
  -4   0   9    1.77    3.94   0
  -4   0   9    0.50    4.42   0
  -2   0   9    2.27    3.98   0
   2   0  -9   -0.85    4.17   0
   2   0  -9    0.99    4.08   0
  -2   0   9    1.04    4.48   0
   0   0  -9   -1.30    3.91   0
   0   0   9    2.60    3.96   0
   0   0  -9    3.76    4.66   0
   0   0   9    1.17    4.82   0
   2   0   9   -0.77    3.93   0
  -2   0  -9    0.17    4.47   0
  -2   0  -9   -0.50    4.89   0
   2   0   9    2.44    4.75   0
  -4   0  -9   -0.86    3.90   0
   4   0   9    0.30    3.98   0
  -4   0  -9   -1.14    4.54   0
   4   0   9   -1.19    4.98   0
   6   0   9    3.14    4.70   0
  -6   0  -9    4.99    4.78   0
   6   0   9    3.20    3.86   0
  -6   0  -9    0.40    4.44   0
   8   0   9    0.39    4.64   0
  -8   0  -9    0.23    3.90   0
   8   0   9    2.76    4.01   0
  -8   0  -9    0.26    4.25   0
  10   0   9   -0.25    4.97   0
 -10   0  -9    2.69    3.95   0
  10   0   9   -0.46    4.12   0
 -10   0  -9    0.86    5.41   0
  12   0   9    2.20    6.31   0
 -12   0  -9    0.75    4.01   0
  12   0   9    1.31    4.28   0
 -12   0  -9    1.04    5.56   0
  14   0   9   -1.92    6.12   0
 -14   0  -9   -0.07    5.32   0
 -14   0  -9    0.11    4.01   0
  14   0   9    0.98    4.08   0
 -16   0  -9    1.56    5.46   0
 -16   0  -9    0.68    4.22   0
  16   0   9    1.57    4.40   0
  16   0   9    0.50    6.52   0
  18   0   9    0.19    6.94   0
 -18   0  -9   -0.43    4.31   0
  18   0   9   -0.01    4.24   0
 -20   0  -9    4.29    4.37   0
  20   0   9    3.51    4.74   0
  20   0   9   -1.65    6.50   0
 -22   0  -9    6.37    4.80   0
  22   0   9    4.25    5.04   0
  22   0   9    2.04    7.96   0
  24   0   9    0.82    8.37   0
 -24   0  -9    1.67    5.13   0
  24   0   9   -1.58    5.34   0
  24   0   9   -0.16    9.32   0
 -26   0  -9    0.80    5.27   0
  26   0   9    2.91    5.72   0
 -28   0  -9   -3.53    5.83   0
  28   0   9   -0.76    5.92   0
  27  -1  -9    5.77    6.28   0
 -27   1   9    6.76    7.00   0
 -27  -1   9    6.81    5.52   0
  27   1  -9   12.10    5.77   0
  27  -1  -9   13.04    5.76   0
 -27   1   9    8.98    6.08   0
 -27  -1   9   10.94    6.05   0
  27   1  -9    7.74    6.04   0
  25   1  -9    2.56    5.20   0
  25  -1  -9    8.33    7.43   0
 -25  -1   9    5.06    6.78   0
 -25   1   9    3.16    5.43   0
  25   1  -9    5.90    5.83   0
 -25  -1   9    4.22    5.24   0
 -25   1   9    5.56    5.59   0
  25  -1  -9    4.50    5.31   0
  23   1  -9    2.70    4.95   0
 -23   1   9    2.28    5.37   0
 -23  -1   9    5.85    5.45   0
  23   1  -9    8.95    5.72   0
 -23   1   9    0.34    4.96   0
 -23  -1   9    8.32    5.27   0
  23  -1  -9    5.37    5.63   0
  23  -1  -9    9.50    4.86   0
 -21   1   9   72.83    6.43   0
  21   1  -9   65.12    5.23   0
 -21  -1   9   69.07    7.09   0
  21   1  -9   65.50    6.01   0
 -21   1   9   55.59    5.39   0
 -21  -1   9   64.35    3.97   0
  21  -1  -9   61.57    5.14   0
  21  -1  -9   72.26    5.66   0
  19  -1  -9    1.39    4.88   0
 -19   1   9   -1.50    4.57   0
  19   1  -9    0.70    4.54   0
  19   1  -9    1.03    5.62   0
 -19  -1   9    4.19    6.06   0
 -19   1   9    3.49    5.90   0
 -19  -1   9   -1.52    4.80   0
  19  -1  -9   -1.55    4.48   0
  17  -1  -9    3.88    4.43   0
 -17   1   9    5.49    4.98   0
  17   1  -9    6.05    5.52   0
 -17  -1   9    1.89    4.93   0
 -17   1   9    0.47    4.69   0
 -17  -1   9    1.18    4.64   0
  17  -1  -9    2.53    5.08   0
  15  -1  -9    0.17    4.13   0
 -15   1   9   -5.57    4.92   0
  15   1  -9    5.93    4.89   0
 -15   1   9    1.42    4.46   0
 -15  -1   9   -2.56    4.57   0
 -15  -1   9   -1.40    4.44   0
  15  -1  -9   -1.46    5.05   0
 -15  -1   9    1.15    4.11   0
  13  -1  -9   77.80    4.66   0
 -13   1   9   87.49    5.54   0
  13   1  -9   80.83    5.27   0
 -13   1   9   84.68    5.02   0
 -13  -1   9   88.35    5.34   0
 -13  -1   9   90.82    4.94   0
 -13  -1   9   87.50    4.86   0
  13  -1  -9   81.13    5.52   0
  11  -1  -9  165.13    5.44   0
 -11   1   9  166.85    5.92   0
  11   1  -9  168.49    6.03   0
 -11   1   9  161.58    5.72   0
 -11  -1   9  165.36    5.72   0
 -11  -1   9  169.45    5.31   0
  11  -1  -9  172.20    6.07   0
 -11  -1   9  175.71    5.23   0
  -9  -1   9   75.37    4.70   0
  -9   1   9   67.26    5.23   0
   9   1  -9   67.07    5.35   0
  -9   1   9   74.31    4.89   0
  -9  -1   9   73.78    5.27   0
   9  -1  -9   73.70    5.35   0
  -9  -1   9   73.46    4.75   0
  -9   1   9   77.42    4.79   0
  -7  -1   9   73.95    4.50   0
  -7  -1   9   64.83    4.57   0
  -7   1   9   67.93    5.21   0
   7   1  -9   70.47    5.28   0
  -7   1   9   70.65    5.08   0
   7  -1  -9   69.36    5.19   0
  -7  -1   9   64.28    3.87   0
  -7   1   9   76.59    5.62   0
  -5   1   9   19.60    4.18   0
  -5  -1   9   17.60    4.80   0
  -5  -1   9   22.15    4.07   0
  -5  -1   9   20.38    3.96   0
  -5   1   9   22.81    4.79   0
   5   1  -9   19.52    4.60   0
  -5   1   9   22.88    5.27   0
   5  -1  -9   14.28    4.63   0
   3  -1  -9  401.61    6.94   0
  -3  -1   9  396.40    6.36   0
  -3  -1   9  377.95    6.70   0
  -3   1   9  375.34    8.05   0
  -3   1   9  389.03    7.02   0
   3   1  -9  388.31    6.60   0
  -3   1   9  402.59    7.36   0
   3   1  -9  381.29    6.33   0
   1  -1  -9  186.74    5.78   0
  -1   1   9  184.70    6.76   0
  -1  -1   9  191.39    5.26   0
  -1  -1   9  205.67    5.72   0
  -1   1   9  196.08    5.98   0
   1   1  -9  186.41    5.55   0
  -1   1   9  201.09    6.54   0
   1   1  -9  200.42    5.27   0
  -1   1  -9   19.44    4.03   0
   1  -1   9   21.19    4.07   0
   1   1   9   21.91    4.99   0
   1  -1   9   19.24    4.38   0
  -1  -1  -9   21.16    4.67   0
   1   1   9   20.13    4.99   0
  -1   1  -9   23.95    4.48   0
  -1  -1  -9   20.33    4.35   0
  -3  -1  -9  101.74    5.06   0
  -3   1  -9  100.69    4.63   0
  -3  -1  -9  101.66    5.45   0
   3  -1   9   97.58    4.65   0
   3  -1   9   91.77    5.09   0
   3   1   9   98.21    5.18   0
   3   1   9   96.35    5.56   0
  -3   1  -9  109.40    4.94   0
  -5  -1  -9  423.67    7.74   0
  -5   1  -9  415.68    6.83   0
   5  -1   9  415.50    6.41   0
  -5  -1  -9  406.01    7.38   0
   5  -1   9  410.30    7.01   0
   5   1   9  413.90    7.73   0
  -5   1  -9  423.27    6.47   0
   5   1   9  391.77    7.58   0
  -7  -1  -9    1.36    5.01   0
   7  -1   9    4.69    3.95   0
  -7   1  -9   -0.71    3.82   0
   7  -1   9    0.37    4.49   0
  -7  -1  -9    2.35    4.57   0
  -7   1  -9    2.04    4.04   0
   7   1   9    2.65    5.27   0
   7   1   9    1.79    5.12   0
  -9   1  -9   -1.68    3.95   0
  -9  -1  -9    0.36    4.17   0
   9  -1   9   -0.39    4.21   0
   9  -1   9    4.00    4.34   0
   9   1   9    2.40    5.38   0
  -9  -1  -9    0.18    4.65   0
   9   1   9   -0.05    6.32   0
  -9   1  -9    1.67    5.17   0
 -11   1  -9    2.12    4.15   0
 -11   1  -9    7.82    4.28   0
 -11  -1  -9    5.66    4.31   0
  11  -1   9    5.30    4.32   0
  11  -1   9    2.17    4.32   0
  11   1   9    6.11    4.59   0
  11   1   9    3.48    5.33   0
 -11  -1  -9    4.99    4.46   0
 -13  -1  -9   85.05    5.13   0
  13  -1   9   91.10    6.45   0
  13  -1   9   94.79    4.99   0
 -13   1  -9   94.61    4.99   0
 -13  -1  -9   86.20    5.98   0
  13   1   9   93.91    6.36   0
  13   1   9   90.17    7.01   0
 -13   1  -9   95.84    5.20   0
 -15   1  -9   33.28    4.49   0
 -15  -1  -9   35.92    4.68   0
  15  -1   9   32.31    5.40   0
  15  -1   9   41.33    4.76   0
  15   1   9   42.45    5.02   0
  15   1   9   35.84    6.92   0
 -15  -1  -9   41.49    6.11   0
 -15   1  -9   37.84    4.69   0
 -17  -1  -9    2.39    4.51   0
  17  -1   9    4.53    6.04   0
  17  -1   9    6.05    4.64   0
  17   1   9    3.99    7.33   0
  17   1   9    1.15    4.83   0
 -17  -1  -9    1.19    6.32   0
 -17   1  -9    4.11    4.62   0
 -19   1  -9   25.06    4.88   0
 -19  -1  -9   21.84    4.86   0
  19  -1   9   27.95    6.38   0
  19  -1   9   31.31    5.11   0
  19   1   9   29.58    8.74   0
  19   1   9   28.50    5.22   0
 -21   1  -9    9.79    4.87   0
 -21  -1  -9   12.74    4.68   0
  21  -1   9   12.17    5.50   0
  21   1   9    9.42   11.20   0
  21  -1   9   11.79    4.96   0
  21   1   9    9.31    5.07   0
 -23   1  -9   11.91    5.14   0
  23  -1   9   14.35    6.95   0
 -23  -1  -9   15.34    5.11   0
  23  -1   9   17.47    5.03   0
  23   1   9   13.28    5.31   0
  25  -1   9    3.53    7.58   0
 -25   1  -9    3.94    5.20   0
 -25  -1  -9    0.39    5.20   0
  25  -1   9    6.25    5.48   0
  25   1   9    0.43    5.47   0
  27  -1   9   13.17    8.22   0
  27  -1   9    8.10    8.99   0
 -27   1  -9    5.12    5.77   0
 -27  -1  -9   13.67    5.76   0
  27  -1   9    8.68    5.93   0
  27   1   9   14.45    6.19   0
 -26   2   9   14.63    5.61   0
  26   2  -9   21.34    7.79   0
 -26  -2   9   20.04    7.57   0
 -26   2   9   24.76    6.01   0
 -26  -2   9   23.06    5.57   0
  26  -2  -9   17.41    5.91   0
  26  -2  -9   16.06    5.75   0
  24   2  -9    5.91    7.31   0
 -24   2   9    6.41    5.66   0
 -24  -2   9    5.18    7.03   0
 -24   2   9    5.23    5.75   0
 -24  -2   9    5.92    5.34   0
  24  -2  -9    6.53    6.01   0
  24  -2  -9    3.20    5.48   0
  22   2  -9    5.36    5.64   0
 -22   2   9    2.97    5.14   0
 -22   2   9    7.45    5.58   0
 -22  -2   9    4.55    4.99   0
 -22  -2   9    8.41    5.51   0
 -22  -2   9    3.57    5.00   0
  22  -2  -9    3.53    5.52   0
  22  -2  -9    9.79    5.28   0
 -20   2   9   -3.48    5.11   0
 -20   2   9    2.70    5.15   0
 -20  -2   9    0.79    6.45   0
 -20  -2   9    0.37    4.84   0
  20  -2  -9    1.89    5.42   0
  20  -2  -9   -0.25    4.95   0
  20   2  -9   -1.44    6.92   0
 -20  -2   9    3.46    4.86   0
 -18   2   9    8.80    5.19   0
 -18   2   9    8.51    5.27   0
 -18  -2   9   10.36    5.14   0
 -18  -2   9    9.58    4.59   0
  18  -2  -9    9.40    5.57   0
  18   2  -9    8.00    5.23   0
  18  -2  -9    9.96    4.81   0
 -18  -2   9    8.49    4.60   0
 -16   2   9   -1.40    4.94   0
 -16   2   9    3.59    5.13   0
  16  -2  -9   -0.39    5.13   0
 -16  -2   9   -0.91    5.20   0
 -16  -2   9   -0.92    4.35   0
 -16  -2   9    0.02    4.44   0
  16   2  -9    0.11    6.43   0
  16  -2  -9    3.34    5.86   0
 -14   2   9   69.10    5.23   0
 -14   2   9   77.95    5.42   0
  14  -2  -9   65.33    5.37   0
 -14  -2   9   66.53    4.87   0
 -14  -2   9   73.27    5.33   0
  14   2  -9   62.94    5.45   0
  14  -2  -9   72.27    5.86   0
 -14  -2   9   76.59    4.80   0
  12  -2  -9  195.62    6.54   0
 -12   2   9  215.13    6.02   0
 -12  -2   9  205.27    5.29   0
 -12   2   9  207.79    7.26   0
  12  -2  -9  204.23    6.04   0
 -12  -2   9  190.45    5.17   0
  12   2  -9  210.86    6.04   0
 -12  -2   9  203.09    5.99   0
 -10  -2   9    1.77    4.02   0
  10  -2  -9   -0.69    5.45   0
 -10  -2   9   -0.55    4.95   0
 -10  -2   9    3.17    3.99   0
 -10   2   9    1.38    4.69   0
 -10   2   9    3.70    5.99   0
  10  -2  -9    5.30    4.81   0
  10   2  -9   -2.57    4.99   0
   8   2  -9   55.95    5.16   0
  -8  -2   9   67.43    4.46   0
  -8  -2   9   61.24    5.01   0
  -8   2   9   63.23    5.04   0
  -8   2   9   63.81    5.22   0
   8  -2  -9   58.96    5.06   0
  -8  -2   9   57.29    4.50   0
  -6  -2   9    5.46    3.90   0
   6   2  -9    3.33    4.75   0
  -6  -2   9    5.08    4.54   0
  -6  -2   9    5.37    3.95   0
  -6   2   9    0.55    4.47   0
  -6   2   9    1.72    5.56   0
   6  -2  -9    5.25    4.87   0
  -6   2   9    1.34    4.95   0
  -4   2   9    9.01    4.96   0
  -4  -2   9    6.75    2.86   0
   4   2  -9    3.72    4.68   0
  -4  -2   9    8.78    4.55   0
  -4   2   9   11.74    4.88   0
  -4   2   9   10.34    5.71   0
   4  -2  -9   10.04    4.97   0
   4   2  -9    8.52    4.06   0
  -2  -2   9  111.07    4.70   0
  -2   2   9  107.08    7.15   0
   2   2  -9  102.47    5.03   0
  -2  -2   9  105.86    5.19   0
  -2   2   9  110.36    5.36   0
  -2   2   9  103.30    8.00   0
   2  -2  -9  108.58    5.46   0
   2   2  -9   92.36    3.58   0
   0   2  -9   32.25    4.18   0
   0  -2   9   32.92    4.14   0
   0   2   9   34.50    7.13   0
   0   2  -9   33.61    4.58   0
   0   2   9   33.82    4.90   0
   0  -2   9   32.57    4.65   0
   0  -2  -9   33.63    4.80   0
   0   2   9   34.52    7.51   0
  -2   2  -9   82.75    4.44   0
   2   2   9   80.74    8.02   0
   2  -2   9   82.63    3.62   0
   2   2   9   80.20    8.02   0
   2   2   9   74.00    5.06   0
   2  -2   9   70.27    4.88   0
  -2   2  -9   75.24    4.81   0
  -2  -2  -9   76.53    5.02   0
  -4  -2  -9    3.19    6.00   0
   4  -2   9    6.13    4.05   0
  -4   2  -9    3.55    4.09   0
   4   2   9   -0.89    4.86   0
   4   2   9    2.54    7.06   0
   4  -2   9    3.15    4.60   0
  -4   2  -9    1.69    4.43   0
  -4  -2  -9    2.45    4.53   0
  -6   2  -9    3.73    4.46   0
  -6  -2  -9    3.19    5.79   0
   6  -2   9    8.29    4.20   0
   6   2   9    9.44    4.97   0
   6   2   9    3.16    5.48   0
   6  -2   9    5.28    4.53   0
  -6   2  -9    2.77    4.11   0
  -6  -2  -9    1.45    4.47   0
  -8  -2  -9    4.83    4.74   0
  -8   2  -9    5.85    4.11   0
  -8  -2  -9    2.89    5.05   0
   8  -2   9    8.51    4.21   0
  -8   2  -9    3.37    4.68   0
   8   2   9    2.53    6.32   0
   8   2   9    6.11    5.57   0
   8  -2   9    6.21    4.61   0
 -10   2  -9   29.61    4.54   0
 -10  -2  -9   33.93    5.31   0
 -10  -2  -9   33.90    6.25   0
  10  -2   9   36.21    4.58   0
  10   2   9   35.97    6.16   0
  10   2   9   35.00    5.92   0
  10  -2   9   34.28    4.71   0
 -10   2  -9   32.85    4.47   0
 -12   2  -9   16.05    4.08   0
 -12  -2  -9    9.84    5.22   0
  12   2   9   14.20    4.73   0
  12  -2   9   15.41    4.35   0
 -12  -2  -9   12.28    5.47   0
 -12   2  -9   14.07    4.44   0
  12   2   9   13.00    5.80   0
  12  -2   9   14.35    4.59   0
 -14   2  -9   96.67    5.04   0
 -14   2  -9   96.25    4.91   0
 -14  -2  -9   98.79    5.42   0
  14  -2   9   93.38    4.95   0
  14   2   9   99.35    7.22   0
  14   2   9   94.32    6.71   0
 -14  -2  -9   97.66    7.01   0
  14  -2   9  101.52    5.46   0
 -16   2  -9    2.23    4.57   0
 -16  -2  -9    1.39    6.61   0
  16   2   9    0.48    6.79   0
 -16  -2  -9    0.67    5.22   0
  16  -2   9    3.34    4.57   0
  16   2   9    1.33    4.94   0
  16  -2   9   -0.32    4.99   0
  18   2   9   65.68    9.66   0
 -18   2  -9   60.34    4.90   0
 -18  -2  -9   57.87    6.18   0
  18  -2   9   59.46    5.00   0
 -18  -2  -9   61.01    9.44   0
  18   2   9   58.36    6.72   0
  18  -2   9   53.21    6.30   0
 -20   2  -9   -1.48    4.77   0
 -20  -2  -9    4.93    4.59   0
  20  -2   9   -2.00    4.93   0
  20  -2   9    2.90    6.46   0
  20   2   9   -3.91    5.62   0
 -22   2  -9   10.02    5.14   0
 -22  -2  -9    5.00    5.17   0
  22  -2   9    5.16    5.01   0
  22  -2   9    9.76    6.60   0
  22   2   9    8.35    5.53   0
 -24   2  -9   -3.50    5.33   0
 -24  -2  -9    2.87    5.41   0
  24  -2   9    3.21    5.43   0
  24  -2   9   -0.32    6.83   0
  24   2   9    5.41    7.21   0
  26  -2   9    1.19    7.32   0
 -26   2  -9    1.63    5.65   0
 -26  -2  -9    5.79    5.66   0
  26  -2   9   -0.16    7.60   0
  26  -2   9    4.65    5.74   0
  26   2   9   -0.30    5.85   0
 -25   3   9    1.77    6.00   0
 -25  -3   9    0.27    6.15   0
 -25  -3   9    0.18    5.57   0
  25  -3  -9   -4.19    6.00   0
  25   3  -9    2.30    7.54   0
  25  -3  -9   -3.46    5.80   0
 -25  -3   9    1.73    5.59   0
 -23   3   9    7.08    5.72   0
 -23  -3   9    7.09    7.15   0
  23   3  -9    4.08    5.80   0
 -23  -3   9    6.69    5.37   0
  23  -3  -9    9.70    5.71   0
  23  -3  -9    5.52    5.65   0
 -23  -3   9    8.00    5.54   0
 -21   3   9   13.65    5.49   0
 -21   3   9    6.76    5.89   0
  21   3  -9   13.92    6.98   0
 -21  -3   9   12.62    5.65   0
  21  -3  -9   16.31    5.74   0
 -21  -3   9   10.28    5.18   0
  21  -3  -9    6.89    5.33   0
 -21  -3   9   17.03    5.20   0
 -19  -3   9  108.07    5.65   0
 -19   3   9  131.29    5.63   0
 -19   3   9  119.60    6.43   0
  19   3  -9  107.37    6.20   0
  19  -3  -9  111.90    6.22   0
 -19  -3   9  102.40    5.58   0
 -19  -3   9  121.39    6.08   0
  19  -3  -9  100.99    6.90   0
 -17  -3   9   43.13    4.90   0
 -17   3   9   52.65    5.32   0
 -17   3   9   43.56    5.75   0
  17   3  -9   51.50    5.82   0
  17  -3  -9   44.99    5.41   0
 -17  -3   9   43.92    4.75   0
 -17  -3   9   49.84    5.61   0
  17  -3  -9   50.42    6.28   0
 -15   3   9    2.44    5.13   0
 -15  -3   9    6.89    5.06   0
 -15   3   9    3.45    5.07   0
  15   3  -9    7.38    6.18   0
  15  -3  -9    6.06    5.18   0
 -15  -3   9    1.47    4.48   0
 -15  -3   9    1.69    4.47   0
  15  -3  -9    1.39    4.55   0
 -13  -3   9    9.09    4.49   0
 -13   3   9    7.70    5.01   0
 -13   3   9    8.44    6.65   0
  13   3  -9   12.14    4.98   0
  13  -3  -9    7.04    4.96   0
 -13  -3   9   13.13    4.91   0
 -13  -3   9    6.66    4.49   0
  13  -3  -9    7.80    4.55   0
  11  -3  -9   26.26    5.71   0
 -11  -3   9   20.24    5.66   0
 -11   3   9   25.98    4.73   0
 -11   3   9   23.32    6.42   0
 -11  -3   9   25.40    3.40   0
  11   3  -9   31.21    4.98   0
 -11  -3   9   30.51    4.41   0
  11  -3  -9   27.48    5.03   0
   9  -3  -9   54.95    6.08   0
  -9  -3   9   55.94    4.39   0
  -9   3   9   60.91    4.95   0
  -9  -3   9   55.84    4.93   0
  -9   3   9   52.36    6.67   0
   9   3  -9   55.98    5.03   0
   9  -3  -9   57.42    5.02   0
  -9  -3   9   52.66    4.38   0
  -7  -3   9  123.56    4.60   0
  -7   3   9  125.89    5.31   0
  -7  -3   9  128.09    5.46   0
  -7   3   9  127.66    8.41   0
   7  -3  -9  131.28    5.39   0
   7   3  -9  141.93    5.61   0
  -7  -3   9  135.57    4.77   0
  -7   3   9  136.92    7.67   0
  -5   3   9   79.13    8.01   0
  -5  -3   9   81.54    4.54   0
  -5   3   9   82.08    4.99   0
  -5  -3   9   75.86    5.00   0
  -5   3   9   78.88    8.83   0
   5  -3  -9   75.74    5.15   0
   5   3  -9   72.23    5.33   0
   5   3  -9   73.95    3.48   0
  -3  -3   9   55.70    4.36   0
  -3   3   9   52.76    5.35   0
  -3  -3   9   54.75    4.88   0
   3  -3  -9   50.47    5.39   0
   3   3  -9   51.46    4.95   0
   3   3  -9   52.30    4.29   0
   1   3  -9    9.59    3.99   0
  -1  -3   9    7.71    2.83   0
  -1   3   9    7.89    4.94   0
  -1  -3   9    6.51    4.29   0
   1  -3  -9    8.47    4.93   0
   1   3  -9    7.12    3.11   0
  -1   3  -9    4.71    3.97   0
   1  -3   9    4.83    3.99   0
   1   3   9    3.71    5.89   0
  -1   3  -9    2.74    4.23   0
   1  -3   9    5.62    4.33   0
  -1  -3  -9    2.25    4.68   0
  -3   3  -9  114.05    4.65   0
   3  -3   9  112.41    4.56   0
   3   3   9  122.38    5.49   0
  -3   3  -9  115.59    4.87   0
   3  -3   9  113.18    4.99   0
  -3  -3  -9  111.85    5.49   0
  -5   3  -9    2.15    3.85   0
   5   3   9    3.83    4.70   0
  -5  -3  -9    3.37    4.76   0
   5  -3   9    7.29    4.43   0
  -5   3  -9    0.76    4.33   0
   5  -3   9   -0.41    3.86   0
  -7   3  -9  125.82    4.65   0
   7   3   9  122.70    6.60   0
   7  -3   9  129.44    4.76   0
  -7   3  -9  128.95    5.18   0
   7  -3   9  119.97    5.19   0
  -7  -3  -9  129.64    6.75   0
  -9   3  -9   73.34    4.44   0
  -9  -3  -9   75.23    8.22   0
  -9   3  -9   72.99    4.88   0
   9  -3   9   70.32    4.60   0
   9   3   9   77.52    5.41   0
   9  -3   9   80.26    5.04   0
   9   3   9   77.14    9.02   0
  -9  -3  -9   71.65    5.41   0
 -11   3  -9   32.19    4.48   0
 -11  -3  -9   39.75    6.90   0
  11  -3   9   37.89    4.54   0
  11   3   9   40.92    6.23   0
  11   3   9   34.38    6.62   0
  11  -3   9   38.52    4.88   0
 -11   3  -9   38.23    4.71   0
 -11  -3  -9   34.08    6.27   0
  13   3   9    3.96    6.10   0
 -13   3  -9    3.17    4.47   0
 -13  -3  -9    1.77    6.34   0
 -13  -3  -9    2.71    6.39   0
  13  -3   9    0.45    4.36   0
  13   3   9    2.59    6.16   0
  13  -3   9    0.69    4.43   0
 -15   3  -9   38.03    3.37   0
 -15  -3  -9   35.80    6.15   0
  15  -3   9   35.63    4.54   0
 -15  -3  -9   33.85    7.14   0
  15   3   9   38.86    6.72   0
  15  -3   9   34.61    4.86   0
 -17   3  -9   27.45    4.76   0
 -17  -3  -9   22.34    5.04   0
  17  -3   9   25.48    4.78   0
  17   3   9   23.60    6.73   0
 -17  -3  -9   24.64    8.21   0
  17  -3   9   26.18    5.15   0
 -19   3  -9    7.82    4.62   0
 -19  -3  -9    2.65    5.93   0
  19  -3   9    3.48    4.60   0
  19   3   9    1.51    5.26   0
  19  -3   9    6.14    5.18   0
 -21   3  -9    8.52    4.96   0
 -21  -3  -9   16.43    5.57   0
  21  -3   9    7.60    4.90   0
  21   3   9   19.10    7.00   0
  21  -3   9   20.33    5.39   0
 -23   3  -9   12.29    5.45   0
 -23  -3  -9   18.03    6.75   0
  23  -3   9   16.45    5.47   0
  23   3   9   18.73    6.02   0
  23  -3   9   14.98    5.81   0
 -25   3  -9    2.74    5.47   0
 -25  -3  -9    7.31    7.36   0
  25  -3   9    8.13    5.77   0
  25  -3   9    4.71    6.16   0
  25   3   9    4.27    6.16   0
 -22  -4   9   -0.76    5.70   0
 -22   4   9    2.54    5.97   0
  22  -4  -9    0.70    6.03   0
  22   4  -9    2.99    5.90   0
 -22  -4   9    1.63    5.70   0
 -22  -4   9    1.57    5.98   0
  22  -4  -9    3.18    5.93   0
 -20  -4   9    0.70    5.47   0
 -20   4   9    0.56    5.90   0
  20   4  -9    2.23    5.67   0
  20  -4  -9   -1.85    6.01   0
 -20  -4   9   -0.27    5.34   0
 -20  -4   9   -0.56    5.89   0
  20  -4  -9    3.98    5.54   0
 -18  -4   9    3.54    5.14   0
 -18   4   9    2.26    7.12   0
  18   4  -9    1.36    5.82   0
  18  -4  -9   -0.21    5.64   0
 -18  -4   9    2.83    5.21   0
  18  -4  -9    0.22    5.49   0
 -18  -4   9   -0.05    6.68   0
 -16  -4   9   15.86    5.01   0
 -16  -4   9   15.48    6.70   0
 -16   4   9   18.30    5.62   0
  16   4  -9   17.56    5.70   0
  16  -4  -9   16.25    5.60   0
 -16  -4   9   16.68    4.99   0
  16  -4  -9   14.49    5.23   0
 -14  -4   9   14.70    5.19   0
 -14  -4   9   16.65    5.01   0
 -14   4   9   14.97    6.85   0
  14   4  -9   13.49    5.20   0
  14  -4  -9   21.23    5.44   0
 -14  -4   9   19.27    4.94   0
  14  -4  -9   15.85    6.50   0
 -12  -4   9   94.29    5.06   0
 -12   4   9   88.66    4.07   0
 -12  -4   9   88.37    5.48   0
 -12   4   9   89.63    7.15   0
  12   4  -9   93.06    5.55   0
  12  -4  -9   84.50    5.53   0
 -12  -4   9   88.01    4.96   0
  12  -4  -9   89.41    6.75   0
  10  -4  -9    0.90    6.58   0
 -10  -4   9   -3.15    4.66   0
 -10   4   9   -1.24    4.94   0
 -10   4   9    2.78    6.84   0
 -10  -4   9    8.29    4.97   0
  10   4  -9    1.86    5.07   0
 -10  -4   9    2.56    4.58   0
  10  -4  -9   -1.36    4.87   0
  -8  -4   9   27.76    4.54   0
  -8  -4   9   24.32    4.70   0
  -8   4   9   25.32    5.06   0
  -8   4   9   25.04    7.45   0
  -8  -4   9   21.00    4.73   0
   8   4  -9   27.59    5.21   0
   8  -4  -9   30.08    5.15   0
  -6  -4   9    6.75    4.55   0
  -6   4   9    7.09    4.85   0
  -6  -4   9    1.09    4.88   0
   6  -4  -9    4.74    5.00   0
   6   4  -9    6.37    4.88   0
  -4   4   9  133.50    5.64   0
  -4  -4   9  132.27    4.99   0
   4  -4  -9  128.43    5.69   0
  -4  -4   9  109.49    5.31   0
   4   4  -9  124.84    4.38   0
   4   4  -9  120.68    4.93   0
   2   4  -9   74.16    4.65   0
  -2  -4   9   76.37    4.75   0
  -2   4   9   74.95    5.35   0
   2  -4  -9   67.99    5.36   0
   2   4  -9   78.11    5.13   0
  -2  -4   9   72.71    4.99   0
   0   4  -9  127.23    5.09   0
   0   4   9  129.04    5.49   0
   0  -4   9  133.85    5.02   0
   0   4  -9  112.62    5.13   0
   0  -4  -9  121.95    5.39   0
   0  -4   9  115.92    5.31   0
  -2   4  -9   55.31    4.55   0
   2   4   9   71.01    5.11   0
   2  -4   9   71.90    4.91   0
  -2  -4  -9   65.00    5.36   0
  -2   4  -9   64.31    4.93   0
   2  -4   9   63.62    4.86   0
  -4   4  -9    3.49    4.55   0
   4  -4   9    8.25    4.63   0
   4   4   9    1.12    5.83   0
  -4   4  -9    2.98    4.57   0
  -4  -4  -9    7.35    4.97   0
   4  -4   9    4.66    4.67   0
  -6   4  -9   19.33    4.79   0
   6  -4   9   13.76    4.53   0
  -6   4  -9   11.73    4.54   0
  -6  -4  -9   14.84    5.21   0
   6  -4   9   13.02    4.79   0
  -8   4  -9   72.06    4.88   0
   8  -4   9   68.02    4.69   0
   8  -4   9   72.80    5.03   0
  -8  -4  -9   75.13    5.53   0
  10  -4   9   23.13    4.93   0
 -10   4  -9   19.45    3.20   0
  10  -4   9   23.18    4.77   0
 -10  -4  -9   19.21    6.32   0
  12  -4   9   19.82    4.91   0
 -12   4  -9   24.44    4.60   0
 -12  -4  -9   24.08    8.81   0
  12  -4   9   23.71    3.22   0
 -12  -4  -9   22.60    6.57   0
 -12  -4  -9   26.73    9.14   0
  14  -4   9   -1.34    4.89   0
 -14   4  -9    3.43    4.97   0
 -14  -4  -9    3.29    6.76   0
 -14  -4  -9    0.81    6.94   0
  14   4   9   -0.32    7.28   0
  14  -4   9    3.39    4.60   0
  16   4   9    2.66    6.72   0
  16  -4   9    5.95    5.15   0
 -16   4  -9    1.24    4.76   0
 -16  -4  -9    7.47    7.64   0
 -16  -4  -9    5.65    7.18   0
  16  -4   9    7.80    4.68   0
  18  -4   9    4.80    5.43   0
 -18   4  -9    2.86    3.70   0
 -18  -4  -9    1.70    6.58   0
  18  -4   9    1.62    5.04   0
 -18  -4  -9    2.46    8.60   0
 -18  -4  -9    1.51    8.99   0
  18   4   9   -1.50    7.22   0
  20  -4   9    5.64    5.60   0
 -20   4  -9   -3.43    5.19   0
 -20  -4  -9    6.75    6.95   0
  20  -4   9    9.64    5.34   0
  20   4   9    5.36    7.45   0
  22  -4   9    3.43    6.03   0
 -22  -4  -9    5.10    5.62   0
  22  -4   9    6.35    5.49   0
 -22   4  -9    3.02    5.43   0
  22   4   9    7.34    7.94   0
 -19  -5   9    6.44    5.85   0
 -19  -5   9    6.33    6.43   0
 -19   5   9    5.37    6.40   0
  19   5  -9    4.80    7.67   0
  19  -5  -9    8.94    6.39   0
 -19  -5   9    3.49    5.79   0
  19  -5  -9    6.97    7.51   0
 -17  -5   9   40.88    6.03   0
 -17  -5   9   31.16    6.27   0
 -17   5   9   36.67    6.25   0
  17  -5  -9   27.85    6.41   0
  17   5  -9   23.37    6.35   0
 -17  -5   9   34.68    5.81   0
  17  -5  -9   26.98    7.31   0
 -15  -5   9   15.46    5.63   0
 -15  -5   9   12.99    5.79   0
 -15   5   9   13.00    7.09   0
  15   5  -9   16.98    5.84   0
  15  -5  -9   11.12    5.74   0
 -15  -5   9    9.88    5.45   0
  15  -5  -9   13.18    7.09   0
 -13  -5   9   29.52    5.28   0
 -13   5   9   31.78    7.61   0
 -13  -5   9   31.61    5.80   0
  13   5  -9   25.55    5.90   0
  13  -5  -9   28.94    5.60   0
 -13  -5   9   23.85    5.19   0
  13  -5  -9   25.99    7.03   0
  11  -5  -9    0.32    8.14   0
 -11  -5   9    5.40    5.19   0
 -11   5   9   -0.18    7.25   0
  11   5  -9    1.73    5.47   0
 -11  -5   9    5.22    5.34   0
  11  -5  -9    1.22    5.19   0
 -11  -5   9   -0.03    5.13   0
  -9  -5   9   70.09    5.30   0
  -9  -5   9   78.94    5.47   0
  -9   5   9   77.45   10.73   0
   9   5  -9   86.09    5.63   0
  -9  -5   9   79.48    5.53   0
   9  -5  -9   77.00    5.59   0
  -7  -5   9   80.45    5.38   0
  -7  -5   9   96.15    5.24   0
   7  -5  -9   92.72    6.18   0
  -7  -5   9   84.68    5.38   0
   7   5  -9   86.72    5.50   0
  -5  -5   9    1.91    4.84   0
   5  -5  -9    6.52    5.42   0
  -5  -5   9    8.07    4.89   0
   5   5  -9    7.17    4.99   0
   3   5  -9   35.71    5.15   0
  -3  -5   9   35.51    4.76   0
   3  -5  -9   35.58    5.31   0
   3   5  -9   31.11    4.65   0
  -3  -5   9   31.16    5.09   0
  -1  -5   9    2.85    4.52   0
   1  -5  -9    3.33    5.18   0
  -1  -5   9    4.65    4.84   0
   1   5  -9    2.63    4.52   0
  -1   5  -9   37.31    3.57   0
   1  -5   9   37.31    4.79   0
  -1  -5  -9   45.23    5.54   0
   1  -5   9   42.05    5.18   0
  -3   5  -9    1.31    4.66   0
   3  -5   9   -1.78    4.62   0
  -3  -5  -9    4.80    5.18   0
   3  -5   9    1.39    4.75   0
   5  -5   9  127.29    5.49   0
   5  -5   9  143.32    5.60   0
  -5  -5  -9  157.68    6.32   0
  -5   5  -9  157.07    5.53   0
  -7   5  -9   -0.04    4.81   0
   7  -5   9   -2.09    4.87   0
  -7  -5  -9    0.95    6.60   0
   7  -5   9    2.92    4.77   0
   9  -5   9    4.44    5.19   0
   9  -5   9    3.69    4.96   0
  -9   5  -9    2.25    4.88   0
  -9  -5  -9   -1.05    6.76   0
  11  -5   9   49.03    5.60   0
 -11   5  -9   46.60    5.06   0
  11  -5   9   44.21    5.53   0
 -11  -5  -9   41.82    7.29   0
 -13   5  -9   74.18    5.50   0
  13  -5   9   66.78    5.79   0
  13  -5   9   58.02    5.54   0
 -13  -5  -9   64.39    7.64   0
 -15  -5  -9    1.28   12.93   0
 -15   5  -9    2.61    5.36   0
  15  -5   9    1.97    5.44   0
 -15  -5  -9    1.10   12.91   0
  15  -5   9    0.45    5.28   0
 -15  -5  -9    0.23    7.25   0
 -17  -5  -9    3.91    9.10   0
 -17  -5  -9    4.83    8.56   0
  17  -5   9    3.67    5.64   0
 -17   5  -9    1.74    5.46   0
 -17  -5  -9    2.05    8.84   0
  17  -5   9    3.13    5.64   0
 -17  -5  -9    2.58    8.21   0
  12  -6  -9   35.72   11.00   0
 -12   6   9   36.02   10.86   0
 -12  -6   9   26.79    5.98   0
 -12  -6   9   27.51    6.27   0
  12  -6  -9   31.53    6.51   0
 -12  -6   9   36.74    5.86   0
 -10  -6   9    2.43    5.42   0
 -10  -6   9    0.27    5.76   0
  10  -6  -9    0.57    5.89   0
 -10  -6   9    2.68    5.39   0
  -8  -6   9    0.09    5.33   0
  -8  -6   9    3.03    5.44   0
   8  -6  -9   -3.10    5.92   0
  -8  -6   9    5.33    5.55   0
  -6  -6   9    1.07    5.18   0
  -6  -6   9   -2.23    5.19   0
   6  -6  -9    6.29    5.75   0
  -6  -6   9    0.17    5.62   0
  -4  -6   9   12.24    5.28   0
   4  -6  -9   12.16    5.85   0
  -4  -6   9    8.42    5.47   0
  -2  -6   9   22.92    5.24   0
   2  -6  -9   28.14    5.95   0
  -2  -6   9   23.78    5.38   0
   2   6  -9   26.78    5.41   0
   0  -6   9    7.66    5.29   0
   0  -6  -9    6.48    5.80   0
   0   6  -9   12.08    5.21   0
   0  -6   9    9.70    5.56   0
  -2   6  -9   11.78    5.17   0
   2  -6   9    7.67    5.27   0
  -2  -6  -9    7.30    5.68   0
   2  -6   9    7.33    5.63   0
  -4   6  -9    1.63    5.04   0
   4  -6   9    6.10    5.26   0
   4  -6   9   16.67    5.34   0
  -4  -6  -9    1.49    5.85   0
  -6   6  -9   -1.24    5.03   0
   6  -6   9    4.54    5.38   0
   6  -6   9    3.95    5.49   0
  -6  -6  -9    1.37    5.74   0
  -8   6  -9    9.87    5.37   0
   8  -6   9    9.49    5.50   0
   8  -6   9   17.84    5.50   0
  -8  -6  -9    6.97    5.98   0
 -10   6  -9   11.25    5.33   0
  10  -6   9   10.81    5.62   0
  10  -6   9   16.65    5.54   0
 -10  -6  -9   19.72    6.25   0
 -12   6  -9    0.52    5.50   0
  12  -6   9    3.27    4.21   0
  12  -6   9    0.17    5.26   0
 -12  -6  -9    0.61    6.20   0
  26   0 -10    6.49    5.79   0
 -26   0  10   11.72    7.00   0
  26   0 -10    9.94    6.16   0
 -26   0  10    9.56    4.02   0
  24   0 -10  144.01    6.02   0
  24   0 -10  133.43    6.77   0
 -24   0  10  151.83    6.67   0
 -24   0  10  139.85    6.13   0
  22   0 -10   35.93    4.81   0
  22   0 -10   34.82    5.80   0
 -22   0  10   40.98    5.55   0
 -22   0  10   36.23    5.05   0
  20   0 -10  184.95    5.76   0
  20   0 -10  180.98    7.37   0
 -20   0  10  200.55    6.16   0
 -20   0  10  196.34    6.04   0
  18   0 -10  712.58    8.06   0
  18   0 -10  748.14    8.72   0
 -18   0  10  767.74    8.61   0
 -18   0  10  790.73    8.36   0
  16   0 -10  231.61    6.14   0
 -16   0  10  232.16    6.05   0
 -16   0  10  204.22    5.55   0
  14   0 -10  612.59    8.05   0
 -14   0  10  673.35    8.09   0
 -14   0  10  626.97    7.48   0
 -14   0  10  635.73    7.39   0
  12   0 -10  157.06    5.97   0
 -12   0  10  177.76    4.95   0
 -12   0  10  167.23    5.42   0
 -12   0  10  174.11    5.25   0
  10   0 -10  223.66    6.28   0
 -10   0  10  236.47    6.42   0
 -10   0  10  218.52    5.49   0
 -10   0  10  245.05    5.52   0
  -8   0  10 1151.32    9.85   0
   8   0 -10 1092.94    9.69   0
  -8   0  10 1156.15    9.92   0
  -8   0  10 1042.66    9.31   0
  -6   0  10  244.84    5.75   0
   6   0 -10  234.29    5.07   0
  -6   0  10  249.36    6.07   0
  -6   0  10  229.76    5.63   0
  -4   0  10 1540.22   11.19   0
  -4   0  10 1671.34   11.39   0
   4   0 -10 1547.36   11.06   0
  -4   0  10 1638.78   11.38   0
  -2   0  10  155.75    5.82   0
   2   0 -10  162.96    5.72   0
  -2   0  10  146.77    5.74   0
   2   0 -10  154.84    5.18   0
   0   0 -10 1180.94   10.20   0
   0   0  10 1174.35   10.07   0
   0   0 -10 1158.74   10.02   0
   0   0  10 1197.34   10.32   0
  -2   0 -10  813.95    8.75   0
   2   0  10  811.27    8.69   0
  -2   0 -10  782.01    8.77   0
   2   0  10  796.31    9.14   0
  -4   0 -10  215.17    5.52   0
   4   0  10  231.59    5.67   0
  -4   0 -10  218.60    5.85   0
   4   0  10  224.25    6.21   0
   6   0  10  268.59    5.90   0
  -6   0 -10  277.19    5.91   0
  -6   0 -10  275.91    6.23   0
   6   0  10  272.79    6.77   0
  -8   0 -10    2.67    3.92   0
   8   0  10    4.73    4.25   0
   8   0  10   -1.42    5.79   0
  -8   0 -10    3.58    5.18   0
 -10   0 -10  589.00    8.35   0
 -10   0 -10  598.34    7.72   0
  10   0  10  591.37    7.66   0
  10   0  10  576.93    8.80   0
 -12   0 -10  504.98    7.13   0
  12   0  10  519.05    7.19   0
 -12   0 -10  488.97    8.19   0
  12   0  10  506.66    9.51   0
 -14   0 -10  815.07    9.10   0
  14   0  10  793.56    8.65   0
 -14   0 -10  838.97    9.73   0
  14   0  10  800.96   11.16   0
 -16   0 -10  392.43    7.50   0
  16   0  10  390.42    6.81   0
 -16   0 -10  407.46    8.01   0
  16   0  10  373.65    9.63   0
 -18   0 -10  135.58    5.28   0
 -18   0 -10  127.84    6.97   0
  18   0  10  134.50    5.73   0
  18   0  10  133.24    7.80   0
 -20   0 -10   78.99    5.36   0
  20   0  10   71.65    5.41   0
  20   0  10   82.09    8.04   0
 -22   0 -10    5.36    4.88   0
  22   0  10    1.31    5.23   0
  22   0  10   -1.05    8.23   0
 -24   0 -10   47.11    5.48   0
  24   0  10   47.41    5.65   0
  24   0  10   57.77   10.60   0
  26   0  10   27.07   12.05   0
 -26   0 -10   26.10    5.54   0
  26   0  10   30.19    5.74   0
  26   0  10   25.61   13.10   0
  27  -1 -10  143.99    6.46   0
  27   1 -10   87.28    6.28   0
  27  -1 -10   86.23    7.15   0
 -27   1  10  100.48    8.05   0
 -27  -1  10  109.39    7.16   0
 -27   1  10   92.69    6.80   0
 -27  -1  10   85.22    6.43   0
  27   1 -10   99.52    8.69   0
  25  -1 -10   76.63    6.12   0
  25   1 -10   62.09    4.52   0
  25  -1 -10   56.89    6.59   0
 -25   1  10   70.75    6.16   0
 -25  -1  10   75.02    6.42   0
 -25   1  10   73.55    6.52   0
  25   1 -10   66.36    7.98   0
 -25  -1  10   66.68    4.47   0
  23  -1 -10  117.88    6.24   0
  23  -1 -10  101.83    5.93   0
 -23   1  10  121.82    6.20   0
 -23  -1  10  121.52    6.29   0
  23   1 -10  101.31    6.54   0
 -23   1  10  110.99    6.16   0
 -23  -1  10  122.90    5.88   0
  21  -1 -10  286.50    6.43   0
  21  -1 -10  274.24    7.98   0
 -21   1  10  297.15    6.98   0
 -21  -1  10  314.71    8.11   0
  21   1 -10  286.14    8.55   0
 -21   1  10  294.19    6.70   0
 -21  -1  10  289.71    6.70   0
  19  -1 -10  139.96    5.51   0
  19  -1 -10  120.82    5.88   0
 -19   1  10  141.53    5.83   0
  19   1 -10  132.44    7.15   0
 -19  -1  10  130.86    5.91   0
 -19   1  10  145.18    5.78   0
 -19  -1  10  129.60    5.70   0
 -19  -1  10  123.14    5.30   0
  17  -1 -10  569.05    7.32   0
 -17   1  10  640.75    7.81   0
  17   1 -10  588.55    8.01   0
 -17  -1  10  605.04    8.97   0
 -17   1  10  584.56    7.73   0
 -17  -1  10  604.30    6.54   0
 -17  -1  10  603.01    7.35   0
  17  -1 -10  598.35    8.14   0
  15  -1 -10  348.08    6.52   0
 -15   1  10  401.86    6.91   0
 -15  -1  10  379.55    6.26   0
  15   1 -10  346.63    6.94   0
 -15   1  10  385.73    7.19   0
 -15  -1  10  367.47    6.85   0
 -15  -1  10  360.95    6.39   0
  15  -1 -10  370.73    6.96   0
 -13   1  10  234.60    6.09   0
  13   1 -10  222.63    6.33   0
 -13   1  10  247.40    6.21   0
 -13  -1  10  235.53    6.24   0
 -13  -1  10  210.19    5.51   0
  13  -1 -10  225.99    6.11   0
 -13  -1  10  250.19    5.64   0
 -11  -1  10  621.46    7.42   0
  11  -1 -10  580.55    7.74   0
 -11   1  10  627.48    7.09   0
  11   1 -10  574.39    7.97   0
 -11   1  10  608.11    8.68   0
 -11  -1  10  620.31    7.91   0
 -11  -1  10  586.29    7.33   0
 -11   1  10  625.03    8.57   0
  -9  -1  10   42.28    4.50   0
  -9   1  10   41.88    5.08   0
   9   1 -10   42.99    5.27   0
  -9  -1  10   40.65    4.69   0
  -9   1  10   43.09    4.93   0
  -9  -1  10   46.71    5.12   0
   9  -1 -10   48.54    5.20   0
  -9   1  10   47.31    5.63   0
  -7   1  10 1034.85    9.92   0
  -7  -1  10  946.30    8.54   0
  -7  -1  10  976.72    8.64   0
   7  -1 -10  937.69    9.10   0
  -7   1  10  960.55    9.16   0
   7   1 -10  907.37    9.05   0
  -7   1  10  952.07   10.06   0
  -7  -1  10 1008.02    9.27   0
   5  -1 -10  309.57    6.43   0
  -5   1  10  337.39    6.70   0
  -5  -1  10  294.38    5.88   0
  -5  -1  10  327.91    6.08   0
  -5  -1  10  314.09    6.43   0
  -5   1  10  329.10    6.56   0
   5   1 -10  309.33    6.33   0
  -5   1  10  321.79    6.89   0
  -3  -1  10  398.48    6.85   0
   3  -1 -10  383.27    6.93   0
  -3   1  10  418.95    7.44   0
  -3  -1  10  416.59    6.48   0
  -3   1  10  402.92    7.15   0
   3   1 -10  394.15    6.63   0
   3   1 -10  392.62    6.36   0
  -3   1  10  391.13    8.22   0
   1   1 -10 1603.07   10.72   0
  -1   1  10 1592.06   13.66   0
   1  -1 -10 1585.63   11.35   0
  -1  -1  10 1563.86   11.14   0
  -1  -1  10 1613.99   10.63   0
  -1   1  10 1632.81   13.74   0
  -1   1  10 1627.87   11.83   0
   1   1 -10 1619.25   11.10   0
  -1   1 -10  246.34    6.06   0
   1  -1  10  256.10    6.20   0
  -1  -1 -10  268.34    6.24   0
   1  -1  10  267.20    5.51   0
   1   1  10  247.51    6.99   0
   1   1  10  248.46    6.41   0
  -1   1 -10  263.78    6.12   0
  -1  -1 -10  249.70    6.58   0
  -3  -1 -10 1593.09   13.85   0
  -3   1 -10 1564.90   10.73   0
   3  -1  10 1589.07   11.47   0
   3  -1  10 1611.87   10.71   0
  -3  -1 -10 1623.75   12.18   0
  -3   1 -10 1598.59   10.79   0
   3   1  10 1609.23   13.94   0
   3   1  10 1566.05   12.07   0
  -5  -1 -10  171.57    6.44   0
  -5   1 -10  168.10    5.08   0
  -5   1 -10  161.34    5.36   0
   5  -1  10  169.67    5.73   0
   5  -1  10  169.09    5.24   0
  -5  -1 -10  155.30    5.67   0
   5   1  10  172.85    6.67   0
   5   1  10  160.25    6.26   0
  -7   1 -10  371.33    6.30   0
  -7  -1 -10  365.34    7.79   0
   7  -1  10  378.66    6.88   0
   7  -1  10  355.63    6.13   0
  -7   1 -10  364.30    6.56   0
   7   1  10  354.99    8.01   0
  -7  -1 -10  362.01    7.87   0
   7   1  10  359.97    7.55   0
  -9   1 -10  213.67    5.32   0
  -9  -1 -10  206.43    6.83   0
   9  -1  10  204.95    5.82   0
   9  -1  10  202.73    5.60   0
   9   1  10  202.35    7.03   0
  -9  -1 -10  202.11    6.37   0
  -9   1 -10  204.03    5.52   0
   9   1  10  187.92    6.72   0
 -11   1 -10  115.00    5.14   0
 -11  -1 -10  121.78    5.35   0
  11  -1  10  118.23    5.49   0
  11  -1  10  117.20    5.03   0
  11   1  10  119.13    5.62   0
  11   1  10  114.52    6.00   0
 -11  -1 -10  117.95    5.52   0
 -11   1 -10  119.26    5.25   0
 -13  -1 -10  413.91    8.66   0
 -13   1 -10  409.38    6.58   0
 -13  -1 -10  411.71    7.04   0
  13  -1  10  406.48    8.28   0
  13  -1  10  388.95    6.52   0
 -13   1 -10  403.42    7.03   0
  13   1  10  386.20    8.08   0
  13   1  10  395.83    9.34   0
 -15   1 -10  136.32    5.24   0
 -15  -1 -10  141.28    5.35   0
 -15   1 -10  132.64    5.77   0
  15  -1  10  128.53    6.88   0
  15  -1  10  131.04    5.21   0
 -15  -1 -10  140.74    6.89   0
  15   1  10  143.90    5.57   0
  15   1  10  126.72    7.63   0
 -17  -1 -10  386.64    9.44   0
 -17   1 -10  376.00    7.45   0
 -17   1 -10  372.71    6.58   0
 -17  -1 -10  381.86    6.91   0
  17  -1  10  394.29    7.74   0
  17  -1  10  379.66    6.77   0
  17   1  10  371.25    7.10   0
  17   1  10  400.89   10.24   0
 -19   1 -10  155.98    5.52   0
 -19  -1 -10  166.35    5.85   0
  19  -1  10  152.63    6.49   0
 -19  -1 -10  156.66    8.85   0
  19  -1  10  150.39    5.60   0
  19   1  10  156.42    9.48   0
  19   1  10  159.13    5.99   0
 -21   1 -10   76.00    5.42   0
  21  -1  10   91.63    7.78   0
 -21  -1 -10   86.30    5.54   0
  21   1  10   96.47   10.71   0
  21  -1  10  102.02    5.66   0
  21   1  10   88.27    5.71   0
  23  -1  10   75.55    7.98   0
 -23   1 -10   85.55    5.88   0
 -23  -1 -10   81.30    5.80   0
  23  -1  10   85.56    5.96   0
  23   1  10   87.41    6.06   0
  25  -1  10   12.96    7.69   0
 -25   1 -10   15.90    5.38   0
 -25  -1 -10   18.61    5.49   0
  25  -1  10   13.19    5.62   0
  25   1  10   15.30    5.81   0
  27  -1  10   32.54    9.86   0
  27  -1  10   34.72    8.05   0
 -27   1 -10   41.51    6.26   0
 -27  -1 -10   32.44    5.96   0
  27  -1  10   38.95    5.78   0
  27   1  10   32.32    6.37   0
  26   2 -10   17.82    7.95   0
 -26   2  10   24.40    6.17   0
 -26  -2  10   26.25    6.49   0
 -26   2  10   26.03    6.45   0
 -26  -2  10   26.37    5.97   0
  26  -2 -10   26.04    6.45   0
 -26  -2  10   23.14    5.83   0
  26  -2 -10   31.39    6.07   0
 -24   2  10  236.61    6.95   0
  24   2 -10  177.70    7.62   0
 -24  -2  10  193.32    7.41   0
 -24   2  10  195.29    7.13   0
 -24  -2  10  202.68    5.26   0
  24  -2 -10  175.18    7.48   0
 -24  -2  10  242.74    6.61   0
  24  -2 -10  212.76    6.65   0
 -22   2  10   26.41    5.31   0
 -22   2  10   20.73    6.80   0
 -22  -2  10   27.19    7.12   0
 -22  -2  10   23.79    5.07   0
  22  -2 -10   21.52    5.78   0
  22   2 -10   20.53    6.03   0
 -22  -2  10   24.15    5.23   0
  22  -2 -10   22.22    5.57   0
 -20   2  10   56.96    5.42   0
 -20  -2  10   60.32    5.42   0
 -20   2  10   58.86    5.72   0
 -20  -2  10   54.39    6.89   0
 -20  -2  10   53.81    5.45   0
  20  -2 -10   57.22    5.74   0
  20   2 -10   60.99    6.20   0
  20  -2 -10   57.87    5.31   0
  18  -2 -10  197.12    5.92   0
 -18   2  10  214.67    6.20   0
 -18   2  10  210.75    6.30   0
 -18  -2  10  206.66    7.54   0
 -18  -2  10  195.15    5.74   0
  18  -2 -10  193.61    6.34   0
  18   2 -10  190.38    7.65   0
 -18  -2  10  214.52    5.76   0
  16  -2 -10  136.96    5.47   0
 -16   2  10  147.86    5.84   0
 -16   2  10  148.97    7.04   0
 -16  -2  10  151.92    5.94   0
  16  -2 -10  141.70    6.20   0
 -16  -2  10  148.24    5.30   0
  16   2 -10  133.13    5.82   0
 -16  -2  10  154.78    5.33   0
 -14  -2  10 1178.21    8.87   0
  14  -2 -10 1063.58    9.66   0
 -14   2  10 1229.31    9.76   0
 -14   2  10 1122.57   10.50   0
  14  -2 -10 1110.49    9.70   0
 -14  -2  10 1120.33    9.96   0
 -14  -2  10 1083.01    8.74   0
  14   2 -10 1055.31    9.93   0
  12  -2 -10  514.65    8.42   0
 -12   2  10  564.06    7.51   0
 -12  -2  10  579.20    6.92   0
 -12   2  10  563.97    8.41   0
  12  -2 -10  574.25    7.65   0
 -12  -2  10  519.25    6.81   0
  12   2 -10  511.85    7.50   0
 -12  -2  10  553.06    7.44   0
 -10  -2  10  489.24    7.37   0
 -10  -2  10  449.11    6.37   0
 -10   2  10  484.76    7.06   0
 -10   2  10  448.40    8.02   0
  10  -2 -10  446.25    6.96   0
  10   2 -10  452.20    7.33   0
 -10  -2  10  441.77    6.43   0
  -8  -2  10 1044.28    8.42   0
  -8  -2  10 1042.44    9.42   0
  -8  -2  10 1119.60    8.60   0
  -8   2  10 1081.36    9.37   0
  -8   2  10 1074.09   11.65   0
   8  -2 -10 1105.97    9.39   0
   8   2 -10  999.77    8.61   0
  -8   2  10 1065.16   11.31   0
  -6  -2  10    8.80    4.07   0
  -6   2  10   10.32    4.98   0
  -6  -2  10   13.50    4.02   0
  -6  -2  10    9.16    4.83   0
  -6   2  10   13.40    4.73   0
   6   2 -10   12.98    4.91   0
  -6   2  10   11.17    5.54   0
   6  -2 -10    8.69    4.69   0
   4   2 -10  172.45    5.08   0
  -4   2  10  172.29    7.31   0
  -4  -2  10  171.29    4.13   0
   4   2 -10  175.28    5.61   0
  -4  -2  10  171.28    5.67   0
  -4   2  10  166.45    5.87   0
  -4   2  10  176.32    8.12   0
   4  -2 -10  154.59    5.70   0
  -2  -2  10   59.59    4.47   0
  -2   2  10   54.56    5.59   0
   2   2 -10   50.16    4.82   0
  -2  -2  10   50.83    4.80   0
  -2   2  10   54.52    5.36   0
   2   2 -10   54.30    4.38   0
  -2   2  10   55.85    6.86   0
   2  -2 -10   54.08    5.40   0
   0   2 -10  421.47    6.39   0
   0  -2  10  421.94    6.30   0
   0   2  10  425.08   10.39   0
   0   2 -10  416.45    5.94   0
   0  -2  10  408.27    6.68   0
   0   2  10  418.17    7.17   0
   0  -2 -10  423.13    7.22   0
   0   2  10  414.28   10.90   0
  -2   2 -10  637.97    7.24   0
   2   2  10  615.21   12.70   0
  -2  -2 -10  610.42    8.67   0
   2  -2  10  633.65    7.17   0
   2   2  10  606.61   12.37   0
   2  -2  10  623.13    7.70   0
   2   2  10  609.59    8.23   0
  -2   2 -10  611.67    7.55   0
  -4  -2 -10 1094.29   15.20   0
  -4  -2 -10 1103.77   10.03   0
  -4   2 -10 1144.17    8.98   0
   4  -2  10 1095.12    8.76   0
   4   2  10 1076.62   10.21   0
   4   2  10 1064.29   15.45   0
   4  -2  10 1130.01    9.65   0
  -4   2 -10 1077.85    9.27   0
  -6  -2 -10 1453.34   16.07   0
  -6   2 -10 1426.12    9.70   0
   6  -2  10 1470.57    9.68   0
   6   2  10 1414.64   12.06   0
   6   2  10 1425.49   16.35   0
   6  -2  10 1409.93   10.54   0
  -6   2 -10 1417.83   10.39   0
  -6  -2 -10 1423.84   12.30   0
  -8   2 -10  611.46    7.25   0
  -8  -2 -10  614.07   11.08   0
  -8   2 -10  614.95    7.68   0
   8  -2  10  613.08    7.12   0
   8   2  10  594.01    8.99   0
   8  -2  10  594.23    7.79   0
   8   2  10  590.12   11.15   0
  -8  -2 -10  588.88    9.37   0
 -10   2 -10  402.42    6.49   0
 -10  -2 -10  409.97    8.69   0
 -10  -2 -10  401.56    8.28   0
  10  -2  10  406.75    6.30   0
  10   2  10  411.77    8.07   0
 -10   2 -10  416.84    6.50   0
  10  -2  10  390.76    6.78   0
  10   2  10  400.08    9.12   0
 -12   2 -10    9.20    4.34   0
 -12  -2 -10   10.48    4.47   0
 -12   2 -10    7.90    4.38   0
  12  -2  10    7.02    4.30   0
  12   2  10    5.45    6.19   0
 -12  -2 -10    5.85    5.85   0
  12  -2  10    2.65    4.64   0
  12   2  10    2.68    5.93   0
 -14   2 -10   26.35    4.62   0
 -14  -2 -10   23.49    5.70   0
  14   2  10   36.44    6.61   0
  14  -2  10   25.57    4.61   0
  14  -2  10   22.41    5.19   0
  14   2  10   24.94    6.32   0
 -14   2 -10   31.93    4.99   0
 -14  -2 -10   26.40    6.20   0
 -16  -2 -10   26.71    6.98   0
 -16  -2 -10   20.55    4.87   0
  16   2  10   29.27    6.25   0
  16  -2  10   28.59    4.89   0
  16  -2  10   20.84    5.27   0
  16   2  10   28.91    5.30   0
 -16   2 -10   23.41    4.80   0
 -18   2 -10   57.30    5.06   0
  18   2  10   53.44    8.83   0
 -18  -2 -10   58.65    5.25   0
  18  -2  10   44.26    3.65   0
  18  -2  10   53.77    5.48   0
  18   2  10   43.86    7.30   0
 -18  -2 -10   48.56    8.46   0
 -20   2 -10  343.08    6.99   0
 -20  -2 -10  352.66    8.63   0
  20  -2  10  349.70    6.96   0
  20  -2  10  418.74    8.13   0
  20   2  10  357.85    8.12   0
 -22   2 -10  189.40    6.34   0
 -22  -2 -10  199.83    6.49   0
  22  -2  10  186.57    6.40   0
  22  -2  10  186.63    7.06   0
  22   2  10  175.85    6.79   0
 -24   2 -10  149.27    6.53   0
 -24  -2 -10  136.48    6.88   0
  24  -2  10  176.31    7.70   0
  24  -2  10  138.84    6.41   0
  24   2  10  162.35    7.32   0
 -26   2 -10   67.52    6.09   0
 -26  -2 -10   71.40    6.28   0
  26  -2  10   67.54    8.01   0
  26  -2  10   43.71    6.13   0
  26   2  10   58.37    8.10   0
 -23  -3  10  125.76    6.28   0
 -23   3  10  105.79    6.47   0
 -23   3  10  119.50    7.35   0
  23   3 -10  137.92    7.34   0
 -23  -3  10  113.20    8.26   0
 -23  -3  10  106.49    6.35   0
  23  -3 -10  143.18    6.76   0
  23  -3 -10  113.13    6.76   0
 -21  -3  10  146.93    4.81   0
 -21   3  10  131.52    6.27   0
 -21   3  10  136.22    7.98   0
  21   3 -10  148.76    7.02   0
 -21  -3  10  162.65    6.85   0
 -21  -3  10  131.61    6.00   0
  21  -3 -10  125.72    6.62   0
  21  -3 -10  153.82    6.21   0
 -19  -3  10  125.33    5.54   0
 -19   3  10  125.96    6.33   0
  19  -3 -10   99.62    5.96   0
 -19   3  10  124.93    6.56   0
  19   3 -10  114.14    6.18   0
  19  -3 -10  101.49    6.13   0
 -19  -3  10  104.91    5.38   0
 -19  -3  10  130.84    6.40   0
 -17  -3  10  232.40    5.86   0
 -17   3  10  238.45    6.62   0
  17   3 -10  201.76    7.74   0
 -17   3  10  213.25    6.80   0
  17  -3 -10  214.10    6.56   0
 -17  -3  10  193.77    5.83   0
 -17  -3  10  202.67    6.27   0
  17  -3 -10  203.28    6.28   0
  15  -3 -10  153.91    6.12   0
 -15   3  10  168.93    5.90   0
 -15  -3  10  163.81    5.48   0
  15   3 -10  152.15    6.06   0
 -15   3  10  157.48    6.55   0
  15  -3 -10  164.71    5.96   0
 -15  -3  10  145.75    5.35   0
 -15  -3  10  149.27    5.94   0
 -13  -3  10  172.94    5.29   0
 -13  -3  10  171.19    5.94   0
  13  -3 -10  161.63    6.08   0
 -13   3  10  163.99    5.76   0
  13   3 -10  153.43    5.74   0
 -13   3  10  165.32    7.58   0
  13  -3 -10  171.21    5.79   0
 -13  -3  10  169.71    5.22   0
 -11  -3  10  203.51    5.50   0
  11  -3 -10  187.49    7.29   0
 -11  -3  10  187.78    6.00   0
 -11   3  10  209.84    5.89   0
  11   3 -10  180.76    5.80   0
 -11   3  10  190.73    7.98   0
  11  -3 -10  184.92    5.81   0
 -11  -3  10  189.92    5.24   0
  -9  -3  10  405.60    6.16   0
  -9  -3  10  434.86    6.20   0
  -9   3  10  444.95    5.93   0
  -9   3  10  417.00   10.32   0
   9   3 -10  415.00    6.86   0
   9  -3 -10  410.98    6.76   0
  -9  -3  10  431.22    6.94   0
  -9   3  10  424.03    8.90   0
  -7   3  10 1132.20   14.51   0
  -7  -3  10 1007.33    8.19   0
  -7  -3  10 1101.77    8.48   0
  -7   3  10 1114.23    9.35   0
  -7  -3  10 1077.87    9.28   0
  -7   3  10 1091.50   15.46   0
   7   3 -10 1079.17    9.34   0
   7  -3 -10 1062.39    9.33   0
  -5   3  10  200.74    9.54   0
  -5  -3  10  192.06    4.99   0
  -5   3  10  189.17    5.69   0
  -5  -3  10  198.48    5.59   0
  -5   3  10  192.92   10.44   0
   5   3 -10  191.15    5.67   0
   5  -3 -10  182.52    5.74   0
  -3  -3  10  376.10    5.82   0
  -3   3  10  366.99    6.72   0
  -3  -3  10  358.14    6.26   0
   3   3 -10  337.42    5.75   0
   3  -3 -10  353.28    6.63   0
   3   3 -10  347.61    6.32   0
   1   3 -10  627.16    6.89   0
  -1   3  10  629.85    8.04   0
  -1  -3  10  616.40    7.15   0
  -1  -3  10  631.74    6.27   0
   1  -3 -10  619.36    7.87   0
   1   3 -10  645.40    7.34   0
  -1   3 -10   85.66    4.45   0
  -1   3 -10   89.86    4.81   0
   1  -3  10   88.37    4.50   0
   1   3  10   85.32    5.42   0
   1  -3  10   86.49    4.84   0
  -1  -3 -10   84.59    5.19   0
  -3   3 -10  484.44    6.34   0
   3  -3  10  459.28    6.31   0
   3   3  10  485.46    7.67   0
  -3   3 -10  459.82    6.71   0
   3  -3  10  489.94    6.91   0
  -3  -3 -10  480.84    7.60   0
  -5   3 -10   80.19    4.50   0
   5  -3  10   71.19    4.52   0
   5   3  10   85.01    6.55   0
  -5   3 -10   81.25    4.89   0
   5  -3  10   82.15    4.91   0
  -5  -3 -10   78.34    5.41   0
  -7   3 -10  258.45    5.91   0
  -7   3 -10  243.24    5.57   0
   7   3  10  280.94    6.72   0
   7  -3  10  271.16    5.66   0
   7  -3  10  249.81    5.88   0
  -7  -3 -10  259.31    6.62   0
  -9  -3 -10  324.06    8.15   0
  -9  -3 -10  317.70   11.81   0
  -9   3 -10  336.18    6.07   0
   9   3  10  315.03    7.27   0
   9  -3  10  319.52    5.87   0
  -9   3 -10  319.23    6.22   0
   9  -3  10  298.36    6.28   0
   9   3  10  301.73   12.64   0
 -11  -3 -10  147.92    6.32   0
 -11   3 -10  157.78    5.68   0
 -11   3 -10  156.11    5.05   0
 -11  -3 -10  155.25    8.24   0
  11   3  10  148.93    7.31   0
  11  -3  10  142.46    4.21   0
  11  -3  10  142.65    5.43   0
  11   3  10  144.20    8.97   0
  13   3  10  420.50    9.45   0
 -13   3 -10  425.13    6.59   0
 -13  -3 -10  418.44   10.07   0
 -13  -3 -10  419.04    8.56   0
  13  -3  10  391.24    5.41   0
  13  -3  10  419.83    7.22   0
  13   3  10  394.11   10.16   0
 -15   3 -10  232.07    5.73   0
 -15  -3 -10  236.57    8.06   0
  15  -3  10  219.71    5.80   0
 -15  -3 -10  244.13    9.28   0
  15  -3  10  253.10    6.34   0
  15   3  10  233.15    8.77   0
 -17   3 -10   98.33    5.37   0
 -17  -3 -10   91.87    6.94   0
  17  -3  10   88.23    5.43   0
  17  -3  10   93.36    5.59   0
  17   3  10   91.97    7.78   0
 -17  -3 -10   93.84    8.93   0
 -19  -3 -10   64.89   12.56   0
 -19   3 -10   65.09    5.26   0
 -19  -3 -10   53.72    7.01   0
  19  -3  10   69.31    5.19   0
  19  -3  10   67.66    6.90   0
  19   3  10   65.99    7.80   0
 -21   3 -10   53.50    5.57   0
 -21  -3 -10   66.87    6.03   0
  21  -3  10   60.14    5.55   0
  21  -3  10   54.91    6.12   0
  21   3  10   47.34    7.91   0
 -23   3 -10   40.71    5.62   0
 -23  -3 -10   37.03    6.42   0
  23  -3  10   51.76    5.61   0
  23  -3  10   32.15    7.52   0
  23   3  10   39.68    8.04   0
 -20  -4  10  122.23    6.35   0
 -20   4  10  119.59    7.05   0
  20   4 -10  115.25    7.14   0
  20  -4 -10  106.57    6.84   0
 -20  -4  10  142.15    6.27   0
 -20  -4  10  142.42    6.87   0
  20  -4 -10   84.90    6.47   0
 -18  -4  10  160.80    6.27   0
  18   4 -10  178.67    7.04   0
 -18   4  10  183.49    7.38   0
  18  -4 -10  180.83    6.68   0
  18  -4 -10  175.12    6.89   0
 -18  -4  10  164.32    6.24   0
 -18  -4  10  188.60    6.88   0
 -16  -4  10  211.45    5.13   0
 -16  -4  10  207.10    6.85   0
 -16   4  10  223.24    6.70   0
  16   4 -10  208.45    6.87   0
 -16   4  10  183.87    8.52   0
  16  -4 -10  205.78    6.44   0
 -16  -4  10  206.68    6.11   0
  16  -4 -10  192.94    8.02   0
  14  -4 -10  188.78    7.88   0
 -14  -4  10  209.37    5.99   0
 -14   4  10  203.10    6.35   0
 -14  -4  10  188.29    6.56   0
  14   4 -10  191.03    6.58   0
 -14   4  10  203.32    8.31   0
  14  -4 -10  202.85    6.46   0
 -14  -4  10  193.83    6.02   0
 -12  -4  10   92.07    5.54   0
  12   4 -10   85.46    5.83   0
 -12   4  10   92.03    5.65   0
 -12  -4  10  101.91    5.79   0
 -12   4  10   95.03    7.52   0
  12  -4 -10   90.25    5.72   0
  12  -4 -10   91.12    6.77   0
 -12  -4  10   87.86    4.21   0
 -10  -4  10   98.96    5.24   0
 -10   4  10   93.88    5.56   0
 -10  -4  10   83.84    5.20   0
 -10  -4  10   81.61    5.44   0
  10   4 -10   85.93    5.71   0
 -10   4  10   91.68    8.26   0
  10  -4 -10   83.03    5.53   0
  -8   4  10  254.14   10.84   0
  -8  -4  10  246.67    5.71   0
  -8  -4  10  225.42    5.60   0
  -8   4  10  252.30   11.54   0
   8   4 -10  242.42    6.14   0
  -8   4  10  250.45    6.30   0
  -8  -4  10  221.99    6.11   0
   8  -4 -10  230.99    6.12   0
  -6  -4  10  219.84    5.53   0
  -6  -4  10  233.86    5.54   0
  -6   4  10  252.73    6.24   0
   6   4 -10  224.51    6.32   0
  -6  -4  10  244.77    6.14   0
   6  -4 -10  229.39    6.32   0
  -4   4  10  360.67    6.85   0
  -4  -4  10  402.42    6.15   0
  -4  -4  10  362.03    6.69   0
   4   4 -10  352.79    6.67   0
   4  -4 -10  365.86    6.90   0
   4   4 -10  356.45    6.23   0
  -2   4  10  561.45    7.73   0
  -2  -4  10  551.74    6.75   0
  -2  -4  10  512.70    6.29   0
   2  -4 -10  545.58    7.61   0
   2   4 -10  536.69    7.24   0
   2   4 -10  520.88    6.89   0
   0   4 -10  512.19    6.75   0
   0   4  10  555.82    7.54   0
   0  -4  10  551.86    6.01   0
   0   4 -10  547.67    7.19   0
   0  -4 -10  523.97    7.37   0
   0  -4  10  522.60    7.03   0
   2   4  10  191.44    6.09   0
   2  -4  10  198.92    5.39   0
  -2   4 -10  183.81    5.53   0
  -2  -4 -10  182.79    6.00   0
   2  -4  10  196.45    5.70   0
  -2   4 -10  198.79    5.30   0
  -4   4 -10   82.28    3.60   0
   4  -4  10   86.67    4.89   0
   4   4  10   87.66    5.77   0
  -4  -4 -10   84.61    5.46   0
   4  -4  10   79.55    5.06   0
  -4   4 -10   82.47    5.05   0
  -6   4 -10  102.72    5.16   0
  -6   4 -10  103.48    4.82   0
   6   4  10   99.77    6.58   0
   6  -4  10  102.78    4.85   0
  -6  -4 -10  109.42    5.64   0
   6  -4  10  110.21    5.30   0
   8  -4  10  103.03    5.06   0
  -8   4 -10  110.09    5.38   0
  -8  -4 -10  103.22    5.95   0
   8  -4  10   98.54    5.46   0
  -8   4 -10   95.86    4.92   0
 -10   4 -10  152.07    5.42   0
  10  -4  10  156.03    5.16   0
  10  -4  10  146.42    5.69   0
 -10  -4 -10  162.24    6.62   0
 -12   4 -10  217.99    5.95   0
  12  -4  10  210.85    5.85   0
  12  -4  10  199.34    6.05   0
 -12  -4 -10  222.18    7.61   0
 -14  -4 -10  290.68    9.10   0
 -14   4 -10  294.93    5.40   0
 -14  -4 -10  283.32   12.32   0
  14  -4  10  293.51    6.29   0
  14  -4  10  317.96    6.68   0
 -16   4 -10  168.17    5.63   0
 -16  -4 -10  168.36    9.62   0
  16   4  10  171.26   10.13   0
 -16  -4 -10  157.19    9.49   0
  16  -4  10  155.63    5.79   0
  16  -4  10  180.60    6.69   0
 -18   4 -10   46.32    5.67   0
 -18  -4 -10   43.47    7.30   0
  18  -4  10   44.51    5.52   0
 -18  -4 -10   47.08    9.54   0
  18  -4  10   45.87    5.84   0
  18   4  10   54.84    9.01   0
 -20   4 -10   28.74    5.59   0
 -20  -4 -10   22.43    7.44   0
  20  -4  10   27.75    5.55   0
  20  -4  10   20.63    6.00   0
  20   4  10   28.78    8.23   0
  17   5 -10   83.34    8.34   0
 -17  -5  10   80.66    6.28   0
 -17  -5  10   80.47    6.83   0
  17  -5 -10   84.08    8.66   0
 -17   5  10   91.47    9.17   0
  17  -5 -10   84.62    5.02   0
 -17  -5  10   82.67    6.31   0
 -15  -5  10   93.11    5.78   0
 -15  -5  10   61.50    7.81   0
 -15   5  10   82.56    8.94   0
  15  -5 -10   77.97    8.76   0
  15  -5 -10   65.77    6.27   0
  15   5 -10   88.90    6.24   0
 -15  -5  10   68.83    5.52   0
  13  -5 -10  165.47    9.24   0
 -13  -5  10  155.23    6.35   0
 -13   5  10  169.30    9.58   0
 -13  -5  10  154.58    6.82   0
  13  -5 -10  147.97    6.41   0
  13   5 -10  137.64    6.71   0
 -13  -5  10  147.83    6.20   0
 -11  -5  10  103.40    5.71   0
 -11   5  10   96.51   10.49   0
 -11  -5  10   82.49    6.34   0
  11  -5 -10   93.19    5.96   0
  11   5 -10   91.27    6.28   0
 -11  -5  10   89.81    5.63   0
  -9  -5  10   83.25    5.28   0
  -9  -5  10   92.47    5.79   0
  -9  -5  10   75.16    6.05   0
   9  -5 -10   74.64    5.66   0
   9   5 -10   86.69    5.89   0
  -7  -5  10   75.74    5.52   0
[truncated: 177,848 more chars]
