# Supplementary material for: Crystal structure of catena-poly[[[bis­(pyridine-4-carbo­thio­amide-κN 1)cadmium]-di-μ-thio­cyanato-κ2 N:S;κ2 S:N] methanol disolvate]
Source: Acta Crystallogr E Crystallogr Commun. 2016 Feb 20;72(Pt 3):370–3. doi: 10.1107/S2056989016002632 (PMC4778826; doi:10.1107/S2056989016002632)
Supplement: Supplementary file 2 [file e-72-00370-Isup2.hkl]

data_I                                                                          
_shelx_title ' [Cd(NCS)2(4-Pyridinethioamide)2]n*2MeOH in C2/c'                 
_shelx_refln_list_code          4                                               
_shelx_F_calc_maximum      405.82                                               
_exptl_crystal_F_000      1144.00                                               
_reflns_d_resolution_high  0.7828                                               
                                                                                
loop_                                                                           
 _space_group_symop_operation_xyz                                               
 'x, y, z'                                                                      
 '-x, y, -z+1/2'                                                                
 'x+1/2, y+1/2, z'                                                              
 '-x+1/2, y+1/2, -z+1/2'                                                        
 '-x, -y, -z'                                                                   
 'x, -y, z-1/2'                                                                 
 '-x+1/2, -y+1/2, -z'                                                           
 'x+1/2, -y+1/2, z-1/2'                                                         
                                                                                
_cell_length_a    25.1891                                                       
_cell_length_b     5.8729                                                       
_cell_length_c    15.5080                                                       
_cell_angle_alpha  90.000                                                       
_cell_angle_beta   90.124                                                       
_cell_angle_gamma  90.000                                                       
                                                                                
_shelx_F_squared_multiplier     1.000                                           
                                                                                
loop_                                                                           
 _refln_index_h                                                                 
 _refln_index_k                                                                 
 _refln_index_l                                                                 
 _refln_F_squared_calc                                                          
 _refln_F_squared_meas                                                          
 _refln_F_squared_sigma                                                         
 _refln_observed_status                                                         
   2   0   0      26737.04      31708.13       365.67 o                         
   4   0   0      22047.87      23416.25       528.96 o                         
   6   0   0       3634.39       3281.27        70.68 o                         
   8   0   0      18470.56      18523.37       404.67 o                         
  10   0   0       8377.12       7244.09        79.15 o                         
  12   0   0        475.07        375.57        45.35 o                         
  14   0   0      25586.89      23719.14       433.80 o                         
  16   0   0      31320.07      31103.47       125.29 o                         
  18   0   0      19097.88      18387.87       412.89 o                         
  20   0   0      15569.88      15337.82       367.59 o                         
  22   0   0       4877.14       5157.22       120.23 o                         
  24   0   0        776.45        799.56        45.11 o                         
  26   0   0        442.73        428.06        41.20 o                         
  28   0   0        804.63        922.68        52.32 o                         
  30   0   0       1904.14       1775.82       223.20 o                         
  32   0   0       1079.89        932.47        68.17 o                         
   1   1   0      34477.72      37937.13       255.80 o                         
   3   1   0      27701.22      27344.02       276.20 o                         
   5   1   0        201.76        212.49        39.65 o                         
   7   1   0      88270.41      91622.90      1701.99 o                         
   9   1   0       5910.26       6112.07        65.72 o                         
  11   1   0      28019.81      25730.91       241.53 o                         
  13   1   0      15398.47      14157.18       150.73 o                         
  15   1   0      10190.07       9832.71       132.78 o                         
  17   1   0      13906.07      13219.82       111.15 o                         
  19   1   0        929.43        950.77        34.46 o                         
  21   1   0       5542.20       5559.59        77.82 o                         
  23   1   0       3182.30       3194.61        42.65 o                         
  25   1   0        670.43        771.18        34.29 o                         
  27   1   0       3171.23       3463.19        42.95 o                         
  29   1   0       1264.66       1132.68        63.30 o                         
  31   1   0       2042.24       1811.16       110.04 o                         
   0   2   0      42486.14      40861.69       387.36 o                         
   2   2   0       1283.72       1337.88        47.26 o                         
   4   2   0      36372.95      34829.06       239.99 o                         
   6   2   0      36747.74      35170.51       175.63 o                         
   8   2   0      27144.79      26905.71       232.99 o                         
  10   2   0      45181.34      42179.82       324.18 o                         
  12   2   0       4004.37       3592.55        63.28 o                         
  14   2   0      10909.50      10147.93        90.65 o                         
  16   2   0       2642.83       2603.24        55.08 o                         
  18   2   0       1016.59       1100.17        34.48 o                         
  20   2   0       5588.52       5676.72        46.14 o                         
  22   2   0       2823.90       2815.25        39.58 o                         
  24   2   0       5217.40       5462.99        93.63 o                         
  26   2   0       3041.98       3139.89        79.09 o                         
  28   2   0       1600.67       1624.35        40.64 o                         
  30   2   0        770.30        673.38        44.09 o                         
   1   3   0      16728.41      16276.45        76.95 o                         
   3   3   0      25019.18      24063.92       133.39 o                         
   5   3   0       6036.78       5952.29        68.49 o                         
   7   3   0      15211.33      13912.94       122.14 o                         
   9   3   0       7678.95       8050.70       136.25 o                         
  11   3   0      12679.97      12535.48       219.52 o                         
  13   3   0       5818.45       5506.61        88.19 o                         
  15   3   0       3555.14       3696.85        45.87 o                         
  17   3   0       4828.06       4846.45        57.30 o                         
  19   3   0       3511.79       3406.19        41.29 o                         
  21   3   0       4991.66       5069.46        86.42 o                         
  23   3   0       2047.16       2185.71        76.83 o                         
  25   3   0       1425.00       1494.85        38.24 o                         
  27   3   0       2218.32       2121.90        41.53 o                         
  29   3   0        408.58        375.66        38.94 o                         
   0   4   0      33038.20      33315.89       563.63 o                         
   2   4   0      15849.90      15822.56       129.38 o                         
   4   4   0      12799.88      12774.66       224.55 o                         
   6   4   0       3036.73       2923.73        58.89 o                         
   8   4   0         70.24        101.91        28.27 o                         
  10   4   0       2225.05       2356.91        38.65 o                         
  12   4   0       4144.90       4109.65        68.88 o                         
  14   4   0       7531.55       8001.76       138.65 o                         
  16   4   0      11152.04      12058.68       120.26 o                         
  18   4   0       6984.37       7241.37       137.24 o                         
  20   4   0       4220.65       4465.15        49.92 o                         
  22   4   0        910.78        835.42        35.05 o                         
  24   4   0        284.24        305.36        35.47 o                         
  26   4   0        377.07        469.50        39.10 o                         
   1   5   0       2598.20       2738.81        36.69 o                         
   3   5   0       1972.94       2006.07        32.57 o                         
   5   5   0      11589.63      12130.39       145.68 o                         
   7   5   0       6339.35       6604.67        70.15 o                         
   9   5   0       5258.00       5599.93        53.72 o                         
  11   5   0       5672.91       6204.17        93.57 o                         
  13   5   0       3371.69       3722.18        78.86 o                         
  15   5   0       3352.17       3544.70        65.93 o                         
  17   5   0       1915.87       2062.94        39.56 o                         
  19   5   0        731.57        810.35        32.93 o                         
  21   5   0        415.87        369.33        35.06 o                         
  23   5   0       1311.86       1158.96        59.11 o                         
   0   6   0        414.94        537.17        41.92 o                         
   2   6   0       1945.51       2070.59        43.05 o                         
   4   6   0       2422.75       2436.46        33.40 o                         
   6   6   0       7319.29       7716.05       127.48 o                         
   8   6   0       6501.47       6962.22        88.31 o                         
  10   6   0       2661.54       2814.53        49.91 o                         
  12   6   0       2837.48       2934.71        95.21 o                         
  14   6   0        233.41        207.72        33.26 o                         
  16   6   0        837.98        839.78        34.88 o                         
  18   6   0        364.37        349.17        35.87 o                         
   1   7   0       1129.91       1113.11        37.27 o                         
   3   7   0        683.87        715.28        32.72 o                         
   5   7   0       3693.40       3505.98        98.97 o                         
   7   7   0       1456.76       1299.66        78.81 o                         
   9   7   0       3334.74       2991.57       132.47 o                         
  11   7   0       1254.93       1108.64        89.08 o                         
 -31   1   1        275.69        254.66        39.92 o                         
 -29   1   1         93.74        101.85        36.64 o                         
 -27   1   1        478.40        489.38        38.15 o                         
 -25   1   1        231.83        208.32        34.83 o                         
 -23   1   1       1182.03       1284.09        36.52 o                         
 -21   1   1       1241.70       1246.42        34.54 o                         
 -19   1   1        803.90        784.18        30.26 o                         
 -17   1   1         47.79         65.84        29.12 o                         
 -15   1   1        735.22        638.43        26.89 o                         
 -13   1   1       4032.47       3707.64        45.23 o                         
 -11   1   1       2284.34       2147.37        34.18 o                         
  -9   1   1          8.03         38.56        29.03 o                         
  -7   1   1        279.33        259.87        31.95 o                         
  -5   1   1      10940.38      10589.55        70.56 o                         
  -3   1   1          0.08         30.61        31.93 o                         
  -1   1   1       2493.51       2651.53        51.26 o                         
   1   1   1       2319.24       2377.18        58.01 o                         
   3   1   1      25883.36      27018.55       222.05 o                         
   5   1   1        449.41        412.52        42.85 o                         
   7   1   1       1023.62        952.55        41.85 o                         
   9   1   1       1942.96       1772.85        44.51 o                         
  11   1   1       7051.53       6594.82       122.86 o                         
  13   1   1        261.70        331.30        31.87 o                         
  15   1   1        120.88        145.77        28.82 o                         
  17   1   1       2413.37       2279.59        36.20 o                         
  19   1   1       1258.20       1307.66        35.48 o                         
  21   1   1        491.99        513.45        31.95 o                         
  23   1   1         61.18         79.34        31.33 o                         
  25   1   1        135.77        153.20        32.51 o                         
  27   1   1         53.70         71.61        34.86 o                         
  29   1   1        648.77        693.04        38.96 o                         
  31   1   1         11.10          5.69        39.20 o                         
 -30   2   1          1.53         14.12        38.80 o                         
 -28   2   1          1.46         34.78        34.63 o                         
 -26   2   1        165.56        178.52        38.91 o                         
 -24   2   1        129.21        152.91        34.28 o                         
 -22   2   1        234.45        235.03        34.45 o                         
 -20   2   1         49.49         80.01        32.19 o                         
 -18   2   1         99.01        110.16        31.89 o                         
 -16   2   1       1274.45       1327.95        32.71 o                         
 -14   2   1       1358.88       1255.04        31.21 o                         
 -12   2   1        584.96        670.11        29.67 o                         
 -10   2   1       1666.11       1726.06        32.25 o                         
  -8   2   1         39.45         64.28        26.67 o                         
  -6   2   1       9473.08       9703.89        69.61 o                         
  -4   2   1        576.19        580.17        31.92 o                         
  -2   2   1        409.45        512.13        30.62 o                         
   0   2   1       3819.89       3550.57        51.71 o                         
   2   2   1        332.33        342.14        38.74 o                         
   4   2   1       1843.31       2128.37        46.30 o                         
   6   2   1        935.17        929.34        34.58 o                         
   8   2   1        148.42        134.62        30.19 o                         
  10   2   1       6124.53       6178.25        54.32 o                         
  12   2   1       4661.08       4689.18        53.98 o                         
  14   2   1        262.32        332.52        30.11 o                         
  16   2   1       1083.90       1018.52        31.45 o                         
  18   2   1        313.49        308.65        33.79 o                         
  20   2   1       1978.06       1988.57        38.29 o                         
  22   2   1        234.41        251.24        31.18 o                         
  24   2   1        181.98        181.24        31.95 o                         
  26   2   1         11.50         32.87        33.35 o                         
  28   2   1          7.51         15.68        33.22 o                         
  30   2   1          5.32         19.50        38.73 o                         
 -29   3   1        287.88        226.23        41.99 o                         
 -27   3   1          1.90         46.09        39.45 o                         
 -25   3   1         15.32         41.11        36.21 o                         
 -23   3   1        368.60        324.08        33.44 o                         
 -21   3   1       1676.45       1690.68        38.29 o                         
 -19   3   1        284.48        259.03        31.03 o                         
 -17   3   1          0.71         31.39        30.45 o                         
 -15   3   1       2285.22       2355.89        35.59 o                         
 -13   3   1       1111.19       1124.58        30.87 o                         
 -11   3   1        751.98        805.61        30.41 o                         
  -9   3   1        146.57        128.09        27.99 o                         
  -7   3   1       6127.82       5690.97        66.02 o                         
  -5   3   1        193.34        262.45        27.82 o                         
  -3   3   1        928.72        826.75        29.68 o                         
  -1   3   1        449.47        483.16        31.89 o                         
   1   3   1       7241.50       6882.99        54.81 o                         
   3   3   1        220.48        249.40        30.76 o                         
   5   3   1       9845.00       9295.49       136.56 o                         
   7   3   1       5910.78       5761.53        62.65 o                         
   9   3   1       1849.15       2021.22        36.99 o                         
  11   3   1        818.13        834.20        32.59 o                         
  13   3   1       2345.98       2262.06        34.28 o                         
  15   3   1       3736.42       3582.45        43.03 o                         
  17   3   1         14.56         23.72        31.88 o                         
  19   3   1       1525.33       1628.64        34.21 o                         
  21   3   1         22.22         33.64        31.59 o                         
  23   3   1        117.34        136.60        33.57 o                         
  25   3   1         11.39         17.27        34.01 o                         
  27   3   1        451.23        468.14        36.90 o                         
  29   3   1          2.00         42.16        39.41 o                         
 -26   4   1         88.11         88.60        36.14 o                         
 -24   4   1        709.02        772.33        44.16 o                         
 -22   4   1          0.13         21.59        39.85 o                         
 -20   4   1        184.49        222.70        36.42 o                         
 -18   4   1        155.22        142.86        32.36 o                         
 -16   4   1        565.93        612.66        33.01 o                         
 -14   4   1        402.87        397.84        31.09 o                         
 -12   4   1        753.67        712.76        30.48 o                         
 -10   4   1        845.49        787.01        30.74 o                         
  -8   4   1        786.02        798.09        30.09 o                         
  -6   4   1         95.34        112.04        27.70 o                         
  -4   4   1        550.47        483.37        26.19 o                         
  -2   4   1       2816.43       2894.01        41.42 o                         
   0   4   1       2038.74       1918.47        34.35 o                         
   2   4   1       3612.55       3501.57        41.47 o                         
   4   4   1        699.00        721.09        29.35 o                         
   6   4   1       2047.25       2141.76        43.11 o                         
   8   4   1        305.00        264.34        26.00 o                         
  10   4   1       1403.51       1329.33        28.49 o                         
  12   4   1       1650.84       1642.41        29.10 o                         
  14   4   1        463.37        498.56        27.32 o                         
  16   4   1         27.41         40.03        27.53 o                         
  18   4   1        264.35        285.06        33.48 o                         
  20   4   1        268.67        301.33        32.81 o                         
  22   4   1        188.40        196.48        34.50 o                         
  24   4   1        243.46        248.99        37.11 o                         
  26   4   1        148.88        136.95        37.86 o                         
 -23   5   1         77.48         56.22        36.28 o                         
 -21   5   1          7.40         14.43        33.06 o                         
 -19   5   1       1144.18       1093.29        36.51 o                         
 -17   5   1        447.68        483.19        35.27 o                         
 -15   5   1        460.13        476.85        33.08 o                         
 -13   5   1       1364.81       1454.13        36.11 o                         
 -11   5   1        792.85        833.26        31.94 o                         
  -9   5   1        638.08        688.97        32.35 o                         
  -7   5   1         96.94         82.43        31.17 o                         
  -5   5   1       8525.42       8749.95        87.86 o                         
  -3   5   1        964.44       1062.63        34.27 o                         
  -1   5   1        867.01        911.41        30.51 o                         
   1   5   1        155.92        224.87        28.54 o                         
   3   5   1       4480.01       4510.24        68.00 o                         
   5   5   1         54.20         67.56        26.96 o                         
   7   5   1       2548.40       2602.91        38.72 o                         
   9   5   1        330.73        391.05        26.64 o                         
  11   5   1       3695.50       3879.61        35.44 o                         
  13   5   1        103.31         87.76        25.59 o                         
  15   5   1        780.72        835.28        30.68 o                         
  17   5   1        543.78        594.96        30.89 o                         
  19   5   1         20.38         67.53        31.66 o                         
  21   5   1        590.16        531.33        36.62 o                         
  23   5   1        194.75        159.58        37.62 o                         
 -18   6   1         12.47         10.23        34.78 o                         
 -16   6   1         77.98         67.87        32.71 o                         
 -14   6   1        877.22        861.12        32.22 o                         
 -12   6   1        161.61        212.48        29.70 o                         
 -10   6   1         93.83        111.43        32.70 o                         
  -8   6   1         73.80         62.71        29.13 o                         
  -6   6   1        596.59        643.19        32.44 o                         
  -4   6   1         61.18         55.49        28.93 o                         
  -2   6   1        141.76        136.02        31.33 o                         
   0   6   1        905.86        907.21        34.54 o                         
   2   6   1         31.05         66.75        26.84 o                         
   4   6   1          0.28         11.96        28.45 o                         
   6   6   1         89.69         91.19        28.96 o                         
   8   6   1         23.82         49.75        28.86 o                         
  10   6   1        185.04        181.74        30.59 o                         
  12   6   1        833.05        897.32        30.52 o                         
  14   6   1        141.65        187.45        30.36 o                         
  16   6   1          5.54         20.90        32.93 o                         
  18   6   1        206.10        174.11        35.53 o                         
 -11   7   1        198.11        193.58        35.03 o                         
  -9   7   1          2.28          4.91        31.69 o                         
  -7   7   1       1717.90       1570.09        62.53 o                         
  -5   7   1        150.22        144.04        33.43 o                         
  -3   7   1        492.46        528.20        31.02 o                         
  -1   7   1          2.56          4.24        31.30 o                         
   1   7   1       1275.35       1286.83        43.97 o                         
   3   7   1         87.85         75.04        30.08 o                         
   5   7   1        683.15        650.21        32.94 o                         
   7   7   1         20.99         27.01        32.61 o                         
   9   7   1        150.82        157.82        33.46 o                         
  11   7   1         32.77         49.15        34.02 o                         
 -32   0   2        403.34        339.66        56.84 o                         
 -30   0   2        651.03        650.46        52.28 o                         
 -28   0   2        363.32        375.19        52.33 o                         
 -26   0   2       7609.68       7587.78       218.56 o                         
 -24   0   2       1040.47       1129.14        49.18 o                         
 -22   0   2       6032.21       6210.27        67.76 o                         
 -20   0   2      11390.32      11190.14       162.01 o                         
 -18   0   2      15708.35      16324.13       135.32 o                         
 -16   0   2      16686.25      15570.79       252.77 o                         
 -14   0   2         28.71         32.62        33.86 o                         
 -12   0   2      15821.02      14632.89       243.03 o                         
 -10   0   2         21.66        121.12        38.97 o                         
  -8   0   2      13767.06      12883.16       130.48 o                         
  -6   0   2      84451.39      86268.24      1088.51 o                         
  -4   0   2      58091.96      60183.55       339.35 o                         
  -2   0   2      77467.21      85222.39       581.55 o                         
   0   0   2      14833.28      16263.54       151.72 o                         
   2   0   2      38236.39      42953.75       395.95 o                         
   4   0   2     138199.42     148378.73      1049.18 o                         
   6   0   2       7787.69       7914.63        89.64 o                         
   8   0   2       8794.96       7638.46        87.78 o                         
  10   0   2       6223.21       5521.25        87.81 o                         
  12   0   2      25125.67      23169.19       350.19 o                         
  14   0   2      21741.72      20308.55       101.79 o                         
  16   0   2      12646.79      12484.38       232.81 o                         
  18   0   2      15544.32      15450.96       278.15 o                         
  20   0   2        793.87        801.56        44.55 o                         
  22   0   2       4404.52       4505.60        59.30 o                         
  24   0   2        770.38        827.22        43.85 o                         
  26   0   2       3355.09       3452.30        66.98 o                         
  28   0   2       1316.59       1402.25        92.12 o                         
  30   0   2        107.18        197.24        63.28 o                         
  32   0   2       1797.24       1645.58       228.78 o                         
 -31   1   2        613.51        500.32        43.61 o                         
 -29   1   2       3520.22       3368.00       125.00 o                         
 -27   1   2       2011.21       2092.67        47.34 o                         
 -25   1   2       1572.60       1729.68        36.64 o                         
 -23   1   2       3165.51       3286.43        40.91 o                         
 -21   1   2         10.85         43.61        30.42 o                         
 -19   1   2      16505.31      16065.36       167.87 o                         
 -17   1   2       3105.95       3134.50        37.15 o                         
 -15   1   2       9992.71       9661.95        78.10 o                         
 -13   1   2      32138.56      31074.33       395.79 o                         
 -11   1   2      26121.21      26236.10       200.04 o                         
  -9   1   2      32779.17      30989.98       227.32 o                         
  -7   1   2      16983.91      15558.96       174.12 o                         
  -5   1   2       6880.58       6714.31        65.03 o                         
  -3   1   2      11677.84      10587.83        97.67 o                         
  -1   1   2       4491.23       4127.08        51.19 o                         
   1   1   2      21740.43      23018.65       175.17 o                         
   3   1   2      84533.94      91233.98       474.79 o                         
   5   1   2      57309.59      57841.13       473.53 o                         
   7   1   2       5501.05       5602.65        56.71 o                         
   9   1   2      32098.38      30293.99       127.62 o                         
  11   1   2      32777.32      31248.16        98.47 o                         
  13   1   2        224.18        193.98        31.09 o                         
  15   1   2      17342.00      15915.35       173.34 o                         
  17   1   2        305.16        323.15        27.04 o                         
  19   1   2       9032.19       9110.96       101.56 o                         
  21   1   2       5325.85       5434.72        51.92 o                         
  23   1   2       1459.80       1559.53        36.49 o                         
  25   1   2       6729.24       6938.08       125.43 o                         
  27   1   2        654.41        659.53        37.42 o                         
  29   1   2       1252.34       1293.54        41.17 o                         
  31   1   2        870.54        846.65        42.37 o                         
 -30   2   2       1450.43       1145.57        45.85 o                         
 -28   2   2       1646.01       1604.44        43.77 o                         
 -26   2   2       3714.00       4092.26        70.31 o                         
 -24   2   2        517.35        550.08        37.36 o                         
 -22   2   2       4334.15       4750.49        72.35 o                         
 -20   2   2       1282.11       1324.07        31.43 o                         
 -18   2   2       2893.13       3014.09        38.31 o                         
 -16   2   2      13587.64      13215.45        89.52 o                         
 -14   2   2       4481.49       4435.57        39.63 o                         
 -12   2   2      47962.74      46416.34       316.69 o                         
 -10   2   2      16466.19      14762.01        65.09 o                         
  -8   2   2      11583.38      10639.51       100.56 o                         
  -6   2   2      16461.99      15498.56       195.25 o                         
  -4   2   2        559.52        477.02        30.85 o                         
  -2   2   2      11236.39      10604.60        79.37 o                         
   0   2   2      26459.63      25768.23        89.42 o                         
   2   2   2      33218.92      33259.76       244.95 o                         
   4   2   2      63405.73      63938.73       669.51 o                         
   6   2   2       9586.75       8515.98        60.46 o                         
   8   2   2      31013.65      29959.45       203.09 o                         
  10   2   2       3377.53       3288.23        47.28 o                         
  12   2   2       7110.09       6999.94        67.29 o                         
  14   2   2       3043.16       3178.87        40.39 o                         
  16   2   2       3112.78       2952.05        42.00 o                         
  18   2   2      14864.64      14790.25       163.63 o                         
  20   2   2       4031.92       4332.36        85.27 o                         
  22   2   2       8241.32       8686.41       114.90 o                         
  24   2   2       1802.35       1838.15        36.29 o                         
  26   2   2        433.38        476.68        34.31 o                         
  28   2   2        495.31        441.88        37.70 o                         
  30   2   2        352.16        342.63        39.84 o                         
 -29   3   2       1962.32       1456.77        47.45 o                         
 -27   3   2       1873.30       1925.12        99.07 o                         
 -25   3   2       1595.45       1630.27        44.01 o                         
 -23   3   2       3944.58       4082.63        74.78 o                         
 -21   3   2       1056.20       1138.12        34.98 o                         
 -19   3   2       3997.95       3969.17        59.22 o                         
 -17   3   2       4007.17       4025.20        63.25 o                         
 -15   3   2       8247.94       8266.78        93.62 o                         
 -13   3   2       7440.15       7134.16        82.58 o                         
 -11   3   2       7756.38       7876.00        55.60 o                         
  -9   3   2       9563.25       8638.66       121.65 o                         
  -7   3   2      12746.48      12840.26       116.26 o                         
  -5   3   2      17164.19      16851.12       248.15 o                         
  -3   3   2       6303.56       5536.59        44.61 o                         
  -1   3   2      11983.93      11699.44        59.94 o                         
   1   3   2      22705.38      21617.51       104.95 o                         
   3   3   2      13820.14      13594.18        97.55 o                         
   5   3   2      23512.81      22754.50       264.28 o                         
   7   3   2      13512.76      13279.88       121.14 o                         
   9   3   2       5705.23       5419.35        47.69 o                         
  11   3   2       6473.43       6487.68        61.69 o                         
  13   3   2       1924.23       1932.19        35.06 o                         
  15   3   2       9891.63       9835.17       100.45 o                         
  17   3   2       3284.34       3269.53        36.93 o                         
  19   3   2       4355.08       4579.12        52.05 o                         
  21   3   2       3558.07       3671.60        54.08 o                         
  23   3   2       2794.84       2948.54        44.51 o                         
  25   3   2       2768.52       2790.01        41.63 o                         
  27   3   2        430.15        438.51        38.41 o                         
  29   3   2        796.97        725.10        43.35 o                         
 -26   4   2        664.28        568.15        46.95 o                         
 -24   4   2       1685.93       1532.66        49.44 o                         
 -22   4   2       4622.20       4907.04       111.09 o                         
 -20   4   2       3874.08       4157.90        52.51 o                         
 -18   4   2       5429.52       5668.42        82.80 o                         
 -16   4   2       3838.23       3853.63        46.09 o                         
 -14   4   2       1502.12       1545.19        34.66 o                         
 -12   4   2       2727.18       2756.86        51.95 o                         
 -10   4   2        799.19        790.04        30.25 o                         
  -8   4   2       8926.44       8775.32       148.57 o                         
  -6   4   2      16984.02      17191.10       220.63 o                         
  -4   4   2      16012.57      16012.81        68.73 o                         
  -2   4   2      23522.69      22930.64       123.89 o                         
   0   4   2      11274.95      11201.55        94.47 o                         
   2   4   2       2620.80       2695.89        37.64 o                         
   4   4   2       2737.16       2819.72        36.31 o                         
   6   4   2        732.12        763.77        28.83 o                         
   8   4   2       8372.38       8299.20        77.78 o                         
  10   4   2       8443.19       8419.23       131.77 o                         
  12   4   2       8403.60       8784.00       118.77 o                         
  14   4   2      11941.12      12354.31       139.15 o                         
  16   4   2       5094.12       5409.65        57.78 o                         
  18   4   2       2096.67       2306.67        34.85 o                         
  20   4   2        668.86        702.24        34.18 o                         
  22   4   2        531.61        568.13        38.77 o                         
  24   4   2        743.27        694.54        37.00 o                         
  26   4   2        896.90        914.87        43.44 o                         
 -23   5   2        874.28        847.47        49.49 o                         
 -21   5   2       1595.15       1630.11        66.19 o                         
 -19   5   2       1857.37       1832.14        79.43 o                         
 -17   5   2       1730.48       1828.29        71.48 o                         
 -15   5   2       2702.32       2912.05        43.85 o                         
 -13   5   2       4748.22       4930.04        69.82 o                         
 -11   5   2       5921.58       6270.23        45.58 o                         
  -9   5   2       3589.02       3746.35        64.16 o                         
  -7   5   2       5552.06       5915.50       101.38 o                         
  -5   5   2       2937.38       3125.51        66.18 o                         
  -3   5   2       5903.54       6161.86        83.79 o                         
  -1   5   2       7435.87       7749.91        80.45 o                         
   1   5   2       1884.55       1951.78        37.57 o                         
   3   5   2       4460.56       4566.27        57.11 o                         
   5   5   2       2981.41       3048.93        35.95 o                         
   7   5   2       5665.08       5777.28        69.27 o                         
   9   5   2       9896.79      10411.36       140.81 o                         
  11   5   2       5364.66       5662.92        75.04 o                         
  13   5   2       3117.81       3355.60        35.98 o                         
  15   5   2       2091.37       2215.51        46.87 o                         
  17   5   2        999.10       1065.64        33.06 o                         
  19   5   2        786.99        768.18        34.84 o                         
  21   5   2       1253.97       1272.56        39.04 o                         
  23   5   2        667.44        576.95        39.92 o                         
 -18   6   2       1663.64       1392.06        51.93 o                         
 -16   6   2        587.35        615.11        41.40 o                         
 -14   6   2       2699.27       2771.60        42.11 o                         
 -12   6   2       2493.87       2400.90        43.09 o                         
 -10   6   2       2354.71       2557.67        40.71 o                         
  -8   6   2       2441.09       2662.52        76.06 o                         
  -6   6   2       1268.36       1412.30        41.17 o                         
  -4   6   2       4031.74       4128.83        47.97 o                         
  -2   6   2       3062.33       3417.50        55.58 o                         
   0   6   2       3856.67       3887.68        57.02 o                         
   2   6   2       3460.36       3799.21        43.05 o                         
   4   6   2       5337.76       5722.46        89.35 o                         
   6   6   2       3930.39       4100.66        68.70 o                         
   8   6   2       1327.67       1352.20        32.13 o                         
  10   6   2       2039.92       2136.97        49.21 o                         
  12   6   2        201.99        207.33        31.77 o                         
  14   6   2       1330.17       1377.54        41.77 o                         
  16   6   2       2001.18       1957.27        75.40 o                         
  18   6   2       1780.71       1585.67        45.92 o                         
 -11   7   2       3151.18       2962.23       201.36 o                         
  -9   7   2        768.78        711.56        35.67 o                         
  -7   7   2       2294.53       2044.50        66.04 o                         
  -5   7   2       1405.04       1243.25        67.43 o                         
  -3   7   2       1773.87       1446.08        50.64 o                         
  -1   7   2       1924.17       1762.26        62.34 o                         
   1   7   2        425.90        453.70        34.15 o                         
   3   7   2       2657.04       2552.89        48.75 o                         
   5   7   2       1483.73       1563.47        81.59 o                         
   7   7   2       2847.73       2610.51        94.61 o                         
   9   7   2       1778.84       1588.07        70.28 o                         
  11   7   2        805.18        661.82        38.30 o                         
 -31   1   3          0.82         10.88        41.47 o                         
 -29   1   3          5.15         35.18        37.21 o                         
 -27   1   3        143.47        156.82        36.04 o                         
 -25   1   3        697.04        767.24        35.84 o                         
 -23   1   3        333.83        374.26        28.99 o                         
 -21   1   3        426.69        450.03        30.92 o                         
 -19   1   3        806.13        805.71        30.16 o                         
 -17   1   3          0.29         -2.33        25.94 o                         
 -15   1   3         55.24         70.07        25.76 o                         
 -13   1   3       1225.56       1293.30        28.18 o                         
 -11   1   3       3793.33       3372.11        35.16 o                         
  -9   1   3        679.25        797.35        27.77 o                         
  -7   1   3        735.68        718.91        28.46 o                         
  -5   1   3       5363.50       5351.86        45.13 o                         
  -3   1   3      10987.80      11103.43        65.61 o                         
  -1   1   3       4839.58       4769.28        48.40 o                         
   1   1   3      13733.22      13850.91        75.94 o                         
   3   1   3      23703.82      24530.75       134.38 o                         
   5   1   3      38280.92      38598.92       275.41 o                         
   7   1   3       4311.45       3865.11        44.15 o                         
   9   1   3        658.19        640.04        31.97 o                         
  11   1   3       3715.03       3488.79        44.23 o                         
  13   1   3       5915.92       5919.55        46.54 o                         
  15   1   3       3035.81       2919.56        38.74 o                         
  17   1   3        495.14        453.17        28.78 o                         
  19   1   3         28.33         19.15        29.58 o                         
  21   1   3        885.21       1007.05        33.52 o                         
  23   1   3       1122.99       1166.57        47.54 o                         
  25   1   3        501.66        482.78        34.84 o                         
  27   1   3        234.12        282.22        35.65 o                         
  29   1   3        596.00        577.89        39.70 o                         
  31   1   3        392.97        373.40        41.37 o                         
 -30   2   3         15.55          2.65        34.71 o                         
 -28   2   3         44.55         33.48        40.18 o                         
 -26   2   3        113.26        135.39        33.48 o                         
 -24   2   3        269.26        318.40        31.29 o                         
 -22   2   3        202.13        183.36        31.73 o                         
 -20   2   3        341.21        384.92        28.16 o                         
 -18   2   3        394.62        360.11        28.86 o                         
 -16   2   3       2403.12       2417.38        34.54 o                         
 -14   2   3       1903.41       1889.20        32.01 o                         
 -12   2   3         21.79         66.97        25.68 o                         
 -10   2   3        142.22        172.85        24.83 o                         
  -8   2   3        120.81         92.71        24.65 o                         
  -6   2   3       3895.16       3815.99        46.86 o                         
  -4   2   3       4370.11       4557.81        43.18 o                         
  -2   2   3        171.18        191.58        26.01 o                         
   0   2   3         14.17         47.19        25.92 o                         
   2   2   3       1540.71       1516.47        32.60 o                         
   4   2   3        281.37        273.23        32.29 o                         
   6   2   3         98.59         86.33        28.42 o                         
   8   2   3       1621.69       1586.91        34.60 o                         
  10   2   3        905.82        855.79        30.08 o                         
  12   2   3         93.39         94.99        28.49 o                         
  14   2   3         22.09         44.11        30.14 o                         
  16   2   3        535.51        587.27        31.92 o                         
  18   2   3          7.21         36.81        27.04 o                         
  20   2   3        618.47        634.53        31.39 o                         
  22   2   3        306.51        307.96        30.91 o                         
  24   2   3        137.92        121.18        33.74 o                         
  26   2   3          4.25         30.20        32.98 o                         
  28   2   3         67.82        103.14        36.15 o                         
  30   2   3         19.85         17.45        38.44 o                         
 -29   3   3        174.60        168.68        43.09 o                         
 -27   3   3        315.19        314.75        40.32 o                         
 -25   3   3         31.84         36.24        36.86 o                         
 -23   3   3        371.67        429.83        33.97 o                         
 -21   3   3       1087.54       1111.88        35.12 o                         
 -19   3   3        181.06        173.57        29.59 o                         
 -17   3   3       2664.52       2727.87        35.46 o                         
 -15   3   3        780.47        744.22        32.20 o                         
 -13   3   3       1802.35       1728.27        45.00 o                         
 -11   3   3        110.62        116.48        25.31 o                         
  -9   3   3      13883.71      13770.76       134.76 o                         
  -7   3   3        265.69        318.33        26.88 o                         
  -5   3   3         13.12         38.85        23.20 o                         
  -3   3   3       3207.32       3330.95        37.05 o                         
  -1   3   3      18052.46      18457.35       147.94 o                         
   1   3   3        141.82        141.35        29.05 o                         
   3   3   3          2.22         27.04        28.33 o                         
   5   3   3       4055.25       4024.60        71.70 o                         
   7   3   3       3137.39       3175.34        40.13 o                         
   9   3   3       1165.11       1187.90        30.22 o                         
  11   3   3        699.29        697.63        30.66 o                         
  13   3   3       3684.86       3598.93        40.07 o                         
  15   3   3        858.34        888.67        32.58 o                         
  17   3   3       2007.90       2001.59        34.17 o                         
  19   3   3         94.55         77.71        28.94 o                         
  21   3   3        860.39        946.47        33.03 o                         
  23   3   3        325.69        333.85        31.36 o                         
  25   3   3       1130.56       1196.65        45.91 o                         
  27   3   3         22.06         43.03        36.88 o                         
  29   3   3         35.70         26.00        39.11 o                         
 -26   4   3        506.75        430.09        43.09 o                         
 -24   4   3         19.00          7.93        38.31 o                         
 -22   4   3          1.72         36.02        35.06 o                         
 -20   4   3        672.24        700.29        35.03 o                         
 -18   4   3        790.54        767.68        34.58 o                         
 -16   4   3        147.20        134.32        30.90 o                         
 -14   4   3       2436.03       2341.90        36.79 o                         
 -12   4   3       1237.84       1187.55        33.10 o                         
 -10   4   3        283.87        237.40        29.78 o                         
  -8   4   3        232.71        258.69        27.13 o                         
  -6   4   3       3353.36       3240.21        54.97 o                         
  -4   4   3        946.14        902.75        32.37 o                         
  -2   4   3       1022.59       1017.35        30.97 o                         
   0   4   3       2900.18       2930.94        53.37 o                         
   2   4   3        334.71        351.20        29.47 o                         
   4   4   3         29.58         29.33        26.96 o                         
   6   4   3       4281.81       4138.53        47.59 o                         
   8   4   3       1884.55       1782.83        35.35 o                         
  10   4   3        772.88        831.32        30.05 o                         
  12   4   3        825.03        845.67        29.69 o                         
  14   4   3          0.01         11.28        28.05 o                         
  16   4   3        725.27        802.11        35.98 o                         
  18   4   3        141.50        156.74        30.63 o                         
  20   4   3        313.70        323.91        32.09 o                         
  22   4   3         32.02         57.63        33.69 o                         
  24   4   3         26.19         34.40        34.74 o                         
  26   4   3          3.11         49.25        36.27 o                         
 -23   5   3         31.60         44.98        41.10 o                         
 -21   5   3          8.26         38.19        37.60 o                         
 -19   5   3       2857.35       2978.87       108.55 o                         
 -17   5   3         42.20         87.76        34.74 o                         
 -15   5   3         77.20         82.19        31.90 o                         
 -13   5   3         19.74         56.17        30.88 o                         
 -11   5   3       2871.27       3025.54        52.05 o                         
  -9   5   3          0.43          8.11        30.94 o                         
  -7   5   3       1905.64       1831.14        36.58 o                         
  -5   5   3       1027.91        959.45        34.08 o                         
  -3   5   3       2619.29       2731.01        38.57 o                         
  -1   5   3         27.22         41.92        30.53 o                         
   1   5   3       3106.09       3117.35        44.54 o                         
   3   5   3        259.14        267.00        31.05 o                         
   5   5   3        544.79        581.00        33.51 o                         
   7   5   3       2402.60       2562.43        36.86 o                         
   9   5   3        668.40        773.73        31.80 o                         
  11   5   3       1554.11       1581.12        33.98 o                         
  13   5   3          0.98         10.94        30.75 o                         
  15   5   3        779.06        849.20        31.98 o                         
  17   5   3         68.93         82.98        31.19 o                         
  19   5   3         10.46         41.14        33.20 o                         
  21   5   3         84.09        106.10        37.08 o                         
  23   5   3        570.09        520.59        38.67 o                         
 -18   6   3         12.63         18.04        39.27 o                         
 -16   6   3        365.36        400.65        38.47 o                         
 -14   6   3        216.56        216.46        36.50 o                         
 -12   6   3        104.71        136.50        33.35 o                         
 -10   6   3          1.77         21.34        33.95 o                         
  -8   6   3        408.46        445.02        34.70 o                         
  -6   6   3        267.62        268.56        34.29 o                         
  -4   6   3         16.62         51.43        32.81 o                         
  -2   6   3         44.59         64.04        33.36 o                         
   0   6   3        200.79        197.17        34.29 o                         
   2   6   3        314.62        340.16        32.56 o                         
   4   6   3        183.77        231.97        31.71 o                         
   6   6   3        407.63        410.59        31.63 o                         
   8   6   3        171.15        187.91        32.19 o                         
  10   6   3        251.34        278.39        31.95 o                         
  12   6   3         41.65         47.43        30.56 o                         
  14   6   3          0.16         34.83        32.35 o                         
  16   6   3        118.12        125.54        34.49 o                         
  18   6   3        383.62        362.52        36.24 o                         
  -9   7   3        999.83        946.24        60.31 o                         
  -7   7   3          1.99         13.54        37.05 o                         
  -5   7   3         33.48         29.40        33.70 o                         
  -3   7   3        148.83        149.93        35.47 o                         
  -1   7   3       1287.08       1254.78        68.19 o                         
   1   7   3          2.05          9.85        37.04 o                         
   3   7   3        124.53        157.29        35.92 o                         
   5   7   3        113.24         99.34        36.26 o                         
   7   7   3        675.77        637.12        33.04 o                         
   9   7   3        131.81        114.20        34.01 o                         
 -30   0   4         86.55         73.46        56.01 o                         
 -28   0   4       2460.63       2359.35        85.92 o                         
 -26   0   4       3719.21       3756.58        61.41 o                         
 -24   0   4      12948.58      13415.70       231.55 o                         
 -22   0   4      17595.91      18196.96       428.06 o                         
 -20   0   4       1942.35       2028.00        44.01 o                         
 -18   0   4       2759.44       2700.86        45.09 o                         
 -16   0   4        267.85        302.51        34.02 o                         
 -14   0   4       5306.68       5061.17       115.23 o                         
 -12   0   4        599.77        490.22        36.02 o                         
 -10   0   4      23070.17      22498.67       310.81 o                         
  -8   0   4     164686.17     175442.05       530.54 o                         
  -6   0   4      12342.68      11389.69        80.53 o                         
  -2   0   4       2418.61       2532.51        64.95 o                         
   0   0   4       5342.62       4852.75        69.12 o                         
   2   0   4        386.55        380.91        45.09 o                         
   4   0   4      16167.54      17549.92       121.12 o                         
   6   0   4      72703.34      73255.90       350.02 o                         
   8   0   4      43302.57      40733.54       181.20 o                         
  10   0   4      25281.89      23068.73       199.28 o                         
  12   0   4      36651.12      36818.90       178.61 o                         
  14   0   4       8059.19       7605.62        72.19 o                         
  16   0   4       3279.10       3093.81        53.04 o                         
  18   0   4        285.92        250.37        42.91 o                         
  20   0   4       2988.47       3072.78        54.21 o                         
  22   0   4       3373.11       3409.62        54.42 o                         
  24   0   4       3674.85       3838.63        77.53 o                         
  26   0   4       3442.29       3594.99        68.21 o                         
  28   0   4       1330.09       1241.45        63.42 o                         
  30   0   4       2049.21       2016.99       163.85 o                         
 -31   1   4       1599.25       1321.41        60.52 o                         
 -29   1   4       1744.02       1790.56        57.23 o                         
 -27   1   4        920.73        895.42        37.83 o                         
 -25   1   4       5056.81       5313.72        79.78 o                         
 -23   1   4       1448.34       1532.61        33.86 o                         
 -21   1   4       3497.63       3687.50        48.29 o                         
 -19   1   4       2391.75       2348.42        40.97 o                         
 -17   1   4       5836.95       5842.51        50.60 o                         
 -15   1   4      30374.09      29340.76       313.18 o                         
 -13   1   4       3567.47       3583.57        53.01 o                         
 -11   1   4      30152.62      27473.24       272.24 o                         
  -9   1   4       9823.83       9564.38        91.57 o                         
  -7   1   4      44880.59      42092.44       328.39 o                         
  -5   1   4       5976.97       5182.15        47.86 o                         
  -3   1   4       6024.52       5626.50        45.49 o                         
  -1   1   4      35901.86      35990.05       312.14 o                         
   1   1   4       1195.56       1180.45        32.23 o                         
   3   1   4      84248.84      85392.22       721.44 o                         
   5   1   4      28575.53      29080.11       129.62 o                         
   7   1   4      54563.58      52161.15       205.95 o                         
   9   1   4      25054.76      23106.16       209.47 o                         
  11   1   4        444.08        468.30        29.05 o                         
  13   1   4      18106.42      16922.07        81.31 o                         
  15   1   4       3275.44       3156.44        54.14 o                         
  17   1   4       1649.70       1574.60        35.90 o                         
  19   1   4       6208.21       6349.87        82.05 o                         
  21   1   4       1607.22       1769.94        35.55 o                         
  23   1   4       7007.87       7250.59        90.90 o                         
  25   1   4       2047.70       2124.24        45.03 o                         
  27   1   4       1967.25       1971.29        42.34 o                         
  29   1   4       1084.90       1075.93        41.41 o                         
  31   1   4        202.01        182.46        42.55 o                         
 -30   2   4       1313.83       1124.21        48.34 o                         
 -28   2   4       2252.86       2125.99        73.65 o                         
 -26   2   4        886.76        917.61        36.58 o                         
 -24   2   4       2224.18       2411.69        39.96 o                         
 -22   2   4        746.06        771.76        30.93 o                         
 -20   2   4        906.65        951.63        31.83 o                         
 -18   2   4      16164.14      16180.13       144.19 o                         
 -16   2   4       7634.91       7396.40        49.36 o                         
 -14   2   4      27607.96      27048.12       198.93 o                         
 -12   2   4      11247.62      10931.41       114.49 o                         
 -10   2   4       2489.68       2496.95        30.51 o                         
  -8   2   4      26408.84      25362.82       245.73 o                         
  -6   2   4        771.04        797.33        26.49 o                         
  -4   2   4      32471.98      30494.57       297.77 o                         
  -2   2   4      12224.51      11872.42       110.40 o                         
   0   2   4      25149.81      23092.93       184.38 o                         
   2   2   4      45244.71      44617.36       538.30 o                         
   4   2   4      26133.51      26814.97       268.54 o                         
   6   2   4      27891.53      26440.31       200.88 o                         
   8   2   4       1172.56       1085.94        32.85 o                         
  10   2   4       1728.99       1683.67        33.91 o                         
  12   2   4       6387.49       6259.97        47.88 o                         
  14   2   4       8055.89       8152.65        57.78 o                         
  16   2   4      16174.96      16156.70       183.80 o                         
  18   2   4       6305.58       6414.54       106.71 o                         
  20   2   4       6025.06       6266.49        70.14 o                         
  22   2   4       1733.19       1720.36        34.90 o                         
  24   2   4        318.11        351.11        32.43 o                         
  26   2   4       1030.60       1019.22        37.13 o                         
  28   2   4        268.45        213.84        36.16 o                         
  30   2   4        859.21        814.62        43.94 o                         
 -27   3   4        720.96        602.59        40.58 o                         
 -25   3   4       3247.79       3118.40        47.93 o                         
 -23   3   4       1747.05       1805.49        37.04 o                         
 -21   3   4       2933.53       2990.82        45.11 o                         
 -19   3   4       4917.55       5065.48        49.95 o                         
 -17   3   4       3054.16       3286.00        40.75 o                         
 -15   3   4       5517.87       5674.19        57.11 o                         
 -13   3   4       5928.52       6069.20        72.02 o                         
 -11   3   4      14459.58      14558.04       142.66 o                         
  -9   3   4       5634.55       5546.59        53.97 o                         
  -7   3   4      11144.00      10223.14        73.64 o                         
  -5   3   4       6449.37       6033.18        90.99 o                         
  -3   3   4      17422.33      18180.24       130.15 o                         
  -1   3   4      25857.59      24720.55       154.95 o                         
   1   3   4       3810.82       3552.58        45.45 o                         
   3   3   4      25760.03      25220.47       373.54 o                         
   5   3   4       7636.96       7676.06       114.97 o                         
   7   3   4       6600.90       6491.22        69.33 o                         
   9   3   4       9882.51       9239.66        65.76 o                         
  11   3   4       4413.30       4657.06        61.11 o                         
  13   3   4       5773.03       5646.26        55.94 o                         
  15   3   4       2593.31       2627.71        37.06 o                         
  17   3   4       3999.57       4061.66        50.86 o                         
  19   3   4       6864.54       7228.54        90.58 o                         
  21   3   4       2565.67       2615.14        62.86 o                         
  23   3   4       2479.88       2615.55        76.58 o                         
  25   3   4        859.34        849.22        37.38 o                         
  27   3   4       1069.86        968.08        40.13 o                         
 -26   4   4       1657.46       1436.32        49.32 o                         
 -24   4   4       4165.32       4099.59       185.58 o                         
 -22   4   4       3382.62       3420.31        67.13 o                         
 -20   4   4       3555.07       3695.55        43.56 o                         
 -18   4   4       2258.29       2543.65        70.45 o                         
 -16   4   4        135.54        169.58        30.23 o                         
 -14   4   4        971.59        930.55        31.52 o                         
 -12   4   4       3073.76       3034.22        38.05 o                         
 -10   4   4       9650.57       9631.19       137.51 o                         
  -8   4   4      19892.75      19714.51       148.47 o                         
  -6   4   4      12458.58      12351.75       102.94 o                         
  -4   4   4      18540.69      18656.75       221.09 o                         
  -2   4   4       5838.27       6141.66        72.01 o                         
   0   4   4        892.89        860.10        31.92 o                         
   2   4   4       1777.59       1728.80        32.93 o                         
   4   4   4       2447.15       2392.08        35.21 o                         
   6   4   4       6453.00       6573.79        63.53 o                         
   8   4   4      13286.65      13529.19       162.68 o                         
  10   4   4      14917.83      14949.08       186.87 o                         
  12   4   4      12916.84      13181.44       119.39 o                         
  14   4   4       3060.65       3135.58        40.94 o                         
  16   4   4        605.88        625.65        33.11 o                         
  18   4   4        598.70        692.62        36.81 o                         
  20   4   4        589.58        654.56        36.24 o                         
  22   4   4        961.09       1055.98        38.18 o                         
  24   4   4       1650.59       1543.59        40.79 o                         
  26   4   4       2099.97       2074.40       158.59 o                         
 -23   5   4        668.46        602.47        42.43 o                         
 -21   5   4       1224.46       1199.95        44.62 o                         
 -19   5   4       2122.27       2198.43        82.47 o                         
 -17   5   4       3646.51       4151.73        99.43 o                         
 -15   5   4       3821.11       3829.72        79.63 o                         
 -13   5   4       3933.19       4207.85        91.43 o                         
 -11   5   4       2848.39       3138.87        79.45 o                         
  -9   5   4       5529.40       5646.21        73.31 o                         
  -7   5   4       2733.43       2827.24        60.12 o                         
  -5   5   4       2849.77       3007.20        40.44 o                         
  -3   5   4       4501.30       4509.43        54.50 o                         
  -1   5   4       2017.99       2072.54        39.24 o                         
   1   5   4       8225.88       8617.08        64.25 o                         
   3   5   4       6297.79       6612.34        82.97 o                         
   5   5   4       4798.38       5081.88        46.80 o                         
   7   5   4       6246.73       6644.32        92.94 o                         
   9   5   4       2617.33       2729.31        37.99 o                         
  11   5   4       3271.87       3502.31        49.09 o                         
  13   5   4       2683.95       2892.73        46.48 o                         
  15   5   4       1482.12       1555.38        37.18 o                         
  17   5   4       1159.06       1178.19        35.85 o                         
  19   5   4       1611.01       1693.53        38.59 o                         
  21   5   4        779.47        716.55        56.17 o                         
  23   5   4       1242.00       1151.78        85.03 o                         
 -18   6   4       1174.64        926.79        42.74 o                         
 -16   6   4       3414.11       3182.09       179.46 o                         
 -14   6   4       2373.89       2286.87        78.84 o                         
 -12   6   4       1433.93       1483.54        52.18 o                         
 -10   6   4       1451.09       1525.09        38.98 o                         
  -8   6   4        293.63        332.63        34.87 o                         
  -6   6   4       1398.29       1516.51        41.45 o                         
  -4   6   4       1532.61       1600.64        53.78 o                         
  -2   6   4       8060.82       8372.07       150.65 o                         
   0   6   4      10201.25      10788.67       150.87 o                         
   2   6   4       6804.85       7111.80        77.99 o                         
   4   6   4       2641.88       2586.74        39.13 o                         
   6   6   4         78.37        115.82        32.07 o                         
   8   6   4        847.56        847.45        34.30 o                         
  10   6   4         61.90         83.95        32.77 o                         
  12   6   4       1260.17       1313.69        45.80 o                         
  14   6   4       3048.78       2839.86        60.04 o                         
  16   6   4       2729.50       2393.16        92.63 o                         
  18   6   4       4249.98       3649.43       133.14 o                         
  -9   7   4       1862.59       1642.38       112.26 o                         
  -7   7   4        869.52        672.52        43.52 o                         
  -5   7   4        392.77        370.12        44.49 o                         
  -3   7   4       2104.19       1846.20        56.61 o                         
  -1   7   4       1683.08       1606.17       124.18 o                         
   1   7   4       4717.30       4288.89       136.93 o                         
   3   7   4       1215.58       1272.03        60.02 o                         
   5   7   4       1242.70       1102.63        43.34 o                         
   7   7   4       1329.99       1189.87        39.03 o                         
   9   7   4        825.76        654.60        41.88 o                         
 -29   1   5          1.76         21.58        37.71 o                         
 -27   1   5         89.87        130.66        33.29 o                         
 -25   1   5        172.81        211.32        32.22 o                         
 -23   1   5         39.29         60.59        29.36 o                         
 -21   1   5          1.55          6.93        27.42 o                         
 -19   1   5       1271.69       1274.32        29.77 o                         
 -17   1   5         80.32         96.67        26.02 o                         
 -15   1   5        449.83        442.19        23.97 o                         
 -13   1   5       3606.71       3411.21        50.96 o                         
 -11   1   5       1116.83       1070.78        27.04 o                         
  -9   1   5        213.87        221.74        24.84 o                         
  -7   1   5       6140.27       5956.27        60.40 o                         
  -5   1   5      13619.86      13433.34       103.02 o                         
  -3   1   5       1192.93       1092.83        30.30 o                         
  -1   1   5        164.79        159.64        26.91 o                         
   1   1   5      16425.20      16295.94        85.51 o                         
   3   1   5       1235.59       1202.49        31.09 o                         
   5   1   5        498.64        488.33        27.57 o                         
   7   1   5       7042.28       6798.49        51.67 o                         
   9   1   5       1136.53       1104.28        29.01 o                         
  11   1   5       3757.20       3417.31        35.79 o                         
  13   1   5       5963.16       5837.25        58.37 o                         
  15   1   5        818.15        801.30        32.41 o                         
  17   1   5        106.37         92.10        31.63 o                         
  19   1   5       1554.66       1491.43        35.96 o                         
  21   1   5       2255.51       2407.42        44.00 o                         
  23   1   5        137.01        144.02        32.54 o                         
  25   1   5          5.29         38.86        34.39 o                         
  27   1   5        441.74        452.82        38.32 o                         
  29   1   5        106.87         96.05        39.61 o                         
 -28   2   5         23.32         20.47        36.39 o                         
 -26   2   5          4.04         22.45        32.82 o                         
 -24   2   5          0.01         11.33        31.90 o                         
 -22   2   5        293.35        269.39        31.68 o                         
 -20   2   5         25.83         54.08        26.48 o                         
 -18   2   5       2297.19       2342.70        50.24 o                         
 -16   2   5         27.26         34.99        26.32 o                         
 -14   2   5        525.61        443.42        26.16 o                         
 -12   2   5         32.33         63.53        27.87 o                         
 -10   2   5       2839.20       2923.29        49.88 o                         
  -8   2   5         24.31         10.44        23.57 o                         
  -6   2   5       1236.84       1151.46        27.49 o                         
  -4   2   5       3271.43       3159.46        34.30 o                         
  -2   2   5       1153.98       1325.32        30.25 o                         
   0   2   5         41.39         78.27        26.95 o                         
   2   2   5        638.40        641.04        29.72 o                         
   4   2   5        810.73        723.35        28.73 o                         
   6   2   5       1178.53       1109.34        28.94 o                         
   8   2   5       5576.72       5518.96        39.34 o                         
  10   2   5        355.63        347.49        28.02 o                         
  12   2   5        627.84        609.23        31.32 o                         
  14   2   5       1379.76       1309.28        34.97 o                         
  16   2   5        959.36        892.51        33.02 o                         
  18   2   5        239.23        244.89        29.89 o                         
  20   2   5        103.54        128.52        33.57 o                         
  22   2   5          1.74         11.85        27.85 o                         
  24   2   5         96.68        110.52        33.31 o                         
  26   2   5        192.49        182.89        34.95 o                         
  28   2   5          5.20         50.43        37.49 o                         
 -27   3   5         22.17          6.97        37.48 o                         
 -25   3   5        394.50        401.82        34.78 o                         
 -23   3   5        475.54        528.95        37.35 o                         
 -21   3   5         23.88         37.14        34.04 o                         
 -19   3   5         24.91         53.47        31.31 o                         
 -17   3   5         21.62         28.81        30.14 o                         
 -15   3   5       2907.03       2945.49        34.67 o                         
 -13   3   5        887.16        860.45        29.63 o                         
 -11   3   5       1701.96       1679.36        32.52 o                         
  -9   3   5         70.57         95.08        24.50 o                         
  -7   3   5       2357.34       2321.06        41.88 o                         
  -5   3   5        155.55        203.52        24.82 o                         
  -3   3   5       2728.31       2293.20        30.62 o                         
  -1   3   5       2067.63       1957.86        31.30 o                         
   1   3   5        247.48        288.36        26.25 o                         
   3   3   5       3588.12       3167.33        56.07 o                         
   5   3   5       2055.43       1995.51        36.61 o                         
   7   3   5        696.73        690.81        34.52 o                         
   9   3   5          7.28         26.82        28.82 o                         
  11   3   5       4983.95       4769.86        43.62 o                         
  13   3   5        142.10        137.32        31.21 o                         
  15   3   5        332.43        367.46        31.80 o                         
  17   3   5         43.13         77.21        33.62 o                         
  19   3   5       1547.13       1605.14        51.41 o                         
  21   3   5          6.98         24.97        30.49 o                         
  23   3   5        257.88        291.73        34.81 o                         
  25   3   5        132.33        173.08        35.24 o                         
  27   3   5         99.21        110.29        38.68 o                         
 -26   4   5         11.75         18.65        40.14 o                         
 -24   4   5         71.97        116.04        37.20 o                         
 -22   4   5         76.14         81.28        36.04 o                         
 -20   4   5        980.77        975.05        38.04 o                         
 -18   4   5        383.60        418.21        31.14 o                         
 -16   4   5        177.82        153.17        30.66 o                         
 -14   4   5          4.92          6.31        26.94 o                         
 -12   4   5        224.53        232.07        27.35 o                         
 -10   4   5        241.07        249.88        28.36 o                         
  -8   4   5       3183.06       2932.67        51.49 o                         
  -6   4   5        538.00        534.92        29.44 o                         
  -4   4   5       1791.24       1792.45        35.72 o                         
  -2   4   5        433.73        460.60        32.34 o                         
   0   4   5        945.53        899.12        36.06 o                         
   2   4   5        956.96        936.59        35.05 o                         
   4   4   5       2946.98       2773.05        58.69 o                         
   6   4   5       2473.18       2392.64        39.49 o                         
   8   4   5       1071.49       1084.41        33.94 o                         
  10   4   5        248.40        278.00        32.67 o                         
  12   4   5       1379.33       1463.07        39.00 o                         
  14   4   5         31.50         52.30        32.54 o                         
  16   4   5        900.54        922.91        35.53 o                         
  18   4   5        581.98        575.69        38.09 o                         
  20   4   5         15.44         29.63        36.27 o                         
  22   4   5         67.95        103.30        34.90 o                         
  24   4   5         69.51         97.64        37.90 o                         
 -21   5   5        683.25        768.59        41.01 o                         
 -19   5   5         82.02         85.68        35.94 o                         
 -17   5   5         37.94         57.50        34.16 o                         
 -15   5   5        420.14        443.51        35.15 o                         
 -13   5   5       4323.08       4349.29        86.60 o                         
 -11   5   5        118.72        139.33        33.02 o                         
  -9   5   5        159.23        169.96        31.23 o                         
  -7   5   5        130.14        132.78        31.35 o                         
  -5   5   5       2868.68       2981.27        44.39 o                         
  -3   5   5          0.04         11.07        31.71 o                         
  -1   5   5       2880.57       2869.27        39.95 o                         
   1   5   5       1251.60       1294.94        38.18 o                         
   3   5   5       1064.40       1147.91        37.57 o                         
   5   5   5        218.72        235.60        33.21 o                         
   7   5   5        515.76        567.17        33.56 o                         
   9   5   5        611.69        638.45        35.55 o                         
  11   5   5         14.34         31.73        31.71 o                         
  13   5   5       2001.94       2116.22        44.12 o                         
  15   5   5         77.55         76.25        33.95 o                         
  17   5   5        228.40        241.03        36.51 o                         
  19   5   5         79.43         83.60        34.12 o                         
  21   5   5        464.83        418.53        39.30 o                         
 -16   6   5         15.70         48.98        38.22 o                         
 -14   6   5          1.36         10.21        36.11 o                         
 -12   6   5         10.91         23.17        34.23 o                         
 -10   6   5        259.30        295.83        37.45 o                         
  -8   6   5        343.10        373.04        38.47 o                         
  -6   6   5        312.97        316.95        35.57 o                         
  -4   6   5        168.03        170.70        37.21 o                         
  -2   6   5        181.23        186.40        36.47 o                         
   0   6   5         33.18         11.89        37.89 o                         
   2   6   5         21.70         33.66        39.40 o                         
   4   6   5        666.40        653.56        40.53 o                         
   6   6   5        381.59        456.12        43.22 o                         
   8   6   5        214.69        221.90        35.93 o                         
  10   6   5         13.82         37.11        34.22 o                         
  12   6   5        191.29        209.51        35.00 o                         
  14   6   5        146.38        158.56        36.34 o                         
  16   6   5         92.55        110.09        37.70 o                         
  -7   7   5         28.58          6.20        40.69 o                         
  -5   7   5         73.33         92.21        42.98 o                         
  -3   7   5        643.99        548.55        43.97 o                         
  -1   7   5         66.31         55.84        51.01 o                         
   1   7   5         16.53         30.13        40.49 o                         
   3   7   5        211.55        203.73        41.26 o                         
   5   7   5        565.38        474.36        41.51 o                         
   7   7   5         46.23         62.25        39.89 o                         
 -30   0   6       2516.18       1888.21        64.10 o                         
 -28   0   6       1642.55       1788.23       113.94 o                         
 -26   0   6       5478.60       5769.26       153.83 o                         
 -24   0   6       5254.60       5299.77       149.02 o                         
 -22   0   6       1067.48       1083.08        42.29 o                         
 -20   0   6       9897.50      10051.45        64.13 o                         
 -18   0   6         61.92         66.45        32.43 o                         
 -16   0   6       3911.27       3931.56        69.34 o                         
 -14   0   6       6923.59       6590.85        54.70 o                         
 -12   0   6      11020.77      10572.01       100.50 o                         
 -10   0   6      35110.77      32799.35       261.15 o                         
  -8   0   6      10092.59       9495.23       109.74 o                         
  -6   0   6      51175.74      50993.23      1119.79 o                         
  -4   0   6      52310.08      52198.43       877.38 o                         
  -2   0   6        172.71        185.69        33.37 o                         
   0   0   6      31709.08      29261.41       612.41 o                         
   2   0   6       1467.69       1285.16        42.13 o                         
   4   0   6      30199.15      28649.27       131.38 o                         
   6   0   6      17354.28      15334.56        86.59 o                         
   8   0   6      14893.39      13381.91        94.84 o                         
  10   0   6      17686.77      17922.84       148.26 o                         
  12   0   6       3778.30       3953.06        52.46 o                         
  14   0   6       7569.88       7256.33        69.13 o                         
  16   0   6       2397.90       2430.55        54.75 o                         
  18   0   6       9774.55       9930.38        78.94 o                         
  20   0   6       1911.83       1862.02        49.64 o                         
  22   0   6       3223.44       3397.97       128.34 o                         
  24   0   6       4057.79       4230.23       128.63 o                         
  26   0   6        510.33        504.02        59.25 o                         
  28   0   6       1192.51       1351.23        62.79 o                         
  30   0   6         50.19         52.83        64.16 o                         
 -29   1   6        236.18        173.55        36.83 o                         
 -27   1   6       2621.17       2745.07        83.49 o                         
 -25   1   6        288.39        344.20        31.02 o                         
 -23   1   6       6306.93       6506.45        91.14 o                         
 -21   1   6       5279.67       5536.86        86.00 o                         
 -19   1   6       6110.76       6265.44        89.09 o                         
 -17   1   6       7694.64       7828.72       119.72 o                         
 -15   1   6       3634.20       3783.83        68.55 o                         
 -13   1   6      20332.04      19558.07       290.03 o                         
 -11   1   6      11254.77      10840.14        96.00 o                         
  -9   1   6       4348.08       3941.85        34.85 o                         
  -7   1   6      14465.39      12601.39       112.32 o                         
  -5   1   6      10921.53      10871.26       113.06 o                         
  -3   1   6      35088.86      33023.22       258.44 o                         
  -1   1   6      10329.08      10123.98        71.16 o                         
   1   1   6      27797.75      26176.35       145.52 o                         
   3   1   6      16567.64      15448.62        80.60 o                         
   5   1   6       4327.95       4335.67        39.42 o                         
   7   1   6      39535.75      36674.09       196.39 o                         
   9   1   6       4069.74       4086.51        37.38 o                         
  11   1   6      25683.39      24152.93       122.00 o                         
  13   1   6       1162.70       1018.70        30.43 o                         
  15   1   6       3798.48       3829.00        40.09 o                         
  17   1   6       8716.54       8666.10        60.29 o                         
  19   1   6       1231.60       1272.88        38.90 o                         
  21   1   6       5505.58       5771.00       125.07 o                         
  23   1   6       1273.67       1282.82        33.85 o                         
  25   1   6       1976.91       2086.94        61.57 o                         
  27   1   6       1659.36       1548.22        42.60 o                         
  29   1   6        345.90        299.30        41.07 o                         
 -28   2   6        185.92        174.03        35.87 o                         
 -26   2   6       2068.19       2098.61        39.85 o                         
 -24   2   6       2615.72       2720.65        43.84 o                         
 -22   2   6       4195.15       4342.12        50.18 o                         
 -20   2   6      14144.57      14782.03       192.44 o                         
 -18   2   6        540.89        549.30        26.10 o                         
 -16   2   6       7743.35       7723.80        85.46 o                         
 -14   2   6       6709.92       6544.06        62.14 o                         
 -12   2   6       1455.71       1503.62        32.51 o                         
 -10   2   6      14201.74      13992.83       164.96 o                         
  -8   2   6       5341.89       5435.14        44.31 o                         
  -6   2   6      21088.11      20185.66       147.79 o                         
  -4   2   6      45154.25      43859.31       365.22 o                         
  -2   2   6      11334.30      10613.62        75.52 o                         
   0   2   6      32863.89      31364.83       181.45 o                         
   2   2   6        929.47        843.62        29.33 o                         
   4   2   6        978.02        750.80        27.55 o                         
   6   2   6       2536.97       2489.55        32.89 o                         
   8   2   6      19355.80      19111.87       116.17 o                         
  10   2   6      20218.63      19825.57       161.59 o                         
  12   2   6      12252.91      11870.37       117.05 o                         
  14   2   6      18071.97      18331.16       132.08 o                         
  16   2   6       2507.60       2543.64        37.83 o                         
  18   2   6       3215.82       3113.53        41.96 o                         
  20   2   6        165.62        170.88        33.36 o                         
  22   2   6         98.93        141.52        34.74 o                         
  24   2   6       1414.09       1466.99        36.32 o                         
  26   2   6        886.18        931.93        37.42 o                         
  28   2   6       2819.38       2804.85       135.65 o                         
 -27   3   6       2026.07       1947.62        54.90 o                         
 -25   3   6        647.65        569.71        40.57 o                         
 -23   3   6       2401.34       2409.42        50.50 o                         
 -21   3   6       3632.88       3996.99        96.30 o                         
 -19   3   6       3519.33       3769.22        56.36 o                         
 -17   3   6       4499.81       4626.34        39.34 o                         
 -15   3   6       7194.43       7571.81       109.05 o                         
 -13   3   6       4385.17       4536.07        80.11 o                         
 -11   3   6       1504.50       1548.32        28.59 o                         
  -9   3   6       9558.05       9726.23        97.97 o                         
  -7   3   6      11465.82      11010.12       140.35 o                         
  -5   3   6      10560.65      10393.68       134.85 o                         
  -3   3   6      17175.54      16302.25       147.24 o                         
  -1   3   6       8019.80       8106.00        78.12 o                         
   1   3   6      22002.37      22195.83       175.52 o                         
   3   3   6       9312.89       8824.05        49.22 o                         
   5   3   6       1908.05       1908.51        32.16 o                         
   7   3   6      13079.97      13158.57       177.87 o                         
   9   3   6        808.89        832.36        33.33 o                         
  11   3   6       5246.83       5138.14        66.46 o                         
  13   3   6       6058.09       6079.62        54.90 o                         
  15   3   6       6653.40       6729.92        48.51 o                         
  17   3   6       5201.32       5233.54        83.08 o                         
  19   3   6       1490.42       1602.86        39.81 o                         
  21   3   6       2652.27       2819.47        59.44 o                         
  23   3   6       1420.40       1437.52        38.16 o                         
  25   3   6        797.33        824.44        37.50 o                         
  27   3   6        462.06        419.79        39.51 o                         
 -24   4   6       1151.85        994.64        52.41 o                         
 -22   4   6       1178.12       1204.45        48.09 o                         
 -20   4   6       1334.60       1397.10        50.23 o                         
 -18   4   6        536.64        558.29        33.11 o                         
 -16   4   6       4338.87       4418.20        53.45 o                         
 -14   4   6       5552.89       5907.51       102.68 o                         
 -12   4   6       6941.95       7223.15       102.22 o                         
 -10   4   6      10329.53      10217.04        72.18 o                         
  -8   4   6       8641.69       8947.24        97.73 o                         
  -6   4   6       5899.78       5966.94        65.46 o                         
  -4   4   6       1726.19       1743.66        33.71 o                         
  -2   4   6        588.82        626.35        32.43 o                         
   0   4   6       6345.82       6255.85        50.93 o                         
   2   4   6       6408.47       6720.35       133.21 o                         
   4   4   6      11832.61      11970.18        72.24 o                         
   6   4   6      14737.87      14824.75       386.58 o                         
   8   4   6       8221.57       8249.41        83.84 o                         
  10   4   6       3331.74       3527.10        65.09 o                         
  12   4   6        993.73       1097.31        35.92 o                         
  14   4   6       1439.27       1490.04        38.07 o                         
  16   4   6       1523.86       1476.60        38.36 o                         
  18   4   6       1483.48       1656.52        41.18 o                         
  20   4   6       2385.57       2456.34        64.87 o                         
  22   4   6       2693.66       2638.39        45.29 o                         
  24   4   6       1435.25       1303.13        41.86 o                         
 -21   5   6        929.39        791.38        42.27 o                         
 -19   5   6       2367.70       2332.87       101.85 o                         
 -17   5   6       2008.74       2025.84        40.83 o                         
 -15   5   6       3832.19       4354.20        70.85 o                         
 -13   5   6       3779.94       4028.88        76.64 o                         
 -11   5   6       4293.37       4353.51        84.43 o                         
  -9   5   6       3254.15       3448.93        40.91 o                         
  -7   5   6       1869.42       1968.38        37.81 o                         
  -5   5   6       2819.90       2970.57        46.52 o                         
  -3   5   6       1319.29       1426.91        40.54 o                         
  -1   5   6       4824.85       4977.97        47.72 o                         
   1   5   6       5857.51       5819.28        70.41 o                         
   3   5   6       5372.19       5831.98        56.61 o                         
   5   5   6       7616.92       8050.72        81.10 o                         
   7   5   6       4297.17       4481.15        48.53 o                         
   9   5   6       2658.46       2717.87        49.20 o                         
  11   5   6       1819.73       1947.60        48.83 o                         
  13   5   6        798.30        821.23        35.60 o                         
  15   5   6        741.44        762.68        36.22 o                         
  17   5   6       1447.01       1431.83        41.26 o                         
  19   5   6       1520.08       1534.78        56.66 o                         
  21   5   6       1732.26       1441.10        79.92 o                         
 -16   6   6       1184.12       1151.34        93.74 o                         
 -14   6   6        355.80        317.84        38.98 o                         
 -12   6   6       1162.62       1141.04        40.18 o                         
 -10   6   6        732.48        782.25        39.14 o                         
  -8   6   6       3310.58       3479.06        80.62 o                         
  -6   6   6       3981.29       4298.92        95.74 o                         
  -4   6   6       5765.87       5790.05        63.82 o                         
  -2   6   6       4346.72       4526.01       110.44 o                         
   0   6   6       2118.93       2201.64        63.18 o                         
   2   6   6       2619.62       2666.20        82.17 o                         
   4   6   6        486.47        520.88        39.80 o                         
   6   6   6        716.86        726.49        40.50 o                         
   8   6   6        225.68        227.42        40.93 o                         
  10   6   6       2085.93       2132.77        57.47 o                         
  12   6   6       5120.48       4934.54       133.10 o                         
  14   6   6       2402.00       2307.72        69.54 o                         
  16   6   6       2690.38       2208.22       110.32 o                         
  -5   7   6       2140.08       1815.71       205.66 o                         
  -3   7   6        805.50        737.87        74.95 o                         
  -1   7   6       2009.52       2014.37       151.98 o                         
   1   7   6       1939.41       1842.13       119.04 o                         
   3   7   6       2625.25       2329.81       154.78 o                         
   5   7   6       2111.50       1773.55       139.34 o                         
 -29   1   7          2.23         49.62        36.58 o                         
 -27   1   7        208.31        233.75        32.98 o                         
 -25   1   7         51.39         74.55        28.39 o                         
 -23   1   7        278.13        323.75        29.40 o                         
 -21   1   7         12.85         30.56        27.26 o                         
 -19   1   7       2950.10       2982.16        45.92 o                         
 -17   1   7       1604.70       1546.12        27.66 o                         
 -15   1   7        119.88        137.24        24.83 o                         
 -13   1   7       2217.80       2107.99        29.42 o                         
 -11   1   7       1359.37       1320.48        30.01 o                         
  -9   1   7       4843.19       4716.94        68.29 o                         
  -7   1   7       2502.28       2341.41        33.12 o                         
  -5   1   7       2235.91       2109.85        29.18 o                         
  -3   1   7        723.07        717.65        26.44 o                         
  -1   1   7       9108.21       8532.52        80.38 o                         
   1   1   7       5686.11       5573.29        40.28 o                         
   3   1   7        624.43        708.97        26.13 o                         
   5   1   7         14.82          7.89        24.35 o                         
   7   1   7      16938.58      16264.40       105.31 o                         
   9   1   7       7231.42       7334.69        60.23 o                         
  11   1   7          2.12         41.65        24.97 o                         
  13   1   7        326.98        368.50        25.99 o                         
  15   1   7       2059.04       1993.34        35.84 o                         
  17   1   7       1834.12       1843.87        35.42 o                         
  19   1   7        306.15        328.29        33.83 o                         
  21   1   7        243.11        254.05        34.46 o                         
  23   1   7        187.76        244.77        33.25 o                         
  25   1   7        369.63        386.40        36.58 o                         
  27   1   7         70.48         64.40        35.04 o                         
  29   1   7          0.28         30.07        40.64 o                         
 -28   2   7         13.42         36.13        36.15 o                         
 -26   2   7         94.61         99.60        34.63 o                         
 -24   2   7         82.22        124.77        30.93 o                         
 -22   2   7         40.00         70.08        28.37 o                         
 -20   2   7        528.22        509.13        28.13 o                         
 -18   2   7        366.60        376.69        29.64 o                         
 -16   2   7        788.92        823.81        25.81 o                         
 -14   2   7        915.82        879.29        26.74 o                         
 -12   2   7       2829.55       2692.00        30.87 o                         
 -10   2   7          9.78         28.68        24.06 o                         
  -8   2   7       1366.58       1324.78        25.79 o                         
  -6   2   7        414.35        436.84        24.60 o                         
  -4   2   7         87.20         92.03        24.31 o                         
  -2   2   7         17.00         15.90        24.13 o                         
   0   2   7       4838.43       5057.00        38.35 o                         
   2   2   7         55.54         72.45        25.44 o                         
   4   2   7        120.66         80.84        24.64 o                         
   6   2   7          8.84         24.03        23.02 o                         
   8   2   7        203.97        233.25        25.61 o                         
  10   2   7        460.50        411.70        26.24 o                         
  12   2   7       1943.87       1886.76        32.60 o                         
  14   2   7       1091.78       1043.29        32.18 o                         
  16   2   7         17.41         32.47        31.05 o                         
  18   2   7          0.83         45.05        32.77 o                         
  20   2   7        108.71        100.32        32.92 o                         
  22   2   7          1.65         59.17        34.94 o                         
  24   2   7         91.91         96.35        34.18 o                         
  26   2   7         93.20        114.20        33.71 o                         
  28   2   7          0.12          5.01        39.35 o                         
 -27   3   7          0.25         10.56        36.55 o                         
 -25   3   7       1318.53       1250.65        39.08 o                         
 -23   3   7         33.47         59.21        33.43 o                         
 -21   3   7         35.18         54.98        31.03 o                         
 -19   3   7          6.02         41.76        31.36 o                         
 -17   3   7       4249.36       4394.21        63.87 o                         
 -15   3   7         27.43         24.63        27.46 o                         
 -13   3   7       1509.02       1537.63        29.36 o                         
 -11   3   7       3254.73       3336.82        51.20 o                         
  -9   3   7       8087.91       7907.94        86.40 o                         
  -7   3   7         36.48         32.94        24.93 o                         
  -5   3   7       1370.90       1445.11        29.11 o                         
  -3   3   7       4409.00       4291.34        50.07 o                         
  -1   3   7       4438.87       4704.09        97.47 o                         
   1   3   7       4118.61       4086.39        52.21 o                         
   3   3   7        675.92        709.70        29.23 o                         
   5   3   7       2803.70       2688.23        32.76 o                         
   7   3   7       1050.11       1063.46        30.23 o                         
   9   3   7       5844.47       5787.47        58.85 o                         
  11   3   7        501.58        516.14        31.89 o                         
  13   3   7        322.44        320.26        31.32 o                         
  15   3   7       1959.05       1938.61        36.81 o                         
  17   3   7       3620.98       3742.79        87.07 o                         
  19   3   7          9.49         30.84        36.46 o                         
  21   3   7          1.60         -2.85        35.60 o                         
  23   3   7        722.97        732.12        38.59 o                         
  25   3   7        552.43        527.03        36.76 o                         
  27   3   7         33.34         49.38        39.80 o                         
 -24   4   7         99.75         93.45        36.55 o                         
 -22   4   7        335.60        329.54        35.06 o                         
 -20   4   7         49.19         69.23        30.55 o                         
 -18   4   7        372.60        424.52        33.45 o                         
 -16   4   7         57.45         66.06        31.44 o                         
 -14   4   7       1209.45       1161.28        32.67 o                         
 -12   4   7        219.04        232.40        27.55 o                         
 -10   4   7        414.98        454.36        29.27 o                         
  -8   4   7       3313.98       3240.85        42.37 o                         
  -6   4   7        339.37        301.50        29.09 o                         
  -4   4   7         59.43         75.63        30.73 o                         
  -2   4   7        242.34        223.80        30.81 o                         
   0   4   7       2129.22       2077.32        44.33 o                         
   2   4   7       1862.96       1844.41        35.32 o                         
   4   4   7        556.14        560.06        34.15 o                         
   6   4   7          2.95         -0.28        34.47 o                         
   8   4   7         89.35         71.02        32.24 o                         
  10   4   7        807.39        812.80        36.25 o                         
  12   4   7        897.48        921.54        36.51 o                         
  14   4   7         68.89         58.19        30.16 o                         
  16   4   7         21.70         30.36        33.65 o                         
  18   4   7        129.35        152.23        36.29 o                         
  20   4   7         10.24         63.02        38.50 o                         
  22   4   7        182.33        154.95        41.48 o                         
  24   4   7          0.03         17.35        39.57 o                         
 -21   5   7          1.20         24.73        38.92 o                         
 -19   5   7        346.62        318.12        39.56 o                         
 -17   5   7         10.01         26.50        36.34 o                         
 -15   5   7       1126.55       1190.62        38.85 o                         
 -13   5   7        975.54        903.81        33.86 o                         
 -11   5   7        107.83        128.68        33.13 o                         
  -9   5   7          1.28         22.16        32.77 o                         
  -7   5   7       1530.28       1593.53        37.64 o                         
  -5   5   7        223.69        246.33        41.89 o                         
  -3   5   7         11.34         55.80        37.14 o                         
  -1   5   7       1724.78       1826.66        40.30 o                         
   1   5   7        338.25        363.17        36.88 o                         
   3   5   7        237.81        295.22        36.21 o                         
   5   5   7         14.22         17.95        35.92 o                         
   7   5   7       1796.09       1953.65        59.14 o                         
   9   5   7         75.71         91.38        38.66 o                         
  11   5   7        155.13        166.63        33.76 o                         
  13   5   7        374.18        412.32        36.97 o                         
  15   5   7        945.02       1014.48        37.84 o                         
  17   5   7          0.80         15.93        36.52 o                         
  19   5   7        228.53        287.47        40.94 o                         
  21   5   7        217.05        251.32        45.49 o                         
 -14   6   7         44.24         78.77        38.44 o                         
 -12   6   7        250.13        256.92        38.62 o                         
 -10   6   7         35.59         88.80        34.79 o                         
  -8   6   7        155.24        210.95        40.22 o                         
  -6   6   7        357.48        348.72        37.87 o                         
  -4   6   7         42.75         81.80        46.11 o                         
  -2   6   7         96.63         71.00        39.55 o                         
   0   6   7        144.76        161.34        36.23 o                         
   2   6   7         72.85        109.33        38.63 o                         
   4   6   7        249.92        240.29        40.64 o                         
   6   6   7         92.43        105.39        39.54 o                         
   8   6   7         15.03          5.10        40.67 o                         
  10   6   7         76.87         68.18        41.72 o                         
  12   6   7        240.54        247.97        40.63 o                         
  14   6   7        228.70        198.66        43.02 o                         
  -1   7   7        173.97        153.44        52.77 o                         
   1   7   7        230.59        165.44        41.36 o                         
 -28   0   8       1051.88        958.81        51.92 o                         
 -26   0   8       3707.02       3661.24       233.61 o                         
 -24   0   8         99.77        166.94        41.09 o                         
 -22   0   8       4362.48       4314.01        69.34 o                         
 -20   0   8        638.23        616.53        35.54 o                         
 -18   0   8       3606.58       3843.57        78.58 o                         
 -16   0   8      12902.00      12667.38        65.99 o                         
 -14   0   8       4798.10       4806.55        49.72 o                         
 -12   0   8      36564.88      35660.06       396.31 o                         
 -10   0   8       3827.16       3840.68        54.33 o                         
  -8   0   8      19989.73      19239.36        80.49 o                         
  -6   0   8         29.60         72.12        30.48 o                         
  -4   0   8       4711.42       4325.07        79.94 o                         
  -2   0   8      39561.47      37746.14       472.73 o                         
   0   0   8      15405.05      14230.03       262.03 o                         
   2   0   8      37532.36      35008.53       161.04 o                         
   4   0   8       8460.17       8136.52        80.44 o                         
   6   0   8       6944.19       6354.75        57.11 o                         
   8   0   8      10455.51      10661.17        77.36 o                         
  10   0   8        529.45        445.70        34.53 o                         
  12   0   8       6494.09       6262.87        97.87 o                         
  14   0   8       4099.01       4049.32        51.08 o                         
  16   0   8       8021.79       7691.56        98.60 o                         
  18   0   8       9406.27       9428.14       115.59 o                         
  20   0   8       4416.87       4697.59        91.32 o                         
  22   0   8       3108.90       3282.61       125.45 o                         
  24   0   8          2.15         16.31        46.59 o                         
  26   0   8        258.35        274.58        59.79 o                         
  28   0   8        187.40        183.91        63.03 o                         
 -29   1   8       1409.44       1150.25        43.71 o                         
 -27   1   8        328.29        337.53        32.68 o                         
 -25   1   8       1244.99       1347.09        54.60 o                         
 -23   1   8       3087.57       3218.16        47.31 o                         
 -21   1   8       2401.93       2527.64        41.57 o                         
 -19   1   8      14256.41      14475.48       228.75 o                         
 -17   1   8       4488.68       4607.52        52.19 o                         
 -15   1   8      13580.30      13673.35       101.87 o                         
 -13   1   8       1129.24       1187.89        26.99 o                         
 -11   1   8       8782.01       8728.17       115.95 o                         
  -9   1   8       9849.22       9128.45        64.63 o                         
  -7   1   8       1299.94       1338.73        27.51 o                         
  -5   1   8      26098.33      24763.95       242.90 o                         
  -3   1   8       3815.83       3766.88        33.44 o                         
  -1   1   8      47697.80      46534.10       344.50 o                         
   1   1   8      17611.32      17455.15       163.15 o                         
   3   1   8       8493.96       8018.55        54.21 o                         
   5   1   8      21994.76      20254.56       157.39 o                         
   7   1   8        220.32        247.62        23.97 o                         
   9   1   8       7183.26       6736.35        45.19 o                         
  11   1   8       7423.18       7054.55        51.93 o                         
  13   1   8       2630.08       2834.47        34.72 o                         
  15   1   8      12397.59      12274.24        75.06 o                         
  17   1   8       1429.11       1518.24        35.12 o                         
  19   1   8       5124.66       5207.84        45.09 o                         
  21   1   8       2360.41       2389.09        42.94 o                         
  23   1   8        942.95       1041.44        39.91 o                         
  25   1   8       1143.83       1119.57        46.74 o                         
  27   1   8        313.35        322.27        39.75 o                         
  29   1   8        708.40        612.42        44.04 o                         
 -28   2   8        889.59        757.67        39.50 o                         
 -26   2   8       2341.05       2068.67        40.36 o                         
 -24   2   8        897.81        964.56        34.81 o                         
 -22   2   8       7233.05       7779.62        89.04 o                         
 -20   2   8       2797.68       2820.28        35.94 o                         
 -18   2   8       7929.47       8161.43       102.29 o                         
 -16   2   8       5102.10       4936.46        48.18 o                         
 -14   2   8        336.04        321.91        26.17 o                         
 -12   2   8      13337.91      13324.64       120.52 o                         
 -10   2   8       3383.89       3453.53        47.71 o                         
  -8   2   8      20894.10      20429.41       214.39 o                         
  -6   2   8      20827.50      20548.34       139.52 o                         
  -4   2   8      15113.64      14770.20        76.42 o                         
  -2   2   8      12485.89      11914.89        92.23 o                         
   0   2   8       1987.70       2078.19        30.30 o                         
   2   2   8       4356.36       4064.57        52.24 o                         
   4   2   8       3639.50       3681.47        36.42 o                         
   6   2   8       7727.77       7415.95        47.22 o                         
   8   2   8      11697.72      11386.39        58.10 o                         
  10   2   8      15157.45      15002.00       113.76 o                         
  12   2   8      21533.10      20929.51       156.96 o                         
  14   2   8       2800.65       2748.71        36.29 o                         
  16   2   8       1193.61       1304.09        34.12 o                         
  18   2   8        296.88        307.95        35.68 o                         
  20   2   8          5.16         14.73        36.04 o                         
  22   2   8       1840.84       1925.77        41.52 o                         
  24   2   8       1515.85       1582.73        74.10 o                         
  26   2   8       3181.76       3090.54       122.61 o                         
  28   2   8       1802.01       1637.41        78.59 o                         
 -25   3   8       1787.04       1644.86        77.76 o                         
 -23   3   8       2751.52       2783.97        75.12 o                         
 -21   3   8       1894.17       1968.78        36.97 o                         
 -19   3   8       4742.98       5049.58        84.28 o                         
 -17   3   8       2610.51       2854.70        62.93 o                         
 -15   3   8       3020.17       3068.82        48.65 o                         
 -13   3   8       2481.78       2554.91        39.41 o                         
 -11   3   8      10193.81      10405.39       174.91 o                         
  -9   3   8       3377.37       3353.73        45.37 o                         
  -7   3   8       2724.05       2774.41        31.89 o                         
  -5   3   8      21332.59      21346.43       148.74 o                         
  -3   3   8       7577.99       7496.19        46.85 o                         
  -1   3   8      15898.45      15388.69       161.78 o                         
   1   3   8       6210.11       6111.92        77.27 o                         
   3   3   8       2918.03       3063.46        34.29 o                         
   5   3   8       8099.78       8207.91       113.33 o                         
   7   3   8       1136.87       1187.14        31.08 o                         
   9   3   8       4709.36       4765.16        46.51 o                         
  11   3   8       8197.07       8173.91        70.46 o                         
  13   3   8       2131.83       2107.01        37.18 o                         
  15   3   8       4657.08       4818.25        44.20 o                         
  17   3   8       3680.03       3792.08        54.67 o                         
  19   3   8       3628.10       3689.21        46.05 o                         
  21   3   8        982.34       1037.16        37.61 o                         
  23   3   8        455.54        529.75        38.93 o                         
  25   3   8        509.23        488.36        38.97 o                         
 -22   4   8        554.52        518.27        37.19 o                         
 -20   4   8        417.43        426.86        32.48 o                         
 -18   4   8       2543.39       2747.96        66.88 o                         
 -16   4   8       4769.10       4971.38        67.32 o                         
 -14   4   8       5553.42       5580.10       120.23 o                         
 -12   4   8      11668.94      12128.46       143.95 o                         
 -10   4   8       4690.13       4927.74        66.09 o                         
  -8   4   8       1645.59       1694.25        34.64 o                         
  -6   4   8       1162.38       1267.62        34.12 o                         
  -4   4   8       2125.93       2205.29        33.27 o                         
  -2   4   8       3767.70       3872.22        45.78 o                         
   0   4   8       6403.39       6900.58        81.64 o                         
   2   4   8      10845.59      10932.03       129.88 o                         
   4   4   8      12950.14      13050.90       156.08 o                         
   6   4   8       5390.27       5576.83        95.58 o                         
   8   4   8       2168.79       2256.51        43.05 o                         
  10   4   8       1451.21       1516.22        36.84 o                         
  12   4   8        732.05        719.27        36.45 o                         
  14   4   8        910.21        996.79        37.93 o                         
  16   4   8       2469.96       2652.40        43.39 o                         
  18   4   8       3675.28       3828.42        59.38 o                         
  20   4   8       2315.55       2253.88        85.31 o                         
  22   4   8       1208.26       1183.29        46.10 o                         
 -19   5   8       1320.80       1193.29        42.96 o                         
 -17   5   8       2843.88       2829.66        87.37 o                         
 -15   5   8       3028.10       3267.78       109.47 o                         
 -13   5   8       2204.12       2361.87        67.90 o                         
 -11   5   8       2129.61       2358.05        39.00 o                         
  -9   5   8       1904.90       1972.53        45.06 o                         
  -7   5   8       3232.56       3307.52        40.24 o                         
  -5   5   8       2230.27       2339.74        58.45 o                         
  -3   5   8       3292.73       3599.65        45.71 o                         
  -1   5   8       2635.16       2752.77        67.85 o                         
   1   5   8       3429.19       3511.16        46.96 o                         
   3   5   8       6893.37       7101.50       246.03 o                         
   5   5   8       3736.59       3790.75        78.72 o                         
   7   5   8       2993.68       3006.43        46.05 o                         
   9   5   8       1570.37       1691.04        41.57 o                         
  11   5   8        987.01       1052.15        45.42 o                         
  13   5   8       1111.44       1191.75        40.92 o                         
  15   5   8       1643.83       1670.07        46.56 o                         
  17   5   8       1144.54       1148.50        42.30 o                         
  19   5   8        987.71        822.51        44.33 o                         
 -14   6   8       1225.95       1004.38        47.94 o                         
 -12   6   8        489.78        512.06        37.71 o                         
 -10   6   8       3153.55       2948.43       103.84 o                         
  -8   6   8       4349.94       4299.86       332.68 o                         
  -6   6   8       5884.02       5871.28       279.40 o                         
  -4   6   8       4229.46       4328.58       164.42 o                         
  -2   6   8        972.85        957.82        43.73 o                         
   0   6   8        710.80        735.01        43.08 o                         
   2   6   8         21.96         78.89        39.64 o                         
   4   6   8        721.61        650.64        45.15 o                         
   6   6   8       2170.24       2012.76        48.22 o                         
   8   6   8       3955.43       3971.17       207.43 o                         
  10   6   8       4594.96       4313.35       295.78 o                         
  12   6   8       1488.41       1339.03        67.29 o                         
  14   6   8       1877.41       1730.26        48.45 o                         
 -27   1   9        121.06        139.46        32.68 o                         
 -25   1   9         54.49         72.98        31.06 o                         
 -23   1   9         77.00         82.35        28.48 o                         
 -21   1   9        998.40       1004.96        29.26 o                         
 -19   1   9          8.52          8.84        27.16 o                         
 -17   1   9         17.09         46.06        28.21 o                         
 -15   1   9          1.37         -3.88        24.60 o                         
 -13   1   9       1302.56       1304.67        27.78 o                         
 -11   1   9       2681.25       2586.64        30.73 o                         
  -9   1   9       1116.21       1123.85        27.25 o                         
  -7   1   9       1141.43       1065.84        26.17 o                         
  -5   1   9        347.33        310.85        24.32 o                         
  -3   1   9       6023.02       5998.25        49.13 o                         
  -1   1   9       3035.90       2990.18        39.24 o                         
   1   1   9        317.69        321.71        24.18 o                         
   3   1   9       1573.25       1536.05        27.38 o                         
   5   1   9       6708.33       6367.06        41.84 o                         
   7   1   9         20.95         27.69        24.10 o                         
   9   1   9          2.82         11.55        25.08 o                         
  11   1   9         94.59         72.35        24.07 o                         
  13   1   9       1458.01       1410.69        30.57 o                         
  15   1   9        551.79        580.67        27.73 o                         
  17   1   9         19.37         51.63        30.31 o                         
  19   1   9        377.51        418.96        34.58 o                         
  21   1   9        136.53        169.10        33.62 o                         
  23   1   9        222.28        224.02        37.02 o                         
  25   1   9         46.19         43.81        38.60 o                         
  27   1   9        134.24        161.25        40.74 o                         
 -26   2   9        331.80        306.24        35.73 o                         
 -24   2   9         72.47         83.81        34.62 o                         
 -22   2   9         81.91         86.85        28.84 o                         
 -20   2   9          3.52          8.70        28.96 o                         
 -18   2   9        118.19        140.32        27.23 o                         
 -16   2   9          1.99          5.35        27.52 o                         
 -14   2   9       1104.63       1088.79        28.57 o                         
 -12   2   9       3218.00       3132.37        33.77 o                         
 -10   2   9          0.93         22.89        25.72 o                         
  -8   2   9        991.00        944.03        28.40 o                         
  -6   2   9         20.17         55.73        24.63 o                         
  -4   2   9        159.20        129.03        23.39 o                         
  -2   2   9       1697.93       1597.10        27.88 o                         
   0   2   9        497.30        510.46        26.64 o                         
   2   2   9       1201.69       1202.36        27.06 o                         
   4   2   9         23.24         43.18        25.65 o                         
   6   2   9         42.78         71.95        25.28 o                         
   8   2   9         97.79         79.60        25.97 o                         
  10   2   9        548.50        520.03        27.69 o                         
  12   2   9        173.91        213.98        25.73 o                         
  14   2   9       1497.92       1491.76        30.65 o                         
  16   2   9          1.27         21.14        30.20 o                         
  18   2   9        905.31        906.07        36.48 o                         
  20   2   9          0.08          1.77        35.37 o                         
  22   2   9        111.60        115.69        37.14 o                         
  24   2   9         19.17         21.30        40.45 o                         
  26   2   9          4.24         35.10        38.60 o                         
 -25   3   9          6.39         -4.09        34.88 o                         
 -23   3   9        110.35        105.60        33.56 o                         
 -21   3   9        196.20        187.49        30.47 o                         
 -19   3   9       1623.89       1751.49        50.55 o                         
 -17   3   9        712.58        728.20        29.41 o                         
 -15   3   9         57.28         56.13        26.81 o                         
 -13   3   9        122.79        137.81        26.62 o                         
 -11   3   9        383.27        413.86        25.99 o                         
  -9   3   9        848.68        859.55        27.37 o                         
  -7   3   9       2048.79       2015.32        30.27 o                         
  -5   3   9       1196.92       1183.21        27.46 o                         
  -3   3   9        848.99        815.75        30.16 o                         
  -1   3   9        152.63        120.21        23.47 o                         
   1   3   9         35.60         61.84        27.56 o                         
   3   3   9       1941.28       1763.07        31.16 o                         
   5   3   9          0.04         41.66        26.78 o                         
   7   3   9       1960.24       1939.41        33.54 o                         
   9   3   9       1156.53       1143.63        29.29 o                         
  11   3   9        539.18        568.43        28.98 o                         
  13   3   9          3.13         31.88        30.32 o                         
  15   3   9        511.63        561.01        30.88 o                         
  17   3   9        356.45        388.13        34.16 o                         
  19   3   9         40.34         68.01        34.67 o                         
  21   3   9        189.20        218.53        39.13 o                         
  23   3   9        218.84        245.50        40.13 o                         
  25   3   9         70.06         81.95        41.82 o                         
 -22   4   9         11.75         25.80        34.12 o                         
 -20   4   9          2.67         10.97        32.91 o                         
 -18   4   9          5.99         22.59        33.41 o                         
 -16   4   9        234.05        251.64        31.78 o                         
 -14   4   9        237.83        260.25        31.75 o                         
 -12   4   9       1326.32       1375.06        29.01 o                         
 -10   4   9         13.74         19.27        27.98 o                         
  -8   4   9        402.32        401.17        29.53 o                         
  -6   4   9         73.36         80.33        33.11 o                         
  -4   4   9       1895.97       1922.54        44.86 o                         
  -2   4   9       1089.67       1140.69        31.44 o                         
   0   4   9       1929.18       1904.04        45.37 o                         
   2   4   9        945.26       1003.15        30.93 o                         
   4   4   9         73.74         72.56        30.18 o                         
   6   4   9        204.90        227.13        32.63 o                         
   8   4   9       1077.10       1102.52        38.42 o                         
  10   4   9        296.03        323.86        33.67 o                         
  12   4   9        339.71        358.77        31.78 o                         
  14   4   9         11.21         24.97        35.11 o                         
  16   4   9         66.27         77.59        35.57 o                         
  18   4   9         10.66         32.54        33.13 o                         
  20   4   9         73.95         70.48        40.61 o                         
  22   4   9         68.98         75.51        40.71 o                         
 -19   5   9         93.40         92.47        37.57 o                         
 -17   5   9        478.86        507.74        36.58 o                         
 -15   5   9        175.00        202.70        34.80 o                         
 -13   5   9        433.32        433.60        34.25 o                         
 -11   5   9         14.21         32.66        33.11 o                         
  -9   5   9       1185.85       1203.95        36.81 o                         
  -7   5   9       1336.39       1357.05        39.01 o                         
  -5   5   9         79.63         90.32        38.52 o                         
  -3   5   9        457.91        519.79        34.14 o                         
  -1   5   9         22.24         51.31        36.39 o                         
   1   5   9        562.44        611.27        35.04 o                         
   3   5   9         18.83         20.50        36.74 o                         
   5   5   9       2117.23       2252.33        97.85 o                         
   7   5   9          0.14          6.31        39.32 o                         
   9   5   9          0.05         39.13        40.77 o                         
  11   5   9        638.31        705.93        43.86 o                         
  13   5   9       1028.55       1022.98        45.75 o                         
  15   5   9         12.63         20.70        41.69 o                         
  17   5   9         30.33         47.05        39.65 o                         
 -12   6   9        609.74        491.17        43.79 o                         
 -10   6   9         16.28         23.43        42.99 o                         
  -8   6   9          0.94         21.52        42.56 o                         
  -6   6   9          0.07         18.75        41.57 o                         
  -4   6   9        162.85        167.72        48.89 o                         
  -2   6   9        428.55        390.01        42.02 o                         
   0   6   9        146.21        138.73        41.82 o                         
   2   6   9         82.05        131.65        41.62 o                         
   4   6   9          3.03        101.44        45.78 o                         
   6   6   9          0.69         32.21        41.37 o                         
   8   6   9        174.40        172.71        42.77 o                         
  10   6   9        226.44        222.55        43.40 o                         
  12   6   9          8.06         19.95        39.41 o                         
 -26   0  10        162.85        143.33        41.24 o                         
 -24   0  10       2115.24       2190.12        50.01 o                         
 -22   0  10        587.37        568.72        40.36 o                         
 -20   0  10       2605.81       2943.51        68.65 o                         
 -18   0  10      11655.49      11643.29       217.56 o                         
 -16   0  10       3390.85       3416.29       134.96 o                         
 -14   0  10       9190.19       9822.58       161.96 o                         
 -12   0  10       2498.26       2618.08        61.16 o                         
 -10   0  10       3340.97       3558.00        87.29 o                         
  -8   0  10      17323.97      17200.80       384.24 o                         
  -6   0  10       3692.56       3676.97        66.92 o                         
  -4   0  10      26274.35      24929.67       500.42 o                         
  -2   0  10       2539.77       2386.43        43.01 o                         
   0   0  10      18863.47      18276.01       101.22 o                         
   2   0  10      12674.96      12388.14       104.66 o                         
   4   0  10       3176.75       3420.11        48.97 o                         
   6   0  10       4162.74       4209.16        47.48 o                         
   8   0  10         25.75         40.15        35.44 o                         
  10   0  10       9359.73       9093.96        62.39 o                         
  12   0  10       7950.71       7795.23        70.62 o                         
  14   0  10      12776.96      12535.38       132.61 o                         
  16   0  10       5876.39       6039.28        80.04 o                         
  18   0  10       1886.92       2048.84        47.77 o                         
  20   0  10       1118.58       1179.37        52.83 o                         
  22   0  10          2.60         36.21        50.24 o                         
  24   0  10        811.50        748.63        56.61 o                         
  26   0  10        425.69        427.08        55.80 o                         
 -27   1  10       1767.83       1606.01        87.30 o                         
 -25   1  10       1180.25       1050.12        31.86 o                         
 -23   1  10       1638.41       1762.97        49.41 o                         
 -21   1  10       4205.27       4488.91        55.14 o                         
 -19   1  10       1926.24       2048.27        41.04 o                         
 -17   1  10       9010.61       9234.88        81.94 o                         
 -15   1  10       5780.66       5700.94        83.40 o                         
 -13   1  10       3436.67       3579.57        68.14 o                         
 -11   1  10       9579.37       9346.31       108.36 o                         
  -9   1  10        584.05        677.08        27.25 o                         
  -7   1  10      15009.15      14933.01       179.98 o                         
  -5   1  10       4947.15       4889.23        64.57 o                         
  -3   1  10       6165.99       6162.00        57.54 o                         
  -1   1  10      25741.71      24983.38       109.85 o                         
   1   1  10       3956.51       3951.79        47.29 o                         
   3   1  10      26048.27      24823.72        95.89 o                         
   5   1  10       2522.69       2550.93        31.13 o                         
   7   1  10       5945.51       5611.56        38.26 o                         
   9   1  10       3194.15       3135.10        32.92 o                         
  11   1  10       1809.77       1811.75        29.34 o                         
  13   1  10       6311.46       6190.73        50.50 o                         
  15   1  10       2050.60       2089.15        32.04 o                         
  17   1  10       5498.40       5862.10        46.55 o                         
  19   1  10       2376.46       2411.80        37.32 o                         
  21   1  10       1275.16       1376.01        45.26 o                         
  23   1  10       1260.00       1288.42        42.62 o                         
  25   1  10        213.22        236.79        40.17 o                         
  27   1  10        629.29        556.55        41.94 o                         
 -26   2  10        444.05        396.09        34.45 o                         
 -24   2  10       3272.02       3204.45       119.84 o                         
 -22   2  10        422.37        361.86        31.20 o                         
 -20   2  10        809.95        885.63        31.00 o                         
 -18   2  10       2954.49       3129.48        51.06 o                         
 -16   2  10       2196.46       2239.96        35.06 o                         
 -14   2  10      16819.52      17366.30       252.82 o                         
 -12   2  10       8191.55       8456.67       138.78 o                         
 -10   2  10       6931.92       7062.22       100.91 o                         
  -8   2  10      16420.18      16501.69       167.64 o                         
  -6   2  10        158.95        169.58        25.24 o                         
  -4   2  10       2826.73       2612.37        30.50 o                         
  -2   2  10        777.86        834.96        27.53 o                         
   0   2  10       6595.05       6443.67        38.90 o                         
   2   2  10       9587.86       9581.78        61.01 o                         
   4   2  10      17143.81      17078.53       128.69 o                         
   6   2  10      21968.21      22200.13        94.55 o                         
   8   2  10       9120.06       9315.96        62.86 o                         
  10   2  10       5951.54       6236.28        39.79 o                         
  12   2  10         71.37        101.61        26.34 o                         
  14   2  10        429.50        421.89        29.22 o                         
  16   2  10        404.99        393.33        31.00 o                         
  18   2  10        730.03        792.17        32.06 o                         
  20   2  10       5454.64       5602.08       166.67 o                         
  22   2  10       2890.37       2891.34        45.34 o                         
  24   2  10       2442.01       2339.24       101.95 o                         
  26   2  10       1042.36        970.88        63.14 o                         
 -23   3  10       2080.47       1869.78        66.94 o                         
 -21   3  10       2223.79       2201.19        63.19 o                         
 -19   3  10       1600.56       1788.28        63.04 o                         
 -17   3  10       2850.79       3281.69        70.74 o                         
 -15   3  10       2312.79       2415.61        39.08 o                         
 -13   3  10       2518.17       2561.07        31.65 o                         
 -11   3  10       2866.46       2960.88        45.44 o                         
  -9   3  10       6283.92       6531.62        63.49 o                         
  -7   3  10      16873.79      16659.16       159.03 o                         
  -5   3  10       2758.24       2945.10        35.76 o                         
  -3   3  10       5187.51       5489.66        72.14 o                         
  -1   3  10       9711.18       9692.06        50.64 o                         
   1   3  10       1290.98       1333.79        30.29 o                         
   3   3  10       7387.12       7331.30        79.67 o                         
   5   3  10       1240.21       1217.88        31.40 o                         
   7   3  10       3964.47       3998.52        70.45 o                         
   9   3  10       4511.35       4896.49        48.07 o                         
  11   3  10       2149.11       2290.67        31.93 o                         
  13   3  10       6194.00       6323.82        75.78 o                         
  15   3  10       3554.16       3621.42        55.98 o                         
  17   3  10       1317.22       1430.31        39.59 o                         
  19   3  10        938.25       1004.29        41.41 o                         
  21   3  10       1030.38        890.63        44.94 o                         
  23   3  10        724.57        653.55        45.93 o                         
 -20   4  10       2082.93       1876.55        91.97 o                         
 -18   4  10       2568.87       2697.52        49.92 o                         
 -16   4  10       3079.77       3186.07        44.67 o                         
 -14   4  10       2958.33       3045.08        41.16 o                         
 -12   4  10       1300.79       1407.09        30.73 o                         
 -10   4  10       1282.80       1361.36        34.72 o                         
  -8   4  10       3546.43       3659.51        66.30 o                         
  -6   4  10       3307.58       3599.23        66.83 o                         
  -4   4  10       5445.66       5665.62        89.49 o                         
  -2   4  10       7814.80       8266.47       101.56 o                         
   0   4  10       7675.25       8259.93       110.84 o                         
   2   4  10       2666.90       2959.62        41.36 o                         
   4   4  10       1289.64       1283.63        30.06 o                         
   6   4  10       1575.10       1611.18        33.25 o                         
   8   4  10       1506.85       1568.52        36.53 o                         
  10   4  10       2301.82       2363.87        43.85 o                         
  12   4  10       3308.08       3257.33        66.49 o                         
  14   4  10       4441.20       4593.24        79.92 o                         
  16   4  10       2436.99       2565.58        47.50 o                         
  18   4  10        684.58        712.39        41.73 o                         
  20   4  10        374.77        402.62        43.40 o                         
 -17   5  10       1591.14       1282.19        39.49 o                         
 -15   5  10       1236.82       1215.11        62.36 o                         
 -13   5  10       2494.79       2337.83        52.78 o                         
 -11   5  10       1448.73       1430.03        39.68 o                         
  -9   5  10       1250.49       1274.88        45.40 o                         
  -7   5  10       1164.00       1199.36        39.02 o                         
  -5   5  10       2825.59       2888.29        57.38 o                         
  -3   5  10       4759.32       4756.52       124.25 o                         
  -1   5  10       4516.81       4552.73        61.79 o                         
   1   5  10       3460.83       3621.62        40.94 o                         
   3   5  10       1320.35       1437.56        82.06 o                         
   5   5  10       1583.65       1576.81        43.26 o                         
   7   5  10       1799.29       1752.74        44.35 o                         
   9   5  10       1275.80       1413.44        44.30 o                         
  11   5  10       1308.52       1289.85        47.53 o                         
  13   5  10       1238.10       1176.35        44.54 o                         
  15   5  10       1203.11       1178.02        79.19 o                         
  17   5  10       1187.83       1043.13        46.07 o                         
 -10   6  10       3512.84       2971.40       249.31 o                         
  -8   6  10       1955.69       1587.56        49.41 o                         
  -6   6  10       2160.69       1906.46       115.88 o                         
  -4   6  10        432.27        419.61        51.29 o                         
  -2   6  10        638.50        635.95        43.33 o                         
   0   6  10        147.18        124.68        42.10 o                         
   2   6  10       1216.32       1171.83        58.50 o                         
   4   6  10       2739.27       2732.47       143.24 o                         
   6   6  10       2477.70       2285.92        98.00 o                         
   8   6  10       3521.78       2987.96       215.11 o                         
  10   6  10       1334.29       1010.43        50.66 o                         
 -25   1  11         32.57         51.08        30.66 o                         
 -23   1  11        224.08        227.83        31.52 o                         
 -21   1  11         18.30         26.85        28.57 o                         
 -19   1  11          3.63          5.97        28.62 o                         
 -17   1  11        590.95        634.24        28.72 o                         
 -15   1  11       1741.74       1732.70        31.88 o                         
 -13   1  11        441.27        429.79        27.87 o                         
 -11   1  11         54.38         71.39        26.36 o                         
  -9   1  11       1520.62       1535.43        27.44 o                         
  -7   1  11        603.31        628.38        26.06 o                         
  -5   1  11       2862.72       2770.89        30.26 o                         
  -3   1  11          0.85         25.00        24.59 o                         
  -1   1  11       4457.17       4392.40        44.29 o                         
   1   1  11        452.38        462.38        25.29 o                         
   3   1  11       1060.48       1101.07        28.02 o                         
   5   1  11          2.58         39.05        24.55 o                         
   7   1  11        466.49        461.64        26.98 o                         
   9   1  11        367.65        379.31        26.31 o                         
  11   1  11       1941.50       2038.07        31.57 o                         
  13   1  11          0.59         22.45        28.39 o                         
  15   1  11        553.50        554.90        30.45 o                         
  17   1  11        581.74        588.28        30.04 o                         
  19   1  11        239.48        283.29        31.98 o                         
  21   1  11         27.08         69.46        35.18 o                         
  23   1  11        207.37        158.74        37.53 o                         
  25   1  11        463.89        449.63        42.52 o                         
 -24   2  11        249.11        251.28        33.32 o                         
 -22   2  11          0.71         16.95        30.38 o                         
 -20   2  11         11.48         15.38        29.58 o                         
 -18   2  11         72.18        111.49        29.14 o                         
 -16   2  11        415.61        472.90        28.09 o                         
 -14   2  11         73.89        104.66        28.70 o                         
 -12   2  11       1269.50       1314.40        29.67 o                         
 -10   2  11         79.77         89.96        24.53 o                         
  -8   2  11       3211.69       3212.45        61.06 o                         
  -6   2  11        211.85        236.36        25.23 o                         
  -4   2  11          4.63         42.38        24.82 o                         
  -2   2  11        272.61        249.10        26.23 o                         
   0   2  11        138.45        132.53        26.66 o                         
   2   2  11         57.74         69.05        24.50 o                         
   4   2  11        485.28        513.47        27.46 o                         
   6   2  11        373.58        368.33        27.10 o                         
   8   2  11        269.88        276.60        25.24 o                         
  10   2  11          1.52         30.25        26.77 o                         
  12   2  11          4.49         22.31        27.25 o                         
  14   2  11         26.90         60.24        28.78 o                         
  16   2  11         68.00         76.53        27.55 o                         
  18   2  11        281.18        311.95        32.95 o                         
  20   2  11        124.01        131.90        35.74 o                         
  22   2  11         37.69         71.53        40.17 o                         
  24   2  11          0.97         29.87        39.10 o                         
 -23   3  11          7.13         18.52        32.68 o                         
 -21   3  11        557.40        580.88        32.42 o                         
 -19   3  11        746.17        834.45        30.10 o                         
 -17   3  11        154.26        188.24        27.58 o                         
 -15   3  11        362.43        389.92        28.79 o                         
 -13   3  11       2138.52       2071.55        56.16 o                         
 -11   3  11       1191.20       1232.45        29.77 o                         
  -9   3  11       1353.40       1365.99        29.92 o                         
  -7   3  11       4927.32       5162.86        65.32 o                         
  -5   3  11        214.70        224.69        30.49 o                         
  -3   3  11       1532.66       1618.76        30.12 o                         
  -1   3  11        425.79        402.61        29.24 o                         
   1   3  11       3584.65       3572.78        42.73 o                         
   3   3  11         80.89        112.78        26.65 o                         
   5   3  11          0.03          4.21        29.16 o                         
   7   3  11       1356.84       1419.84        34.12 o                         
   9   3  11       2331.04       2390.27        34.42 o                         
  11   3  11        124.20        127.73        28.83 o                         
  13   3  11        514.10        527.07        30.99 o                         
  15   3  11       1274.48       1290.55        33.98 o                         
  17   3  11        966.98        917.19        38.90 o                         
  19   3  11        454.62        449.31        38.63 o                         
  21   3  11         10.16         27.12        41.46 o                         
  23   3  11        561.63        429.25        46.34 o                         
 -20   4  11         35.10         53.38        35.97 o                         
 -18   4  11         52.04         66.06        32.78 o                         
 -16   4  11        130.92        147.89        31.64 o                         
 -14   4  11        282.24        318.72        30.09 o                         
 -12   4  11        156.51        162.58        30.52 o                         
 -10   4  11        303.88        316.37        29.54 o                         
  -8   4  11        281.68        331.00        29.99 o                         
  -6   4  11        426.05        462.54        29.13 o                         
  -4   4  11        832.22        779.88        31.65 o                         
  -2   4  11       1009.55        929.95        32.87 o                         
   0   4  11          0.41         28.51        27.10 o                         
   2   4  11          9.73         35.56        28.83 o                         
   4   4  11        665.00        656.17        30.86 o                         
   6   4  11       1343.40       1438.34        33.60 o                         
   8   4  11          0.55         21.04        30.90 o                         
  10   4  11        282.64        285.13        38.70 o                         
  12   4  11         76.20         53.65        38.49 o                         
  14   4  11        187.93        175.62        40.10 o                         
  16   4  11          5.36         39.55        39.47 o                         
  18   4  11        106.26         85.33        39.80 o                         
  20   4  11          3.92         13.56        43.97 o                         
 -15   5  11        164.87        130.57        37.40 o                         
 -13   5  11        151.88        189.01        36.47 o                         
 -11   5  11        171.08        138.40        33.29 o                         
  -9   5  11        534.17        538.07        38.41 o                         
  -7   5  11         48.01         65.01        36.63 o                         
  -5   5  11         86.09         67.73        40.24 o                         
  -3   5  11          0.01         20.59        35.55 o                         
  -1   5  11       1143.04       1167.58        38.92 o                         
   1   5  11        217.43        242.27        35.07 o                         
   3   5  11        952.93        992.62        59.74 o                         
   5   5  11        225.06        244.93        41.43 o                         
   7   5  11        525.61        545.90        41.31 o                         
   9   5  11        270.85        300.28        41.09 o                         
  11   5  11        416.25        429.07        42.90 o                         
  13   5  11        213.91        203.40        45.39 o                         
  15   5  11          1.96         34.71        46.53 o                         
  -6   6  11        118.40        118.31        44.60 o                         
  -4   6  11         73.88         97.39        52.06 o                         
  -2   6  11         83.10         21.74        44.01 o                         
   0   6  11         19.07         48.88        43.77 o                         
   2   6  11         83.47         49.77        44.52 o                         
   4   6  11          4.30         13.18        43.80 o                         
   6   6  11         64.59         86.84        44.73 o                         
 -24   0  12       2616.72       2723.06        78.81 o                         
 -22   0  12        733.24        809.03        46.21 o                         
 -20   0  12       4733.97       5204.28       111.41 o                         
 -18   0  12        174.33        200.72        39.70 o                         
 -16   0  12       6178.21       6603.91       123.10 o                         
 -14   0  12       3424.69       3212.45        95.36 o                         
 -12   0  12       6221.56       6315.41        94.77 o                         
 -10   0  12       3297.84       3545.50        86.67 o                         
  -8   0  12       6474.97       6571.04        91.84 o                         
  -6   0  12      15194.18      15007.57       185.39 o                         
  -4   0  12       5957.36       5954.51        64.98 o                         
  -2   0  12      11802.88      11746.09        91.81 o                         
   0   0  12       1262.42       1256.23        39.03 o                         
   2   0  12        311.30        345.01        35.29 o                         
   4   0  12       5301.39       5216.17        50.91 o                         
   6   0  12       1877.44       1868.28        42.00 o                         
   8   0  12      15270.03      15262.69        76.88 o                         
  10   0  12       6618.78       6663.63        61.00 o                         
  12   0  12       3483.66       3633.88        88.91 o                         
  14   0  12       5947.55       6107.85        84.42 o                         
  16   0  12        350.64        395.29        42.28 o                         
  18   0  12        846.70        982.91        46.58 o                         
  20   0  12         65.68         75.70        42.19 o                         
  22   0  12        605.03        652.14        54.72 o                         
  24   0  12        823.00        794.68        61.27 o                         
 -25   1  12       1142.93        926.33        36.21 o                         
 -23   1  12       4109.20       3757.74        64.10 o                         
 -21   1  12        515.22        517.50        33.72 o                         
 -19   1  12       4148.86       4473.17        84.97 o                         
 -17   1  12       1265.11       1420.70        35.00 o                         
 -15   1  12       2366.97       2506.54        45.07 o                         
 -13   1  12       8576.02       8427.86        92.86 o                         
 -11   1  12        756.38        820.62        27.90 o                         
  -9   1  12      12344.96      12839.64       147.98 o                         
  -7   1  12       3784.38       3808.69        36.85 o                         
  -5   1  12       8172.23       8114.47        91.57 o                         
  -3   1  12       8328.30       8401.74        97.35 o                         
  -1   1  12       1322.76       1307.30        28.94 o                         
   1   1  12       9356.29       9285.80        43.71 o                         
   3   1  12       3243.26       3330.09        35.65 o                         
   5   1  12       4973.66       4819.28        38.28 o                         
   7   1  12       7803.70       7738.53        46.51 o                         
   9   1  12       1322.84       1428.86        29.30 o                         
  11   1  12       6264.41       6343.00        40.22 o                         
  13   1  12       1187.51       1260.72        29.39 o                         
  15   1  12       3033.36       3118.59        36.50 o                         
  17   1  12       1725.42       1722.65        35.86 o                         
  19   1  12        564.22        579.46        34.17 o                         
  21   1  12       1679.24       1729.33        39.66 o                         
  23   1  12        484.74        512.97        40.07 o                         
  25   1  12        632.91        612.58        45.27 o                         
 -24   2  12        434.68        323.36        34.14 o                         
 -22   2  12        250.48        240.53        30.96 o                         
 -20   2  12       3247.15       3322.95        60.39 o                         
 -18   2  12        520.67        530.06        30.00 o                         
 -16   2  12       7410.69       7939.92        59.14 o                         
 -14   2  12       4641.11       4799.75        63.57 o                         
 -12   2  12       8728.48       8932.52       120.03 o                         
 -10   2  12       6771.39       6929.85       105.63 o                         
  -8   2  12       1193.03       1196.14        29.63 o                         
  -6   2  12       2158.89       2152.34        29.58 o                         
  -4   2  12        736.95        753.71        30.12 o                         
  -2   2  12       1821.66       1886.78        32.04 o                         
   0   2  12       5719.46       5874.73        53.42 o                         
   2   2  12      15913.80      16343.36       113.57 o                         
   4   2  12      17473.60      17632.29       156.83 o                         
   6   2  12       4799.55       4760.57        37.43 o                         
   8   2  12       4013.64       4140.71        36.10 o                         
  10   2  12         41.99         71.22        26.86 o                         
  12   2  12         84.65        102.81        27.95 o                         
  14   2  12        878.19        915.89        31.14 o                         
  16   2  12        482.32        490.66        30.27 o                         
  18   2  12       4964.25       4888.60        79.13 o                         
  20   2  12       2501.77       2587.16        74.74 o                         
  22   2  12       2183.33       2209.76       119.32 o                         
  24   2  12       1252.11       1114.63        89.68 o                         
 -21   3  12        783.92        686.13        34.22 o                         
 -19   3  12       2010.36       2076.57        51.63 o                         
 -17   3  12        613.41        635.98        31.71 o                         
 -15   3  12       1779.31       1862.56        57.45 o                         
 -13   3  12       4973.51       5226.39        75.92 o                         
 -11   3  12       3076.66       3137.89        62.80 o                         
  -9   3  12       6234.92       6544.00        66.32 o                         
  -7   3  12       2192.71       2388.44        32.67 o                         
  -5   3  12       8120.75       8376.47       108.77 o                         
  -3   3  12       6261.60       6489.18        46.02 o                         
  -1   3  12        466.25        505.58        30.35 o                         
   1   3  12       3600.85       3643.23        43.83 o                         
   3   3  12       2134.96       2258.72        32.81 o                         
   5   3  12       1869.46       1975.94        36.53 o                         
   7   3  12       4861.03       5043.55        40.77 o                         
   9   3  12       2206.74       2331.54        35.65 o                         
  11   3  12       4273.01       4445.74        39.41 o                         
  13   3  12       1788.01       1879.53        36.02 o                         
  15   3  12       1380.23       1456.01        43.07 o                         
  17   3  12       1806.21       1765.20        43.81 o                         
  19   3  12        852.51        742.93        42.00 o                         
  21   3  12        242.99        198.66        41.20 o                         
 -18   4  12       2112.06       1938.20        84.09 o                         
 -16   4  12       1448.57       1314.57        62.01 o                         
 -14   4  12        969.55        951.58        33.63 o                         
 -12   4  12       1548.21       1481.72        44.98 o                         
 -10   4  12       1570.37       1601.58        34.56 o                         
  -8   4  12       2298.75       2554.76        36.07 o                         
  -6   4  12       4110.88       4383.90        88.18 o                         
  -4   4  12       5766.62       5844.78        78.85 o                         
  -2   4  12       3539.25       3819.43        60.46 o                         
   0   4  12       2012.64       2145.78        41.45 o                         
   2   4  12       1763.01       1845.83        36.75 o                         
   4   4  12       1050.83       1029.25        48.32 o                         
   6   4  12        928.43        996.26        31.96 o                         
   8   4  12       2588.29       2822.58        70.55 o                         
  10   4  12       3953.94       3915.64        60.56 o                         
  12   4  12       2924.77       2970.59        97.80 o                         
  14   4  12       1381.43       1462.38        62.89 o                         
  16   4  12        509.42        373.03        37.59 o                         
  18   4  12        400.51        335.72        38.71 o                         
 -13   5  12        595.02        577.51        39.62 o                         
 -11   5  12        857.89        801.90        41.24 o                         
  -9   5  12       1890.49       1754.06        44.02 o                         
  -7   5  12       2595.24       2578.73       100.61 o                         
  -5   5  12       2071.53       1963.63        41.61 o                         
  -3   5  12       2185.77       2001.92        41.69 o                         
  -1   5  12       3101.25       2997.19        95.70 o                         
   1   5  12       1977.29       1948.30        50.05 o                         
   3   5  12       2033.91       1882.11        41.61 o                         
   5   5  12        630.62        668.44        53.48 o                         
   7   5  12        502.56        560.18        39.18 o                         
   9   5  12       1192.16       1151.46        98.01 o                         
  11   5  12       1362.73       1195.08        67.52 o                         
  13   5  12       1475.98       1374.36       137.42 o                         
 -23   1  13         22.24         43.08        35.98 o                         
 -21   1  13        139.89        155.17        30.75 o                         
 -19   1  13        192.21        205.79        30.05 o                         
 -17   1  13        288.93        331.04        29.04 o                         
 -15   1  13        132.40        141.87        27.55 o                         
 -13   1  13         61.55         90.52        25.84 o                         
 -11   1  13        307.53        356.77        27.56 o                         
  -9   1  13         33.88         57.38        26.19 o                         
  -7   1  13         12.21         23.32        23.90 o                         
  -5   1  13        407.72        430.67        25.46 o                         
  -3   1  13        679.24        678.18        28.97 o                         
  -1   1  13        287.36        336.42        25.38 o                         
   1   1  13        348.14        386.90        27.83 o                         
   3   1  13         67.57         77.39        25.75 o                         
   5   1  13        810.49        799.70        27.17 o                         
   7   1  13        267.90        272.66        26.50 o                         
   9   1  13         10.95         28.27        25.58 o                         
  11   1  13       1039.60       1051.46        30.17 o                         
  13   1  13        571.65        628.67        28.95 o                         
  15   1  13         94.97        120.79        28.39 o                         
  17   1  13         17.09         18.93        29.81 o                         
  19   1  13        268.06        264.38        32.55 o                         
  21   1  13        315.84        330.98        36.98 o                         
  23   1  13        110.56         91.85        41.23 o                         
 -22   2  13         47.45         28.62        36.17 o                         
 -20   2  13        499.74        484.38        35.27 o                         
 -18   2  13        326.67        308.45        30.06 o                         
 -16   2  13         49.75         77.30        30.53 o                         
 -14   2  13         34.09         52.50        28.86 o                         
 -12   2  13        190.58        209.26        27.73 o                         
 -10   2  13         78.41         76.59        27.83 o                         
  -8   2  13       1016.29       1063.13        27.82 o                         
  -6   2  13       1708.85       1739.49        30.82 o                         
  -4   2  13        777.13        838.81        30.23 o                         
  -2   2  13         15.16         11.34        26.76 o                         
   0   2  13         57.87         68.41        27.80 o                         
   2   2  13        154.40        163.72        25.75 o                         
   4   2  13          6.70         12.10        28.43 o                         
   6   2  13        774.60        789.65        28.97 o                         
   8   2  13         47.46         67.55        28.24 o                         
  10   2  13          0.05         18.59        27.20 o                         
  12   2  13         27.54         57.37        30.00 o                         
  14   2  13        166.08        159.46        28.33 o                         
  16   2  13          1.54         29.96        32.09 o                         
  18   2  13        231.80        262.73        34.63 o                         
  20   2  13         65.65         74.38        36.25 o                         
  22   2  13        127.21         95.46        36.98 o                         
 -19   3  13         19.62         31.24        34.81 o                         
 -17   3  13         99.01         95.78        31.39 o                         
 -15   3  13        422.51        440.07        30.42 o                         
 -13   3  13       1079.65       1131.10        31.74 o                         
 -11   3  13        107.96        124.09        29.51 o                         
  -9   3  13          1.73         20.88        26.88 o                         
  -7   3  13        112.17        147.66        28.87 o                         
  -5   3  13         19.84         39.57        32.08 o                         
  -3   3  13         58.27        116.15        29.26 o                         
  -1   3  13       1323.99       1379.84        33.90 o                         
   1   3  13        138.67        145.68        29.99 o                         
   3   3  13         11.11         41.66        29.65 o                         
   5   3  13        514.36        530.22        31.79 o                         
   7   3  13        344.28        388.33        32.11 o                         
   9   3  13         64.14         74.62        30.38 o                         
  11   3  13         28.27         46.14        29.76 o                         
  13   3  13        987.00       1049.21        34.57 o                         
  15   3  13         32.15         55.30        31.94 o                         
  17   3  13         36.25         35.36        35.75 o                         
  19   3  13          0.93         40.15        40.37 o                         
 -16   4  13        175.69        158.67        34.26 o                         
 -14   4  13         32.42         25.09        29.95 o                         
 -12   4  13         50.51         29.57        31.80 o                         
 -10   4  13        126.57        118.67        31.65 o                         
  -8   4  13        157.91        176.39        28.84 o                         
  -6   4  13       1278.86       1235.12        35.85 o                         
  -4   4  13        600.80        603.50        38.74 o                         
  -2   4  13         33.51         72.62        31.93 o                         
   0   4  13         60.44         55.36        31.37 o                         
   2   4  13        213.20        176.50        31.67 o                         
   4   4  13        695.94        724.47        31.78 o                         
   6   4  13         91.28        117.19        31.18 o                         
   8   4  13         85.36        104.12        32.62 o                         
  10   4  13         55.83         67.89        33.29 o                         
  12   4  13         11.92         33.79        36.68 o                         
  14   4  13         43.89         57.62        43.56 o                         
  16   4  13        105.36        121.34        42.88 o                         
 -11   5  13        822.77        677.04        68.26 o                         
  -9   5  13          0.01         34.94        36.52 o                         
  -7   5  13        269.38        257.35        37.49 o                         
  -5   5  13        202.97        234.36        35.94 o                         
  -3   5  13        880.06        856.56        51.18 o                         
  -1   5  13          8.25         16.85        31.50 o                         
   1   5  13         92.35        106.21        36.99 o                         
   3   5  13        625.13        643.45        36.21 o                         
   5   5  13        333.80        371.46        38.13 o                         
   7   5  13         10.40         22.80        42.42 o                         
   9   5  13        114.84        101.25        42.64 o                         
  11   5  13        420.83        378.51        46.73 o                         
 -22   0  14       2792.58       2613.68       112.22 o                         
 -20   0  14        703.15        701.48        67.88 o                         
 -18   0  14       1460.96       1471.03        47.59 o                         
 -16   0  14       1374.30       1521.81        44.32 o                         
 -14   0  14        870.29       1015.84        44.21 o                         
 -12   0  14      10121.06      10741.67       255.85 o                         
 -10   0  14       5678.33       5734.31        76.07 o                         
  -8   0  14      12306.42      13093.16       351.97 o                         
  -6   0  14       1106.96       1179.51        75.17 o                         
  -4   0  14       3529.58       3661.43        68.33 o                         
  -2   0  14        923.26       1008.92        42.20 o                         
   0   0  14          7.22         55.21        39.46 o                         
   2   0  14       7039.55       7421.50       171.21 o                         
   4   0  14       2499.41       2525.12        45.99 o                         
   6   0  14       9950.12      10257.92       189.03 o                         
   8   0  14       6796.25       6962.21        67.30 o                         
  10   0  14       4265.66       4377.91        79.01 o                         
  12   0  14       2641.67       2871.82        57.30 o                         
  14   0  14          2.05          9.42        42.75 o                         
  16   0  14         71.93         84.21        42.79 o                         
  18   0  14        200.85        116.46        50.60 o                         
  20   0  14       1107.89       1072.29        50.97 o                         
  22   0  14       1559.61       1314.65       108.08 o                         
 -21   1  14       2417.98       2277.50        37.77 o                         
 -19   1  14       1688.79       1678.14        67.90 o                         
 -17   1  14        242.92        255.83        30.16 o                         
 -15   1  14       4414.83       4699.80       121.96 o                         
 -13   1  14        276.05        335.00        29.15 o                         
 -11   1  14       6923.84       7264.92       129.43 o                         
  -9   1  14       5709.53       6079.81        96.98 o                         
  -7   1  14       1259.93       1288.37        28.83 o                         
  -5   1  14      13457.13      14179.38       162.29 o                         
  -3   1  14       1347.40       1451.85        30.62 o                         
  -1   1  14       5960.91       6271.73        38.60 o                         
   1   1  14        985.59       1081.23        31.03 o                         
   3   1  14       1375.46       1413.84        30.00 o                         
   5   1  14       4131.51       4287.46        39.09 o                         
   7   1  14       2188.84       2294.40        31.70 o                         
   9   1  14       5020.14       5108.35        38.29 o                         
  11   1  14       2446.91       2492.32        42.47 o                         
  13   1  14       2132.11       2381.82        33.57 o                         
  15   1  14        994.89       1061.14        31.17 o                         
  17   1  14        616.51        647.91        33.26 o                         
  19   1  14        938.31        969.98        34.22 o                         
  21   1  14        156.73        143.85        40.22 o                         
 -20   2  14       1210.80       1093.34        35.87 o                         
 -18   2  14       4150.74       4123.23       144.14 o                         
 -16   2  14       3712.78       3613.49        51.92 o                         
 -14   2  14       1201.89       1166.36        33.29 o                         
 -12   2  14       2609.43       2680.31        37.23 o                         
 -10   2  14         11.25         33.15        28.68 o                         
  -8   2  14       2075.15       2302.96        55.18 o                         
  -6   2  14       1376.05       1474.86        33.31 o                         
  -4   2  14       7170.98       7475.03        69.25 o                         
  -2   2  14      11830.66      12373.20       108.05 o                         
   0   2  14       6727.92       6840.66        84.79 o                         
   2   2  14       4665.38       5007.55        85.12 o                         
   4   2  14        519.21        526.09        31.21 o                         
   6   2  14       1622.59       1609.53        31.79 o                         
   8   2  14         83.63        172.62        46.18 o                         
  10   2  14        571.13        557.00        30.15 o                         
  12   2  14       2171.24       2279.44        33.10 o                         
  14   2  14       1994.58       2038.94        34.54 o                         
  16   2  14       4569.46       4626.07       113.87 o                         
  18   2  14       1692.63       1639.29        40.03 o                         
  20   2  14        642.35        644.84        41.57 o                         
 -17   3  14       1261.12       1173.65        63.62 o                         
 -15   3  14       2582.51       2471.54        70.99 o                         
 -13   3  14        942.95        874.49        32.25 o                         
 -11   3  14       4376.36       4431.88        88.41 o                         
  -9   3  14       4292.60       4625.33        84.29 o                         
  -7   3  14       2834.62       2859.79        90.19 o                         
  -5   3  14       3067.25       3250.64        42.25 o                         
  -3   3  14        357.21        338.46        31.00 o                         
  -1   3  14       4386.56       4259.53        66.33 o                         
   1   3  14       1304.67       1359.73        34.49 o                         
   3   3  14       1219.80       1243.44        34.55 o                         
   5   3  14       3324.82       3674.41        65.61 o                         
   7   3  14       1622.47       1702.52        37.87 o                         
   9   3  14       2425.31       2558.39        72.76 o                         
  11   3  14       2085.53       2079.59        37.58 o                         
  13   3  14       1643.98       1675.94        39.88 o                         
  15   3  14       1235.95       1176.52        54.70 o                         
  17   3  14        325.85        283.75        39.92 o                         
 -14   4  14       1514.66       1322.59        52.86 o                         
 -12   4  14       1595.96       1563.85        76.75 o                         
 -10   4  14       2890.56       2881.35        71.30 o                         
  -8   4  14       3165.34       2909.27       106.10 o                         
  -6   4  14       1431.61       1346.05        47.67 o                         
  -4   4  14       1010.14       1071.46        50.21 o                         
  -2   4  14        528.21        489.54        33.74 o                         
   0   4  14       1099.95       1107.89        32.95 o                         
   2   4  14       1825.91       1989.41        64.66 o                         
   4   4  14       2689.21       2663.89        81.02 o                         
   6   4  14       4633.66       4267.85        81.96 o                         
   8   4  14       2330.99       2389.29        41.74 o                         
  10   4  14        878.55        890.67        55.01 o                         
  12   4  14        465.01        470.80        38.02 o                         
  14   4  14        122.61         99.77        46.45 o                         
  -7   5  14       1520.66       1476.79        81.92 o                         
  -5   5  14       2092.00       1945.34       117.31 o                         
  -3   5  14       2033.68       1575.35        45.58 o                         
  -1   5  14        822.13        729.21        55.58 o                         
   1   5  14        902.18        801.11        38.22 o                         
   3   5  14        900.27        776.23        44.98 o                         
   5   5  14        890.30        729.66        41.22 o                         
   7   5  14       1401.87       1161.92       123.88 o                         
 -19   1  15          0.05         22.66        32.04 o                         
 -17   1  15          2.94         23.19        30.64 o                         
 -15   1  15          9.83          1.29        29.82 o                         
 -13   1  15        195.85        210.64        29.74 o                         
 -11   1  15         34.15         26.76        28.68 o                         
  -9   1  15          0.41         28.94        28.10 o                         
  -7   1  15        230.40        234.36        25.70 o                         
  -5   1  15        749.88        788.04        27.41 o                         
  -3   1  15          0.92          2.19        26.67 o                         
  -1   1  15         29.24         57.56        25.19 o                         
   1   1  15       1024.27       1048.26        29.02 o                         
   3   1  15       1714.64       1758.08        30.91 o                         
   5   1  15        213.79        214.12        27.24 o                         
   7   1  15        219.10        252.97        28.90 o                         
   9   1  15        735.53        797.13        29.97 o                         
  11   1  15        325.27        370.43        30.30 o                         
  13   1  15          0.73         27.50        29.55 o                         
  15   1  15         32.38         57.94        30.85 o                         
  17   1  15        378.82        404.61        32.58 o                         
  19   1  15        344.02        280.24        34.74 o                         
 -18   2  15        103.40        113.91        32.12 o                         
 -16   2  15         12.75         52.11        31.15 o                         
 -14   2  15        126.30        162.43        28.60 o                         
 -12   2  15         87.70         97.85        30.63 o                         
 -10   2  15        227.44        268.22        30.13 o                         
  -8   2  15        228.37        244.14        29.68 o                         
  -6   2  15          6.03         32.46        28.90 o                         
  -4   2  15         42.65         84.79        28.46 o                         
  -2   2  15        864.53        936.70        30.34 o                         
   0   2  15          2.01         41.58        28.18 o                         
   2   2  15          1.64         23.94        26.30 o                         
   4   2  15        297.34        355.98        29.04 o                         
   6   2  15          5.89         23.94        28.63 o                         
   8   2  15          3.74          6.51        29.20 o                         
  10   2  15         77.94         86.76        29.61 o                         
  12   2  15        259.71        243.35        31.51 o                         
  14   2  15         12.09         33.90        30.88 o                         
  16   2  15         64.61         95.21        34.31 o                         
  18   2  15          5.05         16.27        34.43 o                         
 -15   3  15        979.37       1066.24        50.17 o                         
 -13   3  15          5.26         19.97        32.42 o                         
 -11   3  15          4.82         26.56        31.72 o                         
  -9   3  15         39.70         54.93        27.57 o                         
  -7   3  15       1595.27       1641.54        33.32 o                         
  -5   3  15         26.72         56.76        28.98 o                         
  -3   3  15         60.76         78.98        31.07 o                         
  -1   3  15        994.03       1011.48        33.43 o                         
   1   3  15        771.43        781.29        34.50 o                         
   3   3  15        156.64        151.05        33.14 o                         
   5   3  15        340.79        354.62        34.98 o                         
   7   3  15        848.14        812.19        49.18 o                         
   9   3  15        320.47        314.35        32.98 o                         
  11   3  15        664.97        651.48        35.06 o                         
  13   3  15          3.86         37.55        33.51 o                         
  15   3  15        317.81        298.31        36.34 o                         
 -12   4  15        252.16        180.95        35.53 o                         
 -10   4  15        373.57        341.25        35.42 o                         
  -8   4  15          3.33         12.32        33.65 o                         
  -6   4  15        236.66        240.37        36.06 o                         
  -4   4  15         40.86         62.50        34.60 o                         
  -2   4  15        439.72        477.36        35.66 o                         
   0   4  15        394.02        383.19        34.50 o                         
   2   4  15        357.23        332.12        35.27 o                         
   4   4  15          1.79         25.75        34.14 o                         
   6   4  15         39.79         41.35        34.50 o                         
   8   4  15         72.84         62.01        35.59 o                         
  10   4  15        185.20        171.81        38.19 o                         
  12   4  15          0.48         -1.43        37.02 o                         
 -18   0  16       1242.63       1151.95        49.05 o                         
 -16   0  16       2412.13       2379.70       156.04 o                         
 -14   0  16       2831.70       2861.32        67.89 o                         
 -12   0  16       1856.53       1964.95        44.09 o                         
 -10   0  16       2777.99       3019.54        98.67 o                         
  -8   0  16       1455.65       1532.29        43.13 o                         
  -6   0  16       2911.77       3078.30        83.40 o                         
  -4   0  16        977.18       1070.11        52.00 o                         
  -2   0  16        981.99       1001.05        44.02 o                         
   0   0  16       6864.18       7285.03        81.02 o                         
   2   0  16        928.14       1036.36        41.64 o                         
   4   0  16       4539.71       4658.16        88.58 o                         
   6   0  16       4231.76       4403.08        54.65 o                         
   8   0  16        717.49        788.28        42.08 o                         
  10   0  16       1475.54       1541.06        45.11 o                         
  12   0  16          3.23         29.55        41.15 o                         
  14   0  16       1028.39       1021.61        48.50 o                         
  16   0  16       1010.78        982.31        75.58 o                         
  18   0  16        895.60        866.06        60.60 o                         
 -17   1  16       3228.07       3163.43       135.99 o                         
 -15   1  16        400.03        413.81        32.77 o                         
 -13   1  16       2338.24       2258.61        50.84 o                         
 -11   1  16       2132.41       2207.99        46.72 o                         
  -9   1  16       1691.93       1661.61        39.54 o                         
  -7   1  16       5590.67       5881.06        92.28 o                         
  -5   1  16       1037.11       1119.58        30.05 o                         
  -3   1  16       2363.28       2414.49        66.54 o                         
  -1   1  16       3352.62       3489.55        56.97 o                         
   1   1  16       1731.18       1789.18        49.57 o                         
   3   1  16       2624.30       2743.12        36.47 o                         
   5   1  16        524.28        539.62        30.13 o                         
   7   1  16       3154.47       3149.58        70.70 o                         
   9   1  16       1074.64       1035.10        32.81 o                         
  11   1  16       1692.80       1716.13        34.55 o                         
  13   1  16       1570.43       1494.27        34.88 o                         
  15   1  16        424.99        397.32        34.13 o                         
  17   1  16        808.71        825.64        36.88 o                         
 -16   2  16       1029.52        878.46        42.94 o                         
 -14   2  16        918.44        920.83        33.49 o                         
 -12   2  16        170.45        206.26        32.29 o                         
 -10   2  16       1139.07       1116.35        34.55 o                         
  -8   2  16       1624.77       1761.40        39.34 o                         
  -6   2  16       3620.99       3846.79        80.80 o                         
  -4   2  16       4969.58       5204.40        75.07 o                         
  -2   2  16       3704.75       3715.33        76.25 o                         
   0   2  16       4795.46       4857.19        83.10 o                         
   2   2  16        862.77        850.90        31.56 o                         
   4   2  16        489.38        541.65        30.77 o                         
   6   2  16         40.94         64.55        31.04 o                         
   8   2  16        370.93        357.05        31.84 o                         
  10   2  16       3105.89       3134.45        52.47 o                         
  12   2  16       1626.24       1519.20        41.36 o                         
  14   2  16       3016.88       2813.38       127.63 o                         
  16   2  16        863.22        760.41        38.03 o                         
 -13   3  16       3115.14       2555.84       144.30 o                         
 -11   3  16       1792.13       1672.70        47.47 o                         
  -9   3  16       1105.74        993.17        40.13 o                         
  -7   3  16       2320.28       2279.38        46.17 o                         
  -5   3  16       1382.38       1416.30        35.55 o                         
  -3   3  16       1862.84       1821.75        40.48 o                         
  -1   3  16        788.55        744.83        32.90 o                         
   1   3  16        567.50        517.45        35.77 o                         
   3   3  16       2461.09       2408.86        60.04 o                         
   5   3  16        961.29       1016.95        44.47 o                         
   7   3  16       2091.24       2073.98        93.73 o                         
   9   3  16       1864.60       1754.50        62.74 o                         
  11   3  16       1037.11        921.29        39.80 o                         
  13   3  16        747.73        556.79        38.93 o                         
  -8   4  16        610.17        422.86        32.14 o                         
  -6   4  16       1011.52        845.27        45.33 o                         
  -4   4  16        837.48        829.30        38.64 o                         
  -2   4  16        921.60        875.61        38.56 o                         
   0   4  16       1643.81       1467.13        91.66 o                         
   2   4  16       2001.52       1856.73       101.42 o                         
   4   4  16       2299.78       1923.06        65.60 o                         
   6   4  16       1346.18       1131.74        41.23 o                         
   8   4  16        572.12        495.06        36.02 o                         
 -15   1  17          2.67          2.59        32.74 o                         
 -13   1  17        124.89        170.71        31.47 o                         
 -11   1  17        170.84        182.46        31.18 o                         
  -9   1  17          5.81         19.79        30.17 o                         
  -7   1  17          5.57         28.45        27.19 o                         
  -5   1  17        630.72        696.44        31.82 o                         
  -3   1  17        135.54        191.32        29.49 o                         
  -1   1  17        123.31        136.90        31.79 o                         
   1   1  17         51.11         76.75        28.64 o                         
   3   1  17        948.76       1010.38        33.32 o                         
   5   1  17         89.02        114.27        30.60 o                         
   7   1  17        111.31        141.44        31.88 o                         
   9   1  17         34.42         67.00        31.28 o                         
  11   1  17        117.29        113.64        31.36 o                         
  13   1  17        348.24        341.11        32.32 o                         
  15   1  17        380.34        366.89        34.46 o                         
 -14   2  17        475.97        381.84        33.57 o                         
 -12   2  17          3.83         22.15        31.40 o                         
 -10   2  17         75.94         81.50        31.63 o                         
  -8   2  17          3.72          8.57        31.53 o                         
  -6   2  17         22.23         53.71        30.53 o                         
  -4   2  17         93.27        108.33        31.04 o                         
  -2   2  17        153.04        158.99        34.30 o                         
   0   2  17          5.93         27.00        29.01 o                         
   2   2  17          0.05         17.54        31.30 o                         
   4   2  17         33.71         62.10        31.74 o                         
   6   2  17          2.35         47.29        32.62 o                         
   8   2  17          3.55         11.92        31.66 o                         
  10   2  17         85.40         69.25        32.98 o                         
  12   2  17         63.93         62.09        32.75 o                         
  14   2  17          5.61         35.02        35.40 o                         
  -9   3  17        378.88        314.23        35.22 o                         
  -7   3  17         99.51        119.62        34.66 o                         
  -5   3  17         10.34         30.25        33.93 o                         
  -3   3  17        236.30        218.94        38.41 o                         
  -1   3  17        172.84        155.88        34.97 o                         
   1   3  17          5.25         19.68        35.29 o                         
   3   3  17          0.01         26.93        35.91 o                         
   5   3  17        475.19        445.30        37.38 o                         
   7   3  17         15.72         26.78        38.22 o                         
   9   3  17         32.97         39.44        36.21 o                         
 -12   0  18       2475.93       2156.09       185.82 o                         
 -10   0  18        128.12        157.50        44.47 o                         
  -8   0  18        388.60        411.81        42.40 o                         
  -6   0  18       1180.88       1197.61        51.77 o                         
  -4   0  18        744.50        737.28        47.38 o                         
  -2   0  18       5909.73       6196.76       234.72 o                         
   0   0  18       1981.88       1940.98        47.90 o                         
   2   0  18       4337.38       4328.70       260.71 o                         
   4   0  18       2001.12       1968.30        52.94 o                         
   6   0  18         53.81         68.37        42.28 o                         
   8   0  18        194.59        185.48        45.35 o                         
  10   0  18        222.61        170.32        46.77 o                         
  12   0  18        807.77        633.82        49.09 o                         
 -11   1  18        303.07        232.16        32.61 o                         
  -9   1  18       2746.16       2656.78        54.35 o                         
  -7   1  18        268.01        250.02        32.64 o                         
  -5   1  18       1860.65       1768.24        38.30 o                         
  -3   1  18       1637.76       1581.02        35.29 o                         
  -1   1  18        610.48        655.29        30.14 o                         
   1   1  18       2420.72       2262.28        55.44 o                         
   3   1  18       1795.43       1646.71        42.47 o                         
   5   1  18       1853.79       1924.00        36.22 o                         
   7   1  18        721.77        673.78        33.57 o                         
   9   1  18        643.13        689.54        38.27 o                         
  11   1  18        666.73        595.94        35.14 o                         
 -10   2  18       1220.13       1087.65        60.13 o                         
  -8   2  18       2179.31       1918.11       111.80 o                         
  -6   2  18       3407.87       3106.16       169.39 o                         
  -4   2  18       1117.52       1022.86        45.70 o                         
  -2   2  18       1494.75       1563.18        47.28 o                         
   0   2  18        118.62        121.82        33.18 o                         
   2   2  18        494.66        423.70        32.32 o                         
   4   2  18        932.35        956.22        34.74 o                         
   6   2  18       1315.65       1172.05        48.24 o                         
   8   2  18       2167.88       1866.24        81.61 o                         
  10   2  18        861.84        735.46        44.83 o                         
  -3   3  18        563.52        455.49        36.24 o                         
  -1   3  18        967.05        986.70        65.15 o                         
   1   3  18       1503.68       1108.90        41.87 o                         
   3   3  18        616.19        504.80        38.92 o                         
  -7   1  19        216.16        209.11        34.16 o                         
  -5   1  19         82.60         66.08        33.27 o                         
  -3   1  19         53.38         44.00        32.05 o                         
  -1   1  19          8.15          4.92        32.13 o                         
   1   1  19        430.40        453.22        36.54 o                         
   3   1  19        104.55        112.70        33.07 o                         
   5   1  19        348.81        282.53        35.72 o                         
   7   1  19         40.26         50.07        33.62 o                         
  -2   2  19          0.63         28.28        34.11 o                         
   0   2  19          2.68         -2.72        37.79 o                         
   2   2  19         21.72         34.66        34.14 o                         
                                                                                
